# Supplementary material for: Causal relationships between human blood metabolites and intracranial aneurysm and aneurysmal subarachnoid hemorrhage: a Mendelian randomization study
Source: Front Neurol. 2023 Dec 14;14:1268138. doi: 10.3389/fneur.2023.1268138 (PMC10755882; doi:10.3389/fneur.2023.1268138)
Supplement: Supplementary file 2 [file Table_2.csv]

	SNP	effect_allele.exposure	other_allele.exposure	effect_allele.outcome	other_allele.outcome	beta.exposure	beta.outcome	eaf.exposure	MAF.exposure	eaf.outcome	remove	palindromic	ambiguous	id.outcome	se.outcome	pval.outcome	outcome	mr_keep.outcome	pval_origin.outcome	data_source.outcome	se.exposure	sd.exposure	pval.exposure	exposure	mr_keep.exposure	pval_origin.exposure	id.exposure	data_source.exposure	action	mr_keep	samplesize.outcome	F statistics	R2
1	rs1000137	T	C	T	C	-0.005	-0.0269	0.475	0.475	0.4879	FALSE	FALSE	FALSE	lQ8Pmm	0.0212	0.2033	outcome	TRUE	reported	textfile	0.001	8.85E-02	5.73E-07	exposure	TRUE	reported	M00054.m	textfile	2	TRUE	NA	25	0.001591975
2	rs1000137	T	C	T	C	0.014	-0.0269	0.475	0.475	0.4879	FALSE	FALSE	FALSE	SwWrGJ	0.0212	0.2033	outcome	TRUE	reported	textfile	0.003	2.65E-01	3.06E-06	exposure	TRUE	reported	M21127.m	textfile	2	TRUE	NA	21.77777778	0.001392026
3	rs10003471	T	C	T	C	0.02	-0.0503	0.112	0.112	0.109	FALSE	FALSE	FALSE	9GUf2T	0.0346	0.1465	outcome	TRUE	reported	textfile	0.004	3.54E-01	5.73E-07	exposure	TRUE	reported	M35439.m	textfile	2	TRUE	NA	25	0.000634913
4	rs10004285	A	G	A	G	0.005	0.0018	0.374	0.374	0.4189	FALSE	FALSE	FALSE	wJxAFL	0.0212	0.9316	outcome	TRUE	reported	textfile	0.001	8.85E-02	5.73E-07	exposure	TRUE	reported	M00060.m	textfile	2	TRUE	NA	25	0.001494615
5	rs10004910	A	G	A	G	0.017	0.0187	0.5629	0.4371	0.5437	FALSE	FALSE	FALSE	FBP3jC	0.0224	0.4036	outcome	TRUE	reported	textfile	0.0034	3.01E-01	5.58E-07	exposure	TRUE	reported	M33972.m	textfile	2	TRUE	NA	25	0.001569665
6	rs10004910	A	G	A	G	0.0179	0.0187	0.5631	0.4369	0.5437	FALSE	FALSE	FALSE	qZ2Tfd	0.0224	0.4036	outcome	TRUE	reported	textfile	0.0034	3.01E-01	1.62E-07	exposure	TRUE	reported	M32755.m	textfile	2	TRUE	NA	27.71712803	0.001740086
7	rs10006433	T	C	T	C	-0.0211	-0.0229	0.2626	0.2626	0.2671	FALSE	FALSE	FALSE	JhJkTD	0.0253	0.3663	outcome	TRUE	reported	textfile	0.0046	4.07E-01	4.02E-06	exposure	TRUE	reported	M33221.m	textfile	2	TRUE	NA	21.04017013	0.001040888
8	rs10007704	T	C	T	C	-0.0044	-0.0347	0.6418	0.3582	0.6402	FALSE	FALSE	FALSE	lQ8Pmm	0.0232	0.1338	outcome	TRUE	reported	textfile	9.00E-04	7.96E-02	1.24E-06	exposure	TRUE	reported	M00054.m	textfile	2	TRUE	NA	23.90123457	0.001404865
9	rs10010466	T	G	T	G	0.0214	0.0098	0.6845	0.3155	0.6899	FALSE	FALSE	FALSE	qOSkNt	0.0217	0.6527	outcome	TRUE	reported	textfile	0.0043	3.80E-01	6.53E-07	exposure	TRUE	reported	M34539.m	textfile	2	TRUE	NA	24.76798269	0.001369819
10	rs10011091	T	C	T	C	0.0086	0.0889	0.8159	0.1841	0.8241	FALSE	FALSE	FALSE	3nxbLP	0.032	0.005526	outcome	TRUE	reported	textfile	0.0018	1.59E-01	2.15E-06	exposure	TRUE	reported	M00063.m	textfile	2	TRUE	NA	22.82716049	0.000878867
11	rs1001210	T	C	T	C	-0.0106	0.0312	0.8353	0.1647	0.8498	FALSE	FALSE	FALSE	ChuDOb	0.029	0.2814	outcome	TRUE	reported	textfile	0.0023	2.03E-01	3.80E-06	exposure	TRUE	reported	M01494.m	textfile	2	TRUE	NA	21.24007561	0.000750215
12	rs10013737	A	G	A	G	0.0087	0.0015	0.6839	0.3161	0.6712	FALSE	FALSE	FALSE	c8i1aW	0.0221	0.9466	outcome	TRUE	reported	textfile	0.0018	1.59E-01	7.90E-07	exposure	TRUE	reported	M02734.m	textfile	2	TRUE	NA	23.36111111	0.001294468
13	rs10015080	A	C	A	C	0.1094	-0.0107	0.9289	0.0711	0.9129	FALSE	FALSE	FALSE	StXJmW	0.0399	0.7895	outcome	TRUE	reported	textfile	0.0176	1.56E+00	5.05E-10	exposure	TRUE	reported	M17799.x	textfile	2	TRUE	NA	38.63752583	0.000649612
14	rs10016594	A	C	A	C	-0.0085	0.0078	0.5815	0.4185	0.5795	FALSE	FALSE	FALSE	9oVLaL	0.0213	0.7143	outcome	TRUE	reported	textfile	0.0018	1.59E-01	3.12E-06	exposure	TRUE	reported	M33515.m	textfile	2	TRUE	NA	22.29938272	0.001390973
15	rs10019315	T	C	T	C	0.0121	0.0404	0.4837	0.4837	0.4942	FALSE	FALSE	FALSE	o7Kjpu	0.0208	0.05231	outcome	TRUE	reported	textfile	0.0026	2.30E-01	2.99E-06	exposure	TRUE	reported	M33960.m	textfile	2	TRUE	NA	21.65828402	0.001382367
16	rs10019315	T	C	T	C	0.0134	0.0404	0.4833	0.4833	0.4942	FALSE	FALSE	FALSE	oQkvk3	0.0208	0.05231	outcome	TRUE	reported	textfile	0.0026	2.30E-01	3.23E-07	exposure	TRUE	reported	M35253.m	textfile	2	TRUE	NA	26.56213018	0.001695271
17	rs10019724	A	G	A	G	0.0388	0.0106	0.0575	0.0575	0.0811	FALSE	FALSE	FALSE	LknkkJ	0.0408	0.7955	outcome	TRUE	reported	textfile	0.0085	7.52E-01	4.97E-06	exposure	TRUE	reported	M32412.m	textfile	2	TRUE	NA	20.83653979	0.000288541
18	rs10021069	T	C	T	C	0.0238	0.0073	0.9663	0.0337	0.9599	FALSE	FALSE	FALSE	MTJn9k	0.0585	0.9003	outcome	TRUE	reported	textfile	0.005	4.42E-01	1.81E-06	exposure	TRUE	reported	M01358.m	textfile	2	TRUE	NA	22.6576	0.000188834
19	rs10021069	T	C	T	C	0.031	0.0073	0.9664	0.0336	0.9599	FALSE	FALSE	FALSE	hI4gZU	0.0585	0.9003	outcome	TRUE	reported	textfile	0.0067	5.93E-01	4.07E-06	exposure	TRUE	reported	M01356.m	textfile	2	TRUE	NA	21.40788594	0.000177476
20	rs10022462	T	C	T	C	-0.0117	-0.0104	0.452	0.452	0.4339	FALSE	FALSE	FALSE	CfTWeg	0.021	0.6195	outcome	TRUE	reported	textfile	0.0018	1.59E-01	4.55E-11	exposure	TRUE	reported	M32348.m	textfile	2	TRUE	NA	42.25	0.002682418
21	rs10023843	T	G	T	G	0.0606	-0.1048	0.9859	0.0141	0.9764	FALSE	FALSE	FALSE	FVWeMi	0.0723	0.1474	outcome	TRUE	reported	textfile	0.0125	1.11E+00	1.27E-06	exposure	TRUE	reported	M33892.m	textfile	2	TRUE	NA	23.503104	8.29E-05
22	rs10024717	A	G	A	G	0.0085	-0.0261	0.3772	0.3772	0.3555	FALSE	FALSE	FALSE	V90rr3	0.021	0.2137	outcome	TRUE	reported	textfile	0.0016	1.42E-01	7.50E-08	exposure	TRUE	reported	M01125.m	textfile	2	TRUE	NA	28.22265625	0.001683494
23	rs10024907	A	C	A	C	0.0377	0.0053	0.1598	0.1598	0.1692	FALSE	FALSE	FALSE	J7ve55	0.028	0.8504	outcome	TRUE	reported	textfile	0.0078	6.90E-01	1.30E-06	exposure	TRUE	reported	M34513.m	textfile	2	TRUE	NA	23.36111111	0.00080163
24	rs10025675	T	G	T	G	-0.0086	0.0574	0.1997	0.1997	0.1934	FALSE	FALSE	FALSE	2wdDhL	0.0263	0.0291	outcome	TRUE	reported	textfile	0.0018	1.59E-01	1.27E-06	exposure	TRUE	reported	M35327.m	textfile	2	TRUE	NA	22.82716049	0.000935112
25	rs10027133	T	C	T	C	-0.0203	-0.0245	0.7027	0.2973	0.714	FALSE	FALSE	FALSE	mu68NE	0.0246	0.3189	outcome	TRUE	reported	textfile	0.0043	3.80E-01	2.09E-06	exposure	TRUE	reported	M15630.m	textfile	2	TRUE	NA	22.28718226	0.001192394
26	rs10028206	T	C	T	C	-0.0133	-0.0114	0.1218	0.1218	0.1226	FALSE	FALSE	FALSE	pH63f3	0.0312	0.7154	outcome	TRUE	reported	textfile	0.0027	2.39E-01	8.97E-07	exposure	TRUE	reported	M32644.m	textfile	2	TRUE	NA	24.26474623	0.000662488
27	rs10030952	T	C	T	C	-0.0704	-0.0164	0.3662	0.3662	0.3659	FALSE	FALSE	FALSE	QfPihv	0.0251	0.5146	outcome	TRUE	reported	textfile	0.014	1.24E+00	4.70E-07	exposure	TRUE	reported	M34314.m	textfile	2	TRUE	NA	25.28653061	0.001496244
28	rs10031381	A	G	A	G	0.0254	-0.0112	0.9233	0.0767	0.9303	FALSE	FALSE	FALSE	0oygKf	0.0441	0.7997	outcome	TRUE	reported	textfile	0.0054	4.78E-01	3.02E-06	exposure	TRUE	reported	M22032.m	textfile	2	TRUE	NA	22.12482853	0.000399926
29	rs10031835	T	C	T	C	-0.0439	0.0507	0.694	0.306	0.6544	FALSE	FALSE	FALSE	wPbgGP	0.0234	0.03037	outcome	TRUE	reported	textfile	0.0088	7.78E-01	6.52E-07	exposure	TRUE	reported	M33833.m	textfile	2	TRUE	NA	24.88649277	0.001352324
30	rs10033622	T	C	T	C	0.0126	-0.0186	0.6115	0.3885	0.6406	FALSE	FALSE	FALSE	4BaLEG	0.0235	0.4275	outcome	TRUE	reported	textfile	0.0026	2.30E-01	1.35E-06	exposure	TRUE	reported	M01299.m	textfile	2	TRUE	NA	23.4852071	0.001425945
31	rs10036208	T	C	T	C	0.0199	0.0588	0.3421	0.3421	0.3974	FALSE	FALSE	FALSE	8bps9p	0.0232	0.01134	outcome	TRUE	reported	textfile	0.0041	3.63E-01	1.49E-06	exposure	TRUE	reported	M33941.m	textfile	2	TRUE	NA	23.55800119	0.001352807
32	rs10036528	A	G	A	G	-0.0209	0.0175	0.0757	0.0757	0.0914	FALSE	FALSE	FALSE	0iCfwL	0.0391	0.6551	outcome	TRUE	reported	textfile	0.0043	3.80E-01	9.58E-07	exposure	TRUE	reported	M15122.m	textfile	2	TRUE	NA	23.62412115	0.000423316
33	rs10037469	T	G	T	G	0.0302	0.086	0.968	0.032	0.9697	FALSE	FALSE	FALSE	PfLRpW	0.0628	0.1712	outcome	TRUE	reported	textfile	0.006	5.31E-01	5.97E-07	exposure	TRUE	reported	M32198.m	textfile	2	TRUE	NA	25.33444444	0.000200392
34	rs10039731	A	G	A	G	0.0198	0.0242	0.5787	0.4213	0.6121	FALSE	FALSE	FALSE	BmC4ij	0.0229	0.2919	outcome	TRUE	reported	textfile	0.004	3.54E-01	8.47E-07	exposure	TRUE	reported	M01645.m	textfile	2	TRUE	NA	24.5025	0.001525453
35	rs10044369	T	C	T	C	0.0172	-0.0257	0.763	0.237	0.7695	FALSE	FALSE	FALSE	zjnRi6	0.0238	0.2804	outcome	TRUE	reported	textfile	0.0034	3.01E-01	3.26E-07	exposure	TRUE	reported	M35186.m	textfile	2	TRUE	NA	25.5916955	0.001180937
36	rs10044695	A	G	A	G	0.3085	0.0315	0.9784	0.0216	0.9861	FALSE	FALSE	FALSE	MXr51U	0.0971	0.7456	outcome	TRUE	reported	textfile	0.0599	5.30E+00	2.58E-07	exposure	TRUE	reported	M33178.x	textfile	2	TRUE	NA	26.52507936	0.000143205
37	rs10045813	A	G	A	G	0.0235	-0.0113	0.2081	0.2081	0.2755	FALSE	FALSE	FALSE	XEXwcQ	0.0271	0.6762	outcome	TRUE	reported	textfile	0.0045	3.98E-01	2.27E-07	exposure	TRUE	reported	M36673.m	textfile	2	TRUE	NA	27.27160494	0.001149058
38	rs10046447	T	C	T	C	-0.1182	0.0462	0.0771	0.0771	0.079	FALSE	FALSE	FALSE	MXr51U	0.0395	0.243	outcome	TRUE	reported	textfile	0.0257	2.27E+00	4.20E-06	exposure	TRUE	reported	M33178.x	textfile	2	TRUE	NA	21.15284107	0.000385853
39	rs10047335	A	G	A	G	-0.0093	0.0021	0.6773	0.3227	0.6838	FALSE	FALSE	FALSE	qce0XI	0.024	0.9291	outcome	TRUE	reported	textfile	0.0018	1.59E-01	2.43E-07	exposure	TRUE	reported	M32492.m	textfile	2	TRUE	NA	26.69444444	0.001495484
40	rs1005390	T	G	T	G	0.0261	0.008	0.7998	0.2002	0.7909	FALSE	FALSE	FALSE	rtvVPm	0.0256	0.754	outcome	TRUE	reported	textfile	0.0034	3.01E-01	2.50E-14	exposure	TRUE	reported	M32709.m	textfile	2	TRUE	NA	58.92820069	0.002407817
41	rs1005464	A	G	A	G	0.0141	-0.0527	0.229	0.229	0.2172	FALSE	FALSE	FALSE	O7QrLh	0.0268	0.04931	outcome	TRUE	reported	textfile	0.003	2.65E-01	2.20E-06	exposure	TRUE	reported	M34336.m	textfile	2	TRUE	NA	22.09	0.000999692
42	rs1005596	A	G	A	G	0.0115	-0.0368	0.1014	0.1014	0.0983	FALSE	FALSE	FALSE	3nxbLP	0.0381	0.334	outcome	TRUE	reported	textfile	0.0025	2.21E-01	4.20E-06	exposure	TRUE	reported	M00063.m	textfile	2	TRUE	NA	21.16	0.000493453
43	rs10064153	A	C	A	C	-0.0119	0.0674	0.7322	0.2678	0.674	FALSE	FALSE	FALSE	8atR06	0.0238	0.004635	outcome	TRUE	reported	textfile	0.0026	2.30E-01	3.78E-06	exposure	TRUE	reported	M36776.m	textfile	2	TRUE	NA	20.94822485	0.001049805
44	rs10065535	A	G	A	G	0.046	-0.0448	0.025	0.025	0.035	FALSE	FALSE	FALSE	rtvVPm	0.066	0.4976	outcome	TRUE	reported	textfile	0.01	8.85E-01	4.23E-06	exposure	TRUE	reported	M32709.m	textfile	2	TRUE	NA	21.16	0.000131705
45	rs10069896	A	C	A	C	0.0104	0.0593	0.1781	0.1781	0.1908	FALSE	FALSE	FALSE	cJJ9fj	0.0243	0.01452	outcome	TRUE	reported	textfile	0.0018	1.59E-01	1.42E-08	exposure	TRUE	reported	M35270.m	textfile	2	TRUE	NA	33.38271605	0.001252522
46	rs10070034	A	G	A	G	-0.0409	-0.0683	0.0297	0.0297	0.0281	FALSE	FALSE	FALSE	Uc7C21	0.0591	0.248	outcome	TRUE	reported	textfile	0.0065	5.75E-01	4.30E-10	exposure	TRUE	reported	M32654.m	textfile	2	TRUE	NA	39.59313609	0.000291611
47	rs10072432	T	C	T	C	0.3673	-0.0166	0.0175	0.0175	0.0428	FALSE	FALSE	FALSE	a94LYO	0.0473	0.7251	outcome	TRUE	reported	textfile	0.0754	6.67E+00	1.10E-06	exposure	TRUE	reported	M31536.m	textfile	2	TRUE	NA	23.73007796	0.000104278
48	rs10072432	T	C	T	C	0.3673	-0.0166	0.0175	0.0175	0.0428	FALSE	FALSE	FALSE	trmkeQ	0.0473	0.7251	outcome	TRUE	reported	textfile	0.0754	6.67E+00	1.10E-06	exposure	TRUE	reported	M31536.x	textfile	2	TRUE	NA	23.73007796	0.000104278
49	rs10074013	A	G	A	G	0.0424	0.0017	0.2515	0.2515	0.3161	FALSE	FALSE	FALSE	B6DNhj	0.0256	0.9468	outcome	TRUE	reported	textfile	0.0085	7.52E-01	5.48E-07	exposure	TRUE	reported	M33658.m	textfile	2	TRUE	NA	24.88249135	0.001196894
50	rs10074559	A	G	A	G	-0.0492	0.0302	0.4717	0.4717	0.4601	FALSE	FALSE	FALSE	IYvyxB	0.0223	0.1753	outcome	TRUE	reported	textfile	0.0107	9.46E-01	4.54E-06	exposure	TRUE	reported	M34420.m	textfile	2	TRUE	NA	21.14280723	0.001348107
51	rs10078652	T	C	T	C	0.0128	0.0691	0.7163	0.2837	0.7297	FALSE	FALSE	FALSE	9pZlLT	0.0249	0.005486	outcome	TRUE	reported	textfile	0.0027	2.39E-01	2.85E-06	exposure	TRUE	reported	M25599.m	textfile	2	TRUE	NA	22.47462277	0.001165758
52	rs10079835	T	G	T	G	-0.1332	-0.1354	0.0301	0.0301	0.0268	FALSE	FALSE	FALSE	1a9vMc	0.0663	0.04114	outcome	TRUE	reported	textfile	0.0258	2.28E+00	2.33E-07	exposure	TRUE	reported	M37097.m	textfile	2	TRUE	NA	26.65440779	0.000199279
53	rs10082235	T	C	T	C	-0.0385	0.0307	0.0735	0.0735	0.0688	FALSE	FALSE	FALSE	GDecB1	0.0426	0.4713	outcome	TRUE	reported	textfile	0.0084	7.43E-01	4.09E-06	exposure	TRUE	reported	M37203.m	textfile	2	TRUE	NA	21.00694444	0.000365685
54	rs10085935	T	C	T	C	-0.0103	0.0083	0.3782	0.3782	0.371	FALSE	FALSE	FALSE	LdkNSW	0.023	0.7186	outcome	TRUE	reported	textfile	0.0017	1.50E-01	3.33E-09	exposure	TRUE	reported	M15140.m	textfile	2	TRUE	NA	36.70934256	0.002217656
55	rs10087179	T	C	T	C	-0.0092	-0.0021	0.6135	0.3865	0.6145	FALSE	FALSE	FALSE	9oVLaL	0.0194	0.9118	outcome	TRUE	reported	textfile	0.0018	1.59E-01	5.13E-07	exposure	TRUE	reported	M33515.m	textfile	2	TRUE	NA	26.12345679	0.001587726
56	rs10089703	T	G	T	G	-0.0086	0.0423	0.4652	0.4652	0.4533	FALSE	FALSE	FALSE	KwT5xb	0.0208	0.04212	outcome	TRUE	reported	textfile	0.0018	1.59E-01	3.15E-06	exposure	TRUE	reported	M33389.m	textfile	2	TRUE	NA	22.82716049	0.001455673
57	rs1009184	T	G	T	G	-0.0123	-0.0093	0.5453	0.4547	0.5237	FALSE	FALSE	FALSE	9n6yzl	0.0223	0.6783	outcome	TRUE	reported	textfile	0.0025	2.21E-01	6.00E-07	exposure	TRUE	reported	M16822.m	textfile	2	TRUE	NA	24.2064	0.001536088
58	rs10092877	T	C	T	C	0.0087	0.0323	0.4173	0.4173	0.4331	FALSE	FALSE	FALSE	Wd5afz	0.0229	0.1587	outcome	TRUE	reported	textfile	0.0018	1.59E-01	1.25E-06	exposure	TRUE	reported	M01644.m	textfile	2	TRUE	NA	23.36111111	0.001456021
59	rs10095414	A	G	A	G	0.0086	-0.0266	0.8619	0.1381	0.8581	FALSE	FALSE	FALSE	RSWM9p	0.0271	0.3271	outcome	TRUE	reported	textfile	0.0018	1.59E-01	2.29E-06	exposure	TRUE	reported	M01301.m	textfile	2	TRUE	NA	22.82716049	0.000696439
60	rs10095671	T	C	T	C	-0.0238	-0.022	0.9066	0.0934	0.9054	FALSE	FALSE	FALSE	HORApr	0.0382	0.5637	outcome	TRUE	reported	textfile	0.0052	4.60E-01	4.02E-06	exposure	TRUE	reported	M32328.m	textfile	2	TRUE	NA	20.94822485	0.000453347
61	rs1010874	A	G	A	G	-0.0491	-0.0053	0.0629	0.0629	0.0515	FALSE	FALSE	FALSE	fhXZSn	0.0485	0.9133	outcome	TRUE	reported	textfile	0.0096	8.49E-01	3.17E-07	exposure	TRUE	reported	M01712.m	textfile	2	TRUE	NA	26.15896267	0.000394289
62	rs10110900	A	G	A	G	-0.0092	0.0138	0.468	0.468	0.4607	FALSE	FALSE	FALSE	KwT5xb	0.0239	0.5649	outcome	TRUE	reported	textfile	0.0018	1.59E-01	4.83E-07	exposure	TRUE	reported	M33389.m	textfile	2	TRUE	NA	26.12345679	0.001667128
63	rs10111368	A	G	A	G	-0.0041	-0.0165	0.5456	0.4544	0.5238	FALSE	FALSE	FALSE	Kesrae	0.0209	0.4302	outcome	TRUE	reported	textfile	9.00E-04	7.96E-02	4.98E-06	exposure	TRUE	reported	M15500.m	textfile	2	TRUE	NA	20.75308642	0.00131548
64	rs10112003	A	G	A	G	0.0158	-0.018	0.0782	0.0782	0.0776	FALSE	FALSE	FALSE	hKApLm	0.0419	0.6678	outcome	TRUE	reported	textfile	0.0033	2.92E-01	1.73E-06	exposure	TRUE	reported	M01336.m	textfile	2	TRUE	NA	22.92378329	0.000422106
65	rs10112003	A	G	A	G	0.019	-0.018	0.0783	0.0783	0.0776	FALSE	FALSE	FALSE	DjrhUY	0.0419	0.6678	outcome	TRUE	reported	textfile	0.004	3.54E-01	2.41E-06	exposure	TRUE	reported	M01359.m	textfile	2	TRUE	NA	22.5625	0.000415798
66	rs10118949	T	C	T	C	0.1001	0.0042	0.0815	0.0815	0.1089	FALSE	FALSE	FALSE	JcPkgx	0.0388	0.9128	outcome	TRUE	reported	textfile	0.0207	1.83E+00	1.31E-06	exposure	TRUE	reported	M33197.m	textfile	2	TRUE	NA	23.38446638	0.000447953
67	rs10119850	A	G	A	G	0.0088	-0.0282	0.5446	0.4554	0.5516	FALSE	FALSE	FALSE	LKzJKf	0.0242	0.2449	outcome	TRUE	reported	textfile	0.0019	1.68E-01	2.60E-06	exposure	TRUE	reported	M33477.m	textfile	2	TRUE	NA	21.45152355	0.001360967
68	rs10120252	A	G	A	G	-0.0484	-0.0014	0.8189	0.1811	0.7412	FALSE	FALSE	FALSE	JJ7uqe	0.0313	0.965	outcome	TRUE	reported	textfile	0.0087	7.70E-01	3.03E-08	exposure	TRUE	reported	M21049.m	textfile	2	TRUE	NA	30.94939886	0.001171895
69	rs10122824	T	G	T	G	0.0087	0.0178	0.3503	0.3503	0.373	FALSE	FALSE	FALSE	MqJoAh	0.0223	0.4265	outcome	TRUE	reported	textfile	0.0019	1.68E-01	2.79E-06	exposure	TRUE	reported	M01558.m	textfile	2	TRUE	NA	20.966759	0.001220683
70	rs10124314	T	C	T	C	-0.01	0.0133	0.235	0.235	0.2239	FALSE	FALSE	FALSE	6fuh9m	0.0228	0.5598	outcome	TRUE	reported	textfile	0.002	1.77E-01	5.73E-07	exposure	TRUE	reported	M27256.m	textfile	2	TRUE	NA	25	0.001147659
71	rs1012455	A	G	A	G	-0.0097	-0.0173	0.5085	0.4915	0.5275	FALSE	FALSE	FALSE	jA074D	0.0202	0.3901	outcome	TRUE	reported	textfile	0.0019	1.68E-01	2.16E-07	exposure	TRUE	reported	M22481.m	textfile	2	TRUE	NA	26.06371191	0.001666362
72	rs10128501	A	G	A	G	0.0108	0.0089	0.5803	0.4197	0.5783	FALSE	FALSE	FALSE	uQESsJ	0.0211	0.6724	outcome	TRUE	reported	textfile	0.0018	1.59E-01	5.06E-09	exposure	TRUE	reported	M32452.m	textfile	2	TRUE	NA	36	0.002247371
73	rs10130689	T	C	T	C	-0.0075	0.004	0.1587	0.1587	0.1598	FALSE	FALSE	FALSE	Kesrae	0.0283	0.8886	outcome	TRUE	reported	textfile	0.0017	1.50E-01	4.99E-06	exposure	TRUE	reported	M15500.m	textfile	2	TRUE	NA	19.46366782	0.000667572
74	rs1013104	T	C	T	C	-0.0207	-0.0066	0.4354	0.4354	0.4371	FALSE	FALSE	FALSE	6sAXJz	0.0225	0.7683	outcome	TRUE	reported	textfile	0.0045	3.98E-01	3.83E-06	exposure	TRUE	reported	M33420.m	textfile	2	TRUE	NA	21.16	0.001329945
75	rs10131962	A	G	A	G	-0.0295	-0.0095	0.6038	0.3962	0.6017	FALSE	FALSE	FALSE	yoGMT8	0.0227	0.6739	outcome	TRUE	reported	textfile	0.0064	5.66E-01	4.05E-06	exposure	TRUE	reported	M36589.m	textfile	2	TRUE	NA	21.24633789	0.001299717
76	rs10132580	T	G	T	G	0.0094	-0.0021	0.1734	0.1734	0.1826	FALSE	FALSE	FALSE	KUnD2Y	0.0287	0.9414	outcome	TRUE	reported	textfile	0.0017	1.50E-01	5.67E-08	exposure	TRUE	reported	M12593.m	textfile	2	TRUE	NA	30.57439446	0.001125765
77	rs1013612	A	G	A	G	-0.0125	0.0301	0.4965	0.4965	0.4977	FALSE	FALSE	FALSE	7uuDzl	0.0201	0.1334	outcome	TRUE	reported	textfile	0.0027	2.39E-01	4.48E-06	exposure	TRUE	reported	M27513.m	textfile	2	TRUE	NA	21.43347051	0.001367644
78	rs10136315	A	G	A	G	-0.0378	0.0372	0.5986	0.4014	0.5939	FALSE	FALSE	FALSE	ckeIXS	0.0211	0.0774	outcome	TRUE	reported	textfile	0.0079	6.99E-01	1.86E-06	exposure	TRUE	reported	M33864.m	textfile	2	TRUE	NA	22.89440795	0.001405314
79	rs10142427	A	C	A	C	-0.0328	-0.0467	0.6825	0.3175	0.6781	FALSE	FALSE	FALSE	gWkLrU	0.0222	0.0349	outcome	TRUE	reported	textfile	0.0062	5.48E-01	1.33E-07	exposure	TRUE	reported	M33652.m	textfile	2	TRUE	NA	27.98751301	0.001552612
80	rs10145517	A	G	A	G	-0.0373	0.0277	0.7599	0.2401	0.6727	FALSE	FALSE	FALSE	KmZ3jQ	0.0251	0.2682	outcome	TRUE	reported	textfile	0.0079	6.99E-01	2.46E-06	exposure	TRUE	reported	M36738.m	textfile	2	TRUE	NA	22.29274155	0.001039063
81	rs10151267	T	C	T	C	0.0142	-0.007	0.3406	0.3406	0.3702	FALSE	FALSE	FALSE	9pZlLT	0.0232	0.7622	outcome	TRUE	reported	textfile	0.0028	2.48E-01	5.77E-07	exposure	TRUE	reported	M25599.m	textfile	2	TRUE	NA	25.71938776	0.001472641
82	rs10152773	T	C	T	C	-0.0224	-0.0615	0.0425	0.0425	0.0455	FALSE	FALSE	FALSE	MTJn9k	0.0546	0.2593	outcome	TRUE	reported	textfile	0.0049	4.33E-01	4.73E-06	exposure	TRUE	reported	M01358.m	textfile	2	TRUE	NA	20.89795918	0.00021781
83	rs10153066	T	G	T	G	0.0085	0.0473	0.4356	0.4356	0.4184	FALSE	FALSE	FALSE	Ai1krh	0.0202	0.01958	outcome	TRUE	reported	textfile	0.0018	1.59E-01	2.12E-06	exposure	TRUE	reported	M03141.m	textfile	2	TRUE	NA	22.29938272	0.001405233
84	rs10153405	A	G	A	G	-0.0103	-0.0147	0.5342	0.4658	0.5298	FALSE	FALSE	FALSE	Wd5afz	0.0223	0.5087	outcome	TRUE	reported	textfile	0.0018	1.59E-01	9.27E-09	exposure	TRUE	reported	M01644.m	textfile	2	TRUE	NA	32.74382716	0.002088399
85	rs1015592	T	C	T	C	-0.0404	0.0166	0.7352	0.2648	0.6849	FALSE	FALSE	FALSE	MUEdLE	0.0226	0.4615	outcome	TRUE	reported	textfile	0.0086	7.61E-01	3.01E-06	exposure	TRUE	reported	M31787.m	textfile	2	TRUE	NA	22.06814494	0.001097354
86	rs1015795	A	G	A	G	0.0043	0.0315	0.5122	0.4878	0.5185	FALSE	FALSE	FALSE	lQ8Pmm	0.0191	0.09946	outcome	TRUE	reported	textfile	9.00E-04	7.96E-02	2.26E-06	exposure	TRUE	reported	M00054.m	textfile	2	TRUE	NA	22.82716049	0.001458217
87	rs10159475	A	G	A	G	0.0157	-0.0017	0.8276	0.1724	0.8101	FALSE	FALSE	FALSE	sR6jm0	0.028	0.9509	outcome	TRUE	reported	textfile	0.0034	3.01E-01	4.09E-06	exposure	TRUE	reported	M18349.m	textfile	2	TRUE	NA	21.32266436	0.000776344
88	rs10160169	A	G	A	G	0.0084	0.0359	0.6329	0.3671	0.5903	FALSE	FALSE	FALSE	MTJn9k	0.0229	0.117	outcome	TRUE	reported	textfile	0.0018	1.59E-01	3.78E-06	exposure	TRUE	reported	M01358.m	textfile	2	TRUE	NA	21.77777778	0.001296922
89	rs10164158	A	G	A	G	0.0229	0.0119	0.0577	0.0577	0.0638	FALSE	FALSE	FALSE	TRiBpI	0.044	0.787	outcome	TRUE	reported	textfile	0.005	4.42E-01	4.18E-06	exposure	TRUE	reported	M01365.m	textfile	2	TRUE	NA	20.9764	0.000291891
90	rs10164524	A	G	A	G	-0.01	-1.00E-04	0.6775	0.3225	0.6697	FALSE	FALSE	FALSE	xOFMgR	0.0235	0.9969	outcome	TRUE	reported	textfile	0.0017	1.50E-01	1.06E-08	exposure	TRUE	reported	M02132.m	textfile	2	TRUE	NA	34.60207612	0.001942167
91	rs1016522	A	G	A	G	0.0058	0.0076	0.5803	0.4197	0.5586	FALSE	FALSE	FALSE	lQ8Pmm	0.0225	0.7348	outcome	TRUE	reported	textfile	9.00E-04	7.96E-02	1.59E-10	exposure	TRUE	reported	M00054.m	textfile	2	TRUE	NA	41.5308642	0.002586136
92	rs10166510	A	G	A	G	-0.0211	0.0178	0.6837	0.3163	0.694	FALSE	FALSE	FALSE	WkmX6y	0.0241	0.46	outcome	TRUE	reported	textfile	0.0044	3.89E-01	2.06E-06	exposure	TRUE	reported	M33638.m	textfile	2	TRUE	NA	22.9963843	0.001272508
93	rs10171231	T	C	T	C	0.1402	0.0513	0.0634	0.0634	0.054	FALSE	FALSE	FALSE	GjWBgU	0.0494	0.2995	outcome	TRUE	reported	textfile	0.0292	2.58E+00	1.51E-06	exposure	TRUE	reported	M34339.m	textfile	2	TRUE	NA	23.05315256	0.000350695
94	rs10175626	A	G	A	G	-0.0305	0.0281	0.8013	0.1987	0.8049	FALSE	FALSE	FALSE	mu68NE	0.0283	0.3203	outcome	TRUE	reported	textfile	0.0051	4.51E-01	1.88E-09	exposure	TRUE	reported	M15630.m	textfile	2	TRUE	NA	35.76509035	0.001456363
95	rs10179884	T	C	T	C	0.2058	-0.0014	0.168	0.168	0.1784	FALSE	FALSE	FALSE	isXvrr	0.0273	0.96	outcome	TRUE	reported	textfile	0.0412	3.64E+00	5.90E-07	exposure	TRUE	reported	M34516.m	textfile	2	TRUE	NA	24.95147988	0.000893615
96	rs10180510	T	C	T	C	0.0089	-0.0279	0.4607	0.4607	0.4698	FALSE	FALSE	FALSE	flY0RV	0.0228	0.2196	outcome	TRUE	reported	textfile	0.0017	1.50E-01	3.75E-07	exposure	TRUE	reported	M37506.m	textfile	2	TRUE	NA	27.4083045	0.001749348
97	rs10181551	A	G	A	G	-0.0055	5.00E-04	0.296	0.296	0.2917	FALSE	FALSE	FALSE	lAkRiK	0.0229	0.9827	outcome	TRUE	reported	textfile	0.0012	1.06E-01	3.88E-06	exposure	TRUE	reported	M01649.m	textfile	2	TRUE	NA	21.00694444	0.001122039
98	rs10183099	A	G	A	G	-0.0084	-0.0244	0.6391	0.3609	0.6176	FALSE	FALSE	FALSE	4ZdkmD	0.0215	0.257	outcome	TRUE	reported	textfile	0.0018	1.59E-01	2.44E-06	exposure	TRUE	reported	M01898.m	textfile	2	TRUE	NA	21.77777778	0.001287508
99	rs10186957	T	C	T	C	-0.0124	0.0501	0.837	0.163	0.7705	FALSE	FALSE	FALSE	JwoeVU	0.0298	0.09262	outcome	TRUE	reported	textfile	0.0026	2.30E-01	2.42E-06	exposure	TRUE	reported	M12774.m	textfile	2	TRUE	NA	22.74556213	0.000793105
100	rs10190188	T	C	T	C	0.005	-0.001	0.662	0.338	0.6503	FALSE	FALSE	FALSE	wJxAFL	0.0199	0.9605	outcome	TRUE	reported	textfile	0.001	8.85E-02	5.73E-07	exposure	TRUE	reported	M00060.m	textfile	2	TRUE	NA	25	0.001428427
101	rs10196007	T	C	T	C	-0.032	-0.0065	0.8157	0.1843	0.8083	FALSE	FALSE	FALSE	d0UsOk	0.0265	0.8064	outcome	TRUE	reported	textfile	0.0065	5.75E-01	7.63E-07	exposure	TRUE	reported	M37253.m	textfile	2	TRUE	NA	24.23668639	0.000931215
102	rs10198903	A	G	A	G	-0.0342	-0.0468	0.295	0.295	0.3622	FALSE	FALSE	FALSE	Y8mG6h	0.025	0.06099	outcome	TRUE	reported	textfile	0.0071	6.28E-01	1.61E-06	exposure	TRUE	reported	M32735.m	textfile	2	TRUE	NA	23.20253918	0.001233599
103	rs10206899	T	C	T	C	0.025	-0.0299	0.7805	0.2195	0.7852	FALSE	FALSE	FALSE	gRHCV8	0.0271	0.2702	outcome	TRUE	reported	textfile	0.0033	2.92E-01	1.73E-14	exposure	TRUE	reported	M35240.m	textfile	2	TRUE	NA	57.39210285	0.002511607
104	rs10206899	T	C	T	C	0.0399	-0.0299	0.78	0.22	0.7852	FALSE	FALSE	FALSE	7eo2RN	0.0271	0.2702	outcome	TRUE	reported	textfile	0.0017	1.50E-01	7.74E-123	exposure	TRUE	reported	M33132.m	textfile	2	TRUE	NA	550.8685121	0.024283459
105	rs10207315	T	G	T	G	0.0078	0.0017	0.2432	0.2432	0.2452	FALSE	FALSE	FALSE	3nxbLP	0.026	0.947	outcome	TRUE	reported	textfile	0.0017	1.50E-01	4.79E-06	exposure	TRUE	reported	M00063.m	textfile	2	TRUE	NA	21.05190311	0.000995363
106	rs10211153	T	G	T	G	-0.0128	-0.0508	0.4131	0.4131	0.4343	FALSE	FALSE	FALSE	UpwaEZ	0.0241	0.03482	outcome	TRUE	reported	textfile	0.0027	2.39E-01	2.90E-06	exposure	TRUE	reported	M35193.m	textfile	2	TRUE	NA	22.47462277	0.001390828
107	rs1021452	T	C	T	C	0.014	0.0178	0.642	0.358	0.6468	FALSE	FALSE	FALSE	tBTPAk	0.0244	0.4651	outcome	TRUE	reported	textfile	0.0026	2.30E-01	7.83E-08	exposure	TRUE	reported	M19364.m	textfile	2	TRUE	NA	28.99408284	0.001703133
108	rs10215516	A	G	A	G	0.0499	0.0116	0.5372	0.4628	0.5215	FALSE	FALSE	FALSE	ZGp4jJ	0.0223	0.6036	outcome	TRUE	reported	textfile	0.0108	9.55E-01	3.85E-06	exposure	TRUE	reported	M27716.m	textfile	2	TRUE	NA	21.34782236	0.001357543
109	rs10216545	A	G	A	G	-0.0452	-0.026	0.4695	0.4695	0.4704	FALSE	FALSE	FALSE	XjlZja	0.021	0.2163	outcome	TRUE	reported	textfile	0.0095	8.40E-01	1.93E-06	exposure	TRUE	reported	M32586.m	textfile	2	TRUE	NA	22.63756233	0.001442345
110	rs10221174	T	C	T	C	0.0163	-0.0169	0.1464	0.1464	0.1586	FALSE	FALSE	FALSE	hDHOuu	0.0286	0.5554	outcome	TRUE	reported	textfile	0.0035	3.10E-01	2.32E-06	exposure	TRUE	reported	M22030.m	textfile	2	TRUE	NA	21.68897959	0.000690999
111	rs10224072	T	C	T	C	-0.0084	0.0576	0.2481	0.2481	0.3041	FALSE	FALSE	FALSE	OL5Ctt	0.0259	0.02614	outcome	TRUE	reported	textfile	0.0018	1.59E-01	4.69E-06	exposure	TRUE	reported	M32634.m	textfile	2	TRUE	NA	21.77777778	0.001041313
112	rs10227139	T	C	T	C	0.01	-0.0056	0.435	0.435	0.4745	FALSE	FALSE	FALSE	IPIrnd	0.0225	0.8032	outcome	TRUE	reported	textfile	0.002	1.77E-01	5.73E-07	exposure	TRUE	reported	M25459.m	textfile	2	TRUE	NA	25	0.001568994
113	rs1023115	A	G	A	G	-0.0084	-0.0086	0.5301	0.4699	0.5591	FALSE	FALSE	FALSE	5xoC3O	0.0223	0.6985	outcome	TRUE	reported	textfile	0.0018	1.59E-01	2.68E-06	exposure	TRUE	reported	M32489.m	textfile	2	TRUE	NA	21.77777778	0.001390457
114	rs10234187	T	C	T	C	0.0085	-0.0017	0.3185	0.3185	0.3223	FALSE	FALSE	FALSE	xOFMgR	0.0202	0.9334	outcome	TRUE	reported	textfile	0.0017	1.50E-01	1.07E-06	exposure	TRUE	reported	M02132.m	textfile	2	TRUE	NA	25	0.001393993
115	rs10234936	A	G	A	G	0.028	-0.0433	0.035	0.035	0.0549	FALSE	FALSE	FALSE	Gk4EjJ	0.0455	0.3412	outcome	TRUE	reported	textfile	0.0061	5.40E-01	4.88E-06	exposure	TRUE	reported	M01284.m	textfile	2	TRUE	NA	21.06960494	0.000181616
116	rs10237924	A	G	A	G	0.0382	0.0195	0.749	0.251	0.7212	FALSE	FALSE	FALSE	VLwxCo	0.0248	0.432	outcome	TRUE	reported	textfile	0.0075	6.63E-01	3.11E-07	exposure	TRUE	reported	M27447.m	textfile	2	TRUE	NA	25.94204444	0.001248203
117	rs10239136	T	C	T	C	0.0044	0.0056	0.5959	0.4041	0.57	FALSE	FALSE	FALSE	Kesrae	0.0226	0.804	outcome	TRUE	reported	textfile	9.00E-04	7.96E-02	1.49E-06	exposure	TRUE	reported	M15500.m	textfile	2	TRUE	NA	23.90123457	0.001471538
118	rs10241964	A	G	A	G	0.0182	-0.0449	0.0952	0.0952	0.0949	FALSE	FALSE	FALSE	TELOiC	0.0344	0.1924	outcome	TRUE	reported	textfile	0.0035	3.10E-01	2.25E-07	exposure	TRUE	reported	M01110.m	textfile	2	TRUE	NA	27.04	0.000593798
119	rs10242455	A	G	A	G	0.2212	0.0127	0.9335	0.0665	0.9308	FALSE	FALSE	FALSE	m05Yi4	0.0406	0.7551	outcome	TRUE	reported	textfile	0.0099	8.76E-01	1.67E-109	exposure	TRUE	reported	M33415.m	textfile	2	TRUE	NA	499.2290583	0.007916405
120	rs10244178	A	G	A	G	0.0204	-0.0085	0.6552	0.3448	0.6531	FALSE	FALSE	FALSE	57l3bo	0.0198	0.6662	outcome	TRUE	reported	textfile	0.0044	3.89E-01	3.73E-06	exposure	TRUE	reported	M34395.x	textfile	2	TRUE	NA	21.49586777	0.001242603
121	rs10244572	A	G	A	G	-0.2133	-0.0226	0.8206	0.1794	0.8693	FALSE	FALSE	FALSE	xrQZqA	0.0343	0.5096	outcome	TRUE	reported	textfile	0.0434	3.84E+00	8.89E-07	exposure	TRUE	reported	M34365.x	textfile	2	TRUE	NA	24.15473359	0.000908455
122	rs10252504	T	C	T	C	-0.339	0.0759	0.0208	0.0208	0.0119	FALSE	FALSE	FALSE	MXr51U	0.1079	0.482	outcome	TRUE	reported	textfile	0.0738	6.53E+00	4.37E-06	exposure	TRUE	reported	M33178.x	textfile	2	TRUE	NA	21.1002049	0.000109784
123	rs10254175	T	C	T	C	-0.0157	0.0164	0.2329	0.2329	0.3004	FALSE	FALSE	FALSE	o7cCL2	0.0273	0.5494	outcome	TRUE	reported	textfile	0.0034	3.01E-01	3.93E-06	exposure	TRUE	reported	M16816.m	textfile	2	TRUE	NA	21.32266436	0.000972115
124	rs1025573	T	C	T	C	0.0558	0.0198	0.0859	0.0859	0.0934	FALSE	FALSE	FALSE	gK4zme	0.036	0.5832	outcome	TRUE	reported	textfile	0.0114	1.01E+00	9.52E-07	exposure	TRUE	reported	M32800.m	textfile	2	TRUE	NA	23.95844875	0.000479339
125	rs10258601	A	G	A	G	0.0044	-0.0384	0.4382	0.4382	0.4498	FALSE	FALSE	FALSE	wJxAFL	0.0223	0.08466	outcome	TRUE	reported	textfile	9.00E-04	7.96E-02	6.73E-07	exposure	TRUE	reported	M00060.m	textfile	2	TRUE	NA	23.90123457	0.0015044
126	rs10266726	T	C	T	C	-0.0083	-0.0132	0.4261	0.4261	0.4106	FALSE	FALSE	FALSE	Wd5afz	0.0226	0.5599	outcome	TRUE	reported	textfile	0.0018	1.59E-01	4.00E-06	exposure	TRUE	reported	M01644.m	textfile	2	TRUE	NA	21.26234568	0.001332722
127	rs10267258	T	C	T	C	-0.0305	-0.0522	0.8786	0.1214	0.8615	FALSE	FALSE	FALSE	ILhoWR	0.0323	0.1061	outcome	TRUE	reported	textfile	0.0067	5.93E-01	4.71E-06	exposure	TRUE	reported	M35978.m	textfile	2	TRUE	NA	20.72287815	0.000564326
128	rs1026775	T	C	T	C	-0.0591	-0.0048	0.4495	0.4495	0.4632	FALSE	FALSE	FALSE	Hpqh4A	0.021	0.8202	outcome	TRUE	reported	textfile	0.0119	1.05E+00	6.40E-07	exposure	TRUE	reported	M18474.m	textfile	2	TRUE	NA	24.66499541	0.001567882
129	rs10275028	T	C	T	C	0.0046	0.0249	0.6522	0.3478	0.655	FALSE	FALSE	FALSE	Kesrae	0.0233	0.2854	outcome	TRUE	reported	textfile	9.00E-04	7.96E-02	4.90E-07	exposure	TRUE	reported	M15500.m	textfile	2	TRUE	NA	26.12345679	0.00151506
130	rs10275746	T	C	T	C	0.0191	-0.0345	0.4335	0.4335	0.459	FALSE	FALSE	FALSE	3Oj88X	0.0223	0.1219	outcome	TRUE	reported	textfile	0.0042	3.72E-01	4.95E-06	exposure	TRUE	reported	M34469.m	textfile	2	TRUE	NA	20.680839	0.001294792
131	rs10278040	A	G	A	G	-0.3609	-0.0944	0.0419	0.0419	0.0752	FALSE	FALSE	FALSE	PFCu1O	0.042	0.02458	outcome	TRUE	reported	textfile	0.016	1.42E+00	8.82E-113	exposure	TRUE	reported	M31591.m	textfile	2	TRUE	NA	508.7844141	0.005186232
132	rs10278040	A	G	A	G	-0.1901	-0.0944	0.0419	0.0419	0.0752	FALSE	FALSE	FALSE	lOhPX3	0.042	0.02458	outcome	TRUE	reported	textfile	0.0168	1.49E+00	1.17E-29	exposure	TRUE	reported	M37190.m	textfile	2	TRUE	NA	128.0400014	0.001306913
133	rs10280608	A	C	A	C	-0.0396	0.0312	0.8277	0.1723	0.8167	FALSE	FALSE	FALSE	cl4dsY	0.0272	0.2511	outcome	TRUE	reported	textfile	0.0087	7.70E-01	4.96E-06	exposure	TRUE	reported	M27531.m	textfile	2	TRUE	NA	20.71819263	0.000754392
134	rs1028074	T	C	T	C	-0.0838	-0.0176	0.8585	0.1415	0.86	FALSE	FALSE	FALSE	OpAG9l	0.0302	0.5611	outcome	TRUE	reported	textfile	0.0148	1.31E+00	1.52E-08	exposure	TRUE	reported	M35451.m	textfile	2	TRUE	NA	32.06008035	0.000994196
135	rs1028777	A	C	A	C	-0.0086	0.002	0.6523	0.3477	0.6544	FALSE	FALSE	FALSE	GIsMmb	0.0233	0.9305	outcome	TRUE	reported	textfile	0.0018	1.59E-01	1.52E-06	exposure	TRUE	reported	M34283.m	textfile	2	TRUE	NA	22.82716049	0.001327042
136	rs1028981	A	G	A	G	-0.005	0.0462	0.385	0.385	0.3843	FALSE	FALSE	FALSE	Kesrae	0.0229	0.04316	outcome	TRUE	reported	textfile	0.001	8.85E-02	5.73E-07	exposure	TRUE	reported	M15500.m	textfile	2	TRUE	NA	25	0.001511539
137	rs1030420	T	C	T	C	-0.0221	-0.0164	0.1884	0.1884	0.179	FALSE	FALSE	FALSE	9n6yzl	0.0271	0.5448	outcome	TRUE	reported	textfile	0.0032	2.83E-01	1.02E-11	exposure	TRUE	reported	M16822.m	textfile	2	TRUE	NA	47.69628906	0.001864939
138	rs1036113	T	C	T	C	-0.1052	-0.0298	0.2847	0.2847	0.2661	FALSE	FALSE	FALSE	mu68NE	0.0252	0.2379	outcome	TRUE	reported	textfile	0.0043	3.80E-01	9.77E-135	exposure	TRUE	reported	M15630.m	textfile	2	TRUE	NA	598.5419145	0.031215477
139	rs1037422	A	G	A	G	-0.0446	-0.0047	0.2223	0.2223	0.3235	FALSE	FALSE	FALSE	CReySL	0.027	0.8623	outcome	TRUE	reported	textfile	0.0083	7.34E-01	7.41E-08	exposure	TRUE	reported	M33968.m	textfile	2	TRUE	NA	28.87443751	0.001276613
140	rs1039293	A	G	A	G	0.0709	-0.0166	0.4948	0.4948	0.4659	FALSE	FALSE	FALSE	KNmeQ0	0.0202	0.4126	outcome	TRUE	reported	textfile	0.0153	1.35E+00	3.39E-06	exposure	TRUE	reported	M00569.x	textfile	2	TRUE	NA	21.47383485	0.001378948
141	rs1039386	A	G	A	G	-0.0088	-0.0029	0.5733	0.4267	0.5996	FALSE	FALSE	FALSE	9oVLaL	0.0244	0.9056	outcome	TRUE	reported	textfile	0.0018	1.59E-01	1.36E-06	exposure	TRUE	reported	M33515.m	textfile	2	TRUE	NA	23.90123457	0.001498669
142	rs1039444	T	C	T	C	0.0231	0.0261	0.8895	0.1105	0.8781	FALSE	FALSE	FALSE	8BRY6m	0.0319	0.4131	outcome	TRUE	reported	textfile	0.005	4.42E-01	4.76E-06	exposure	TRUE	reported	M33140.m	textfile	2	TRUE	NA	21.3444	0.00053693
143	rs10400902	A	G	A	G	-0.0251	0.0199	0.3089	0.3089	0.3898	FALSE	FALSE	FALSE	akpcwA	0.0252	0.4291	outcome	TRUE	reported	textfile	0.0052	4.60E-01	1.62E-06	exposure	TRUE	reported	M15753.x	textfile	2	TRUE	NA	23.29918639	0.00127122
144	rs10402106	T	C	T	C	0.9529	-0.1414	0.0165	0.0165	0.0177	FALSE	FALSE	FALSE	oHe9Jo	0.0917	0.1231	outcome	TRUE	reported	textfile	0.1924	1.70E+01	7.35E-07	exposure	TRUE	reported	M01515.x	textfile	2	TRUE	NA	24.52926406	0.000101973
145	rs10404980	A	G	A	G	-0.0744	-0.0982	0.9877	0.0123	0.9819	FALSE	FALSE	FALSE	3qVZlg	0.0876	0.262	outcome	TRUE	reported	textfile	0.0158	1.40E+00	2.34E-06	exposure	TRUE	reported	M11438.m	textfile	2	TRUE	NA	22.17336965	6.86E-05
146	rs10412803	T	C	T	C	0.0097	-0.0099	0.3119	0.3119	0.3065	FALSE	FALSE	FALSE	oo8U6H	0.0243	0.6827	outcome	TRUE	reported	textfile	0.0018	1.59E-01	4.42E-08	exposure	TRUE	reported	M32910.m	textfile	2	TRUE	NA	29.04012346	0.001597519
147	rs1041323	T	C	T	C	-0.0729	-0.0116	0.3811	0.3811	0.4156	FALSE	FALSE	FALSE	uSOoU6	0.0245	0.6367	outcome	TRUE	reported	textfile	0.0156	1.38E+00	3.00E-06	exposure	TRUE	reported	M33835.m	textfile	2	TRUE	NA	21.83764793	0.001316395
148	rs10415374	A	G	A	G	-0.3327	0.0057	0.027	0.027	0.0869	FALSE	FALSE	FALSE	MXr51U	0.0409	0.8886	outcome	TRUE	reported	textfile	0.0723	6.40E+00	4.23E-06	exposure	TRUE	reported	M33178.x	textfile	2	TRUE	NA	21.17527246	0.000141988
149	rs10416031	A	G	A	G	0.0085	-0.0166	0.3202	0.3202	0.3541	FALSE	FALSE	FALSE	MqJoAh	0.024	0.4875	outcome	TRUE	reported	textfile	0.0018	1.59E-01	3.84E-06	exposure	TRUE	reported	M01558.m	textfile	2	TRUE	NA	22.29938272	0.00124416
150	rs10425230	T	C	T	C	-0.1209	0.0599	0.0447	0.0447	0.0451	FALSE	FALSE	FALSE	StXJmW	0.0533	0.2615	outcome	TRUE	reported	textfile	0.0239	2.11E+00	4.21E-07	exposure	TRUE	reported	M17799.x	textfile	2	TRUE	NA	25.58920537	0.000280392
151	rs10425480	A	G	A	G	0.5394	0.0572	0.0157	0.0157	0.0109	FALSE	FALSE	FALSE	d5rhJo	0.1134	0.6137	outcome	TRUE	reported	textfile	0.0954	8.44E+00	1.59E-08	exposure	TRUE	reported	M33610.m	textfile	2	TRUE	NA	31.96871168	0.000126239
152	rs10425651	A	G	A	G	-0.0522	-0.075	0.9597	0.0403	0.95	FALSE	FALSE	FALSE	CHpgbz	0.0529	0.1563	outcome	TRUE	reported	textfile	0.0114	1.01E+00	4.96E-06	exposure	TRUE	reported	M36756.m	textfile	2	TRUE	NA	20.966759	0.000206618
153	rs10426415	A	G	A	G	-0.0086	-0.0314	0.878	0.122	0.8635	FALSE	FALSE	FALSE	L0xxYm	0.0321	0.3286	outcome	TRUE	reported	textfile	0.0018	1.59E-01	3.11E-06	exposure	TRUE	reported	M00513.m	textfile	2	TRUE	NA	22.82716049	0.000626739
154	rs10426856	A	G	A	G	-0.0149	-0.0348	0.895	0.105	0.8906	FALSE	FALSE	FALSE	3cAAt6	0.0355	0.3262	outcome	TRUE	reported	textfile	0.0032	2.83E-01	4.23E-06	exposure	TRUE	reported	M32315.m	textfile	2	TRUE	NA	21.68066406	0.000521005
155	rs1042725	T	C	T	C	-0.0085	0.0245	0.4977	0.4977	0.4853	FALSE	FALSE	FALSE	3cAAt6	0.0199	0.2165	outcome	TRUE	reported	textfile	0.0017	1.50E-01	7.98E-07	exposure	TRUE	reported	M32315.m	textfile	2	TRUE	NA	25	0.001605522
156	rs10429330	T	C	T	C	0.0329	0.0328	0.2704	0.2704	0.2545	FALSE	FALSE	FALSE	9jqKba	0.0239	0.1695	outcome	TRUE	reported	textfile	0.0067	5.93E-01	9.14E-07	exposure	TRUE	reported	M34416.m	textfile	2	TRUE	NA	24.11249722	0.001214518
157	rs1043011	T	G	T	G	0.0172	0.0211	0.1722	0.1722	0.1834	FALSE	FALSE	FALSE	Gk4EjJ	0.0277	0.4467	outcome	TRUE	reported	textfile	0.0034	3.01E-01	5.21E-07	exposure	TRUE	reported	M01284.m	textfile	2	TRUE	NA	25.5916955	0.00093092
158	rs10431893	A	G	A	G	-0.0454	0.0226	0.0582	0.0582	0.0792	FALSE	FALSE	FALSE	pog6RD	0.0411	0.5822	outcome	TRUE	reported	textfile	0.0099	8.76E-01	4.92E-06	exposure	TRUE	reported	M32795.m	textfile	2	TRUE	NA	21.03009897	0.000294452
159	rs10435813	A	G	A	G	0.0081	-0.001	0.8067	0.1933	0.7885	FALSE	FALSE	FALSE	TYbO3H	0.0298	0.9723	outcome	TRUE	reported	textfile	0.0018	1.59E-01	4.01E-06	exposure	TRUE	reported	M12067.m	textfile	2	TRUE	NA	20.25	0.000809375
160	rs1043909	T	C	T	C	-0.0244	-0.0051	0.1912	0.1912	0.2076	FALSE	FALSE	FALSE	13a4N1	0.0255	0.8427	outcome	TRUE	reported	textfile	0.0051	4.51E-01	2.19E-06	exposure	TRUE	reported	M33453.m	textfile	2	TRUE	NA	22.88965782	0.000905286
161	rs1043991	T	C	T	C	0.0048	-0.0026	0.6375	0.3625	0.6413	FALSE	FALSE	FALSE	wJxAFL	0.0197	0.8971	outcome	TRUE	reported	textfile	9.00E-04	7.96E-02	8.33E-08	exposure	TRUE	reported	M00060.m	textfile	2	TRUE	NA	28.44444444	0.001680639
162	rs10443953	A	G	A	G	0.0086	-0.0027	0.382	0.382	0.3752	FALSE	FALSE	FALSE	Uzwwro	0.023	0.9068	outcome	TRUE	reported	textfile	0.0018	1.59E-01	2.60E-06	exposure	TRUE	reported	M17945.m	textfile	2	TRUE	NA	22.82716049	0.001381289
163	rs10444467	T	C	T	C	0.0086	0.0066	0.5177	0.4823	0.5118	FALSE	FALSE	FALSE	GIsMmb	0.0221	0.7664	outcome	TRUE	reported	textfile	0.0018	1.59E-01	1.71E-06	exposure	TRUE	reported	M34283.m	textfile	2	TRUE	NA	22.82716049	0.001460926
164	rs10454657	T	C	T	C	0.0083	-0.0058	0.5849	0.4151	0.5583	FALSE	FALSE	FALSE	RDDPm7	0.0242	0.8117	outcome	TRUE	reported	textfile	0.0017	1.50E-01	1.64E-06	exposure	TRUE	reported	M01769.m	textfile	2	TRUE	NA	23.83737024	0.00148675
165	rs10457440	T	C	T	C	-0.018	0.0319	0.0849	0.0849	0.1292	FALSE	FALSE	FALSE	KwT5xb	0.0336	0.3434	outcome	TRUE	reported	textfile	0.0036	3.18E-01	4.77E-07	exposure	TRUE	reported	M33389.m	textfile	2	TRUE	NA	25	0.000497848
166	rs10463762	T	C	T	C	-0.0372	0.0426	0.1434	0.1434	0.148	FALSE	FALSE	FALSE	oUFpil	0.0309	0.1685	outcome	TRUE	reported	textfile	0.008	7.08E-01	3.37E-06	exposure	TRUE	reported	M37104.m	textfile	2	TRUE	NA	21.6225	0.000678229
167	rs10467207	A	G	A	G	-0.0126	0.0204	0.9094	0.0906	0.8998	FALSE	FALSE	FALSE	6fuh9m	0.0406	0.6156	outcome	TRUE	reported	textfile	0.0026	2.30E-01	1.77E-06	exposure	TRUE	reported	M27256.m	textfile	2	TRUE	NA	23.4852071	0.000494537
168	rs10468017	T	C	T	C	0.0108	0.0095	0.289	0.289	0.2985	FALSE	FALSE	FALSE	PtYDpJ	0.0225	0.6722	outcome	TRUE	reported	textfile	0.0018	1.59E-01	3.45E-09	exposure	TRUE	reported	M32518.m	textfile	2	TRUE	NA	36	0.001896054
169	rs10468017	T	C	T	C	0.0171	0.0095	0.2875	0.2875	0.2985	FALSE	FALSE	FALSE	zjnRi6	0.0225	0.6722	outcome	TRUE	reported	textfile	0.0027	2.39E-01	1.29E-10	exposure	TRUE	reported	M35186.m	textfile	2	TRUE	NA	40.11111111	0.002097245
170	rs10468017	T	C	T	C	0.0187	0.0095	0.2879	0.2879	0.2985	FALSE	FALSE	FALSE	IQZIMS	0.0225	0.6722	outcome	TRUE	reported	textfile	0.0027	2.39E-01	3.33E-12	exposure	TRUE	reported	M35631.m	textfile	2	TRUE	NA	47.96844993	0.002510152
171	rs10469966	A	G	A	G	0.1024	0.0184	0.2526	0.2526	0.2487	FALSE	FALSE	FALSE	hhwrd3	0.026	0.4801	outcome	TRUE	reported	textfile	0.0068	6.01E-01	1.12E-51	exposure	TRUE	reported	M33508.m	textfile	2	TRUE	NA	226.7681661	0.010961435
172	rs10481187	T	G	T	G	0.0045	0	0.3707	0.3707	0.3693	FALSE	FALSE	FALSE	Kesrae	0.0246	0.9999	outcome	TRUE	reported	textfile	9.00E-04	7.96E-02	9.69E-07	exposure	TRUE	reported	M15500.m	textfile	2	TRUE	NA	25	0.001491108
173	rs10483826	A	G	A	G	-0.0078	-0.028	0.7932	0.2068	0.7872	FALSE	FALSE	FALSE	KUnD2Y	0.0232	0.2271	outcome	TRUE	reported	textfile	0.0017	1.50E-01	4.60E-06	exposure	TRUE	reported	M12593.m	textfile	2	TRUE	NA	21.05190311	0.000887095
174	rs10485760	T	C	T	C	-0.2299	0.0503	0.9733	0.0267	0.958	FALSE	FALSE	FALSE	iJ0Akk	0.055	0.3603	outcome	TRUE	reported	textfile	0.0437	3.87E+00	1.48E-07	exposure	TRUE	reported	M34322.m	textfile	2	TRUE	NA	27.67674858	0.000183419
175	rs10485860	T	C	T	C	0.0123	0.0428	0.8306	0.1694	0.8493	FALSE	FALSE	FALSE	QGQr0B	0.0312	0.1696	outcome	TRUE	reported	textfile	0.0025	2.21E-01	1.07E-06	exposure	TRUE	reported	M32729.m	textfile	2	TRUE	NA	24.2064	0.000871688
176	rs10487377	A	G	A	G	0.0046	0.0046	0.5764	0.4236	0.5636	FALSE	FALSE	FALSE	wJxAFL	0.0226	0.8392	outcome	TRUE	reported	textfile	9.00E-04	7.96E-02	4.09E-07	exposure	TRUE	reported	M00060.m	textfile	2	TRUE	NA	26.12345679	0.001630795
177	rs10487813	A	C	A	C	-0.0199	-0.0435	0.4438	0.4438	0.4461	FALSE	FALSE	FALSE	f7PwHR	0.0203	0.03215	outcome	TRUE	reported	textfile	0.0043	3.80E-01	3.94E-06	exposure	TRUE	reported	M33910.m	textfile	2	TRUE	NA	21.41752299	0.001353902
178	rs10489	A	C	A	C	0.1743	0.0722	0.0243	0.0243	0.0359	FALSE	FALSE	FALSE	wAS7sA	0.053	0.1733	outcome	TRUE	reported	textfile	0.038	3.36E+00	4.60E-06	exposure	TRUE	reported	M01123.m	textfile	2	TRUE	NA	21.0391205	0.000127605
179	rs10489008	A	C	A	C	0.0045	0.0015	0.4897	0.4897	0.4901	FALSE	FALSE	FALSE	Kesrae	0.0239	0.9507	outcome	TRUE	reported	textfile	9.00E-04	7.96E-02	4.62E-07	exposure	TRUE	reported	M15500.m	textfile	2	TRUE	NA	25	0.001597293
180	rs10489084	T	C	T	C	0.0223	-0.0022	0.7357	0.2643	0.7476	FALSE	FALSE	FALSE	zN4ajB	0.0256	0.9327	outcome	TRUE	reported	textfile	0.0049	4.33E-01	4.20E-06	exposure	TRUE	reported	M34289.m	textfile	2	TRUE	NA	20.71178676	0.001031482
181	rs10489529	A	G	A	G	0.0125	-0.0084	0.0955	0.0955	0.1077	FALSE	FALSE	FALSE	6fuh9m	0.0355	0.8126	outcome	TRUE	reported	textfile	0.0026	2.30E-01	1.47E-06	exposure	TRUE	reported	M27256.m	textfile	2	TRUE	NA	23.11390533	0.000510277
182	rs10491073	T	C	T	C	0.1279	0.0442	0.0171	0.0171	0.0224	FALSE	FALSE	FALSE	hvTKND	0.0687	0.5207	outcome	TRUE	reported	textfile	0.0267	2.36E+00	1.64E-06	exposure	TRUE	reported	M35305.m	textfile	2	TRUE	NA	22.94661168	9.87E-05
183	rs10491073	T	C	T	C	0.122	0.0442	0.0175	0.0175	0.0224	FALSE	FALSE	FALSE	G88uYH	0.0687	0.5207	outcome	TRUE	reported	textfile	0.0233	2.06E+00	1.66E-07	exposure	TRUE	reported	M19324.m	textfile	2	TRUE	NA	27.41623533	0.000120611
184	rs10491431	A	C	A	C	0.0082	0.01	0.1435	0.1435	0.1401	FALSE	FALSE	FALSE	RSWM9p	0.0269	0.7104	outcome	TRUE	reported	textfile	0.0018	1.59E-01	3.80E-06	exposure	TRUE	reported	M01301.m	textfile	2	TRUE	NA	20.75308642	0.000653797
185	rs10491431	A	C	A	C	0.0807	0.01	0.1504	0.1504	0.1401	FALSE	FALSE	FALSE	UvVz27	0.0269	0.7104	outcome	TRUE	reported	textfile	0.012	1.06E+00	1.59E-11	exposure	TRUE	reported	M32762.m	textfile	2	TRUE	NA	45.225625	0.001481248
186	rs10492157	T	C	T	C	0.0065	0.0188	0.7656	0.2344	0.7738	FALSE	FALSE	FALSE	sDNejf	0.0268	0.4839	outcome	TRUE	reported	textfile	0.0014	1.24E-01	1.92E-06	exposure	TRUE	reported	M32867.m	textfile	2	TRUE	NA	21.55612245	0.000986218
187	rs10492225	T	C	T	C	-0.0128	0.0302	0.8498	0.1502	0.8451	FALSE	FALSE	FALSE	Wd5afz	0.0306	0.3234	outcome	TRUE	reported	textfile	0.0027	2.39E-01	1.60E-06	exposure	TRUE	reported	M01644.m	textfile	2	TRUE	NA	22.47462277	0.000732219
188	rs10492449	T	G	T	G	0.009	-0.0034	0.6924	0.3076	0.6925	FALSE	FALSE	FALSE	8sNIus	0.0216	0.8767	outcome	TRUE	reported	textfile	0.0019	1.68E-01	2.31E-06	exposure	TRUE	reported	M35137.m	textfile	2	TRUE	NA	22.43767313	0.001222475
189	rs10493831	T	G	T	G	-0.0406	0.0277	0.7644	0.2356	0.7654	FALSE	FALSE	FALSE	MUEdLE	0.0261	0.2888	outcome	TRUE	reported	textfile	0.0087	7.70E-01	3.20E-06	exposure	TRUE	reported	M31787.m	textfile	2	TRUE	NA	21.77777778	0.001001375
190	rs10494322	T	C	T	C	-0.0084	0.0193	0.8102	0.1898	0.8109	FALSE	FALSE	FALSE	nhdtTd	0.0243	0.4262	outcome	TRUE	reported	textfile	0.0017	1.50E-01	1.43E-06	exposure	TRUE	reported	M20489.m	textfile	2	TRUE	NA	24.41522491	0.000964483
191	rs10494658	T	G	T	G	-0.0087	0.0215	0.8351	0.1649	0.8389	FALSE	FALSE	FALSE	RqKcsH	0.0281	0.4439	outcome	TRUE	reported	textfile	0.0018	1.59E-01	2.04E-06	exposure	TRUE	reported	M36808.m	textfile	2	TRUE	NA	23.36111111	0.000824581
192	rs10495052	A	G	A	G	-0.0872	-0.0316	0.9683	0.0317	0.9719	FALSE	FALSE	FALSE	gvGZuD	0.059	0.5926	outcome	TRUE	reported	textfile	0.0186	1.65E+00	2.77E-06	exposure	TRUE	reported	M31548.m	textfile	2	TRUE	NA	21.9789571	0.000171461
193	rs10495116	A	C	A	C	0.3075	0.1087	0.9818	0.0182	0.9828	FALSE	FALSE	FALSE	MXr51U	0.091	0.2323	outcome	TRUE	reported	textfile	0.063	5.57E+00	1.06E-06	exposure	TRUE	reported	M33178.x	textfile	2	TRUE	NA	23.82369615	0.000108919
194	rs10497174	T	C	T	C	0.0103	0.0112	0.2732	0.2732	0.2692	FALSE	FALSE	FALSE	gaqHyk	0.025	0.6538	outcome	TRUE	reported	textfile	0.0022	1.95E-01	4.16E-06	exposure	TRUE	reported	M02730.m	textfile	2	TRUE	NA	21.91942149	0.001107977
195	rs10497426	T	C	T	C	0.012	-0.0605	0.8064	0.1936	0.8193	FALSE	FALSE	FALSE	JVlaVr	0.0313	0.05311	outcome	TRUE	reported	textfile	0.0026	2.30E-01	4.47E-06	exposure	TRUE	reported	M01493.m	textfile	2	TRUE	NA	21.30177515	0.000849949
196	rs10498266	T	G	T	G	0.0043	0.0044	0.4674	0.4674	0.4765	FALSE	FALSE	FALSE	lQ8Pmm	0.0223	0.8436	outcome	TRUE	reported	textfile	9.00E-04	7.96E-02	2.35E-06	exposure	TRUE	reported	M00054.m	textfile	2	TRUE	NA	22.82716049	0.001452883
197	rs10498270	A	G	A	G	0.0088	0.0262	0.6222	0.3778	0.5836	FALSE	FALSE	FALSE	c8i1aW	0.0228	0.2494	outcome	TRUE	reported	textfile	0.0017	1.50E-01	4.73E-07	exposure	TRUE	reported	M02734.m	textfile	2	TRUE	NA	26.79584775	0.001618098
198	rs10500747	T	C	T	C	0.0083	0.052	0.7541	0.2459	0.7529	FALSE	FALSE	FALSE	eTp2hE	0.0219	0.01771	outcome	TRUE	reported	textfile	0.0018	1.59E-01	4.57E-06	exposure	TRUE	reported	M33422.m	textfile	2	TRUE	NA	21.26234568	0.0010106
199	rs10500907	A	G	A	G	0.0042	-0.0123	0.3597	0.3597	0.3599	FALSE	FALSE	FALSE	wJxAFL	0.0232	0.5956	outcome	TRUE	reported	textfile	9.00E-04	7.96E-02	3.55E-06	exposure	TRUE	reported	M00060.m	textfile	2	TRUE	NA	21.77777778	0.001282408
200	rs10501071	A	G	A	G	0.0359	-0.0254	0.7994	0.2006	0.8015	FALSE	FALSE	FALSE	VLwxCo	0.0238	0.2847	outcome	TRUE	reported	textfile	0.0078	6.90E-01	4.42E-06	exposure	TRUE	reported	M27447.m	textfile	2	TRUE	NA	21.18359632	0.000868192
201	rs10501089	T	C	T	C	0.0836	0.031	0.0309	0.0309	0.0522	FALSE	FALSE	FALSE	G88uYH	0.0474	0.5128	outcome	TRUE	reported	textfile	0.0176	1.56E+00	2.10E-06	exposure	TRUE	reported	M19324.m	textfile	2	TRUE	NA	22.5625	0.000171997
202	rs10501294	T	C	T	C	-0.0124	0.0015	0.8715	0.1285	0.865	FALSE	FALSE	FALSE	4ZdkmD	0.0303	0.9614	outcome	TRUE	reported	textfile	0.0027	2.39E-01	3.11E-06	exposure	TRUE	reported	M01898.m	textfile	2	TRUE	NA	21.09190672	0.000602904
203	rs10503714	A	G	A	G	0.0313	-0.0217	0.9815	0.0185	0.8921	FALSE	FALSE	FALSE	cTyi1M	0.0363	0.5493	outcome	TRUE	reported	textfile	0.0068	6.01E-01	4.85E-06	exposure	TRUE	reported	M19934.m	textfile	2	TRUE	NA	21.18706747	9.85E-05
204	rs10504124	A	G	A	G	-0.0588	0.0143	0.817	0.183	0.7937	FALSE	FALSE	FALSE	OpAG9l	0.0277	0.6038	outcome	TRUE	reported	textfile	0.0127	1.12E+00	3.76E-06	exposure	TRUE	reported	M35451.m	textfile	2	TRUE	NA	21.43617087	0.000824179
205	rs10504821	A	G	A	G	-0.0095	0.0071	0.7046	0.2954	0.6952	FALSE	FALSE	FALSE	QGQr0B	0.0206	0.7289	outcome	TRUE	reported	textfile	0.0019	1.68E-01	5.81E-07	exposure	TRUE	reported	M32729.m	textfile	2	TRUE	NA	25	0.001331103
206	rs10505065	T	C	T	C	-0.0085	-0.0132	0.4005	0.4005	0.3802	FALSE	FALSE	FALSE	5xoC3O	0.0214	0.5382	outcome	TRUE	reported	textfile	0.0018	1.59E-01	1.85E-06	exposure	TRUE	reported	M32489.m	textfile	2	TRUE	NA	22.29938272	0.001372351
207	rs10505869	T	G	T	G	-0.0288	0.0309	0.665	0.335	0.6021	FALSE	FALSE	FALSE	f2AU4q	0.0233	0.1853	outcome	TRUE	reported	textfile	0.0054	4.78E-01	9.92E-08	exposure	TRUE	reported	M34533.m	textfile	2	TRUE	NA	28.44444444	0.001617431
208	rs10508243	A	G	A	G	0.0519	0.0258	0.1246	0.1246	0.0972	FALSE	FALSE	FALSE	JsfruU	0.0411	0.5305	outcome	TRUE	reported	textfile	0.0109	9.64E-01	1.92E-06	exposure	TRUE	reported	M32564.m	textfile	2	TRUE	NA	22.67157647	0.000632318
209	rs10508432	A	G	A	G	-0.0124	-0.0103	0.7069	0.2931	0.72	FALSE	FALSE	FALSE	OZmPQX	0.0232	0.658	outcome	TRUE	reported	textfile	0.0027	2.39E-01	4.07E-06	exposure	TRUE	reported	M20675.m	textfile	2	TRUE	NA	21.09190672	0.001115453
210	rs10509840	A	G	A	G	-0.0119	0.0138	0.6879	0.3121	0.6719	FALSE	FALSE	FALSE	oqSAiM	0.0275	0.6156	outcome	TRUE	reported	textfile	0.0026	2.30E-01	4.23E-06	exposure	TRUE	reported	M01361.m	textfile	2	TRUE	NA	20.94822485	0.001149443
211	rs10512185	T	C	T	C	0.0166	-0.0057	0.6502	0.3498	0.6154	FALSE	FALSE	FALSE	8KcH5U	0.0219	0.7962	outcome	TRUE	reported	textfile	0.0036	3.18E-01	3.32E-06	exposure	TRUE	reported	M27738.m	textfile	2	TRUE	NA	21.26234568	0.001239535
212	rs1051331	A	G	A	G	-0.0088	0.018	0.8435	0.1565	0.8492	FALSE	FALSE	FALSE	AM5vEF	0.034	0.5974	outcome	TRUE	reported	textfile	0.0018	1.59E-01	6.47E-07	exposure	TRUE	reported	M33442.m	textfile	2	TRUE	NA	23.90123457	0.000808724
213	rs10514235	A	G	A	G	0.1745	0.0042	0.04	0.04	0.0544	FALSE	FALSE	FALSE	OnG7rA	0.0505	0.9334	outcome	TRUE	reported	textfile	0.0332	2.94E+00	1.49E-07	exposure	TRUE	reported	M35322.x	textfile	2	TRUE	NA	27.6257893	0.000270556
214	rs10514476	A	G	A	G	0.0391	0.0132	0.4619	0.4619	0.4747	FALSE	FALSE	FALSE	hVl42N	0.0241	0.5837	outcome	TRUE	reported	textfile	0.0082	7.25E-01	1.80E-06	exposure	TRUE	reported	M18497.m	textfile	2	TRUE	NA	22.73661511	0.001445834
215	rs10514491	T	C	T	C	0.0094	0.0106	0.6781	0.3219	0.6783	FALSE	FALSE	FALSE	a3KhmT	0.0238	0.6542	outcome	TRUE	reported	textfile	0.0017	1.50E-01	4.46E-08	exposure	TRUE	reported	M10642.m	textfile	2	TRUE	NA	30.57439446	0.001714423
216	rs10514491	T	C	T	C	0.0103	0.0106	0.6751	0.3249	0.6783	FALSE	FALSE	FALSE	qce0XI	0.0238	0.6542	outcome	TRUE	reported	textfile	0.0018	1.59E-01	1.59E-08	exposure	TRUE	reported	M32492.m	textfile	2	TRUE	NA	32.74382716	0.001840891
217	rs10514491	T	C	T	C	0.012	0.0106	0.6782	0.3218	0.6783	FALSE	FALSE	FALSE	TELOiC	0.0238	0.6542	outcome	TRUE	reported	textfile	0.0026	2.30E-01	2.86E-06	exposure	TRUE	reported	M01110.m	textfile	2	TRUE	NA	21.30177515	0.001188176
218	rs10514491	T	C	T	C	0.0122	0.0106	0.6801	0.3199	0.6783	FALSE	FALSE	FALSE	Nfq3nr	0.0238	0.6542	outcome	TRUE	reported	textfile	0.0024	2.12E-01	6.73E-07	exposure	TRUE	reported	M12035.m	textfile	2	TRUE	NA	25.84027778	0.001441003
219	rs10515641	A	G	A	G	-0.0086	0.0133	0.2493	0.2493	0.2395	FALSE	FALSE	FALSE	aJHcsa	0.0282	0.6363	outcome	TRUE	reported	textfile	0.0019	1.68E-01	4.37E-06	exposure	TRUE	reported	M15778.x	textfile	2	TRUE	NA	20.48753463	0.000980837
220	rs10516056	T	C	T	C	-0.0222	0.0165	0.1978	0.1978	0.2056	FALSE	FALSE	FALSE	oQ7TIT	0.0301	0.5841	outcome	TRUE	reported	textfile	0.0045	3.98E-01	6.99E-07	exposure	TRUE	reported	M02342.m	textfile	2	TRUE	NA	24.33777778	0.000987367
221	rs10516440	A	G	A	G	0.0281	-0.0469	0.8742	0.1258	0.8704	FALSE	FALSE	FALSE	8ymYEo	0.0313	0.1337	outcome	TRUE	reported	textfile	0.0059	5.22E-01	2.13E-06	exposure	TRUE	reported	M32855.m	textfile	2	TRUE	NA	22.6834243	0.000637372
222	rs10518500	T	C	T	C	0.0162	-3.00E-04	0.7866	0.2134	0.7831	FALSE	FALSE	FALSE	HORApr	0.0255	0.9906	outcome	TRUE	reported	textfile	0.0035	3.10E-01	3.29E-06	exposure	TRUE	reported	M32328.m	textfile	2	TRUE	NA	21.42367347	0.000916822
223	rs10518972	T	C	T	C	0.0505	0.0128	0.11	0.11	0.1127	FALSE	FALSE	FALSE	cl4dsY	0.0329	0.6979	outcome	TRUE	reported	textfile	0.0105	9.29E-01	1.35E-06	exposure	TRUE	reported	M27531.m	textfile	2	TRUE	NA	23.13151927	0.000578581
224	rs10520327	A	G	A	G	-0.032	-0.0232	0.6558	0.3442	0.6636	FALSE	FALSE	FALSE	43rMeh	0.0234	0.3226	outcome	TRUE	reported	textfile	0.0069	6.10E-01	3.27E-06	exposure	TRUE	reported	M32846.m	textfile	2	TRUE	NA	21.50808654	0.001242375
225	rs10520388	T	G	T	G	0.0219	0.0266	0.1733	0.1733	0.1567	FALSE	FALSE	FALSE	J5pvwg	0.0308	0.3878	outcome	TRUE	reported	textfile	0.0048	4.25E-01	4.92E-06	exposure	TRUE	reported	M15958.m	textfile	2	TRUE	NA	20.81640625	0.000760829
226	rs10521182	T	C	T	C	-0.3993	-0.089	0.9682	0.0318	0.953	FALSE	FALSE	FALSE	qiMJEz	0.0545	0.1028	outcome	TRUE	reported	textfile	0.0786	6.95E+00	3.71E-07	exposure	TRUE	reported	M33384.x	textfile	2	TRUE	NA	25.80795117	0.00020326
227	rs1053941	T	G	T	G	-0.0171	0.0048	0.2263	0.2263	0.2382	FALSE	FALSE	FALSE	NwIckn	0.0259	0.8522	outcome	TRUE	reported	textfile	0.0026	2.30E-01	4.99E-11	exposure	TRUE	reported	M20699.x	textfile	2	TRUE	NA	43.25591716	0.001935636
228	rs1054634	A	G	A	G	-0.016	0.0379	0.8558	0.1442	0.8592	FALSE	FALSE	FALSE	HGThmU	0.0318	0.2332	outcome	TRUE	reported	textfile	0.0034	3.01E-01	2.60E-06	exposure	TRUE	reported	M22548.m	textfile	2	TRUE	NA	22.14532872	0.000697388
229	rs1054812	A	G	A	G	-0.0203	0.0477	0.6283	0.3717	0.5846	FALSE	FALSE	FALSE	CHpgbz	0.0228	0.03616	outcome	TRUE	reported	textfile	0.0044	3.89E-01	4.28E-06	exposure	TRUE	reported	M36756.m	textfile	2	TRUE	NA	21.2856405	0.001271986
230	rs1055689	A	G	A	G	-0.0135	0.0197	0.2969	0.2969	0.3063	FALSE	FALSE	FALSE	sR6jm0	0.0239	0.4099	outcome	TRUE	reported	textfile	0.0027	2.39E-01	4.26E-07	exposure	TRUE	reported	M18349.m	textfile	2	TRUE	NA	25	0.001332076
231	rs1059264	T	C	T	C	-0.0149	-0.0376	0.3254	0.3254	0.3378	FALSE	FALSE	FALSE	9GUf2T	0.0223	0.09196	outcome	TRUE	reported	textfile	0.0027	2.39E-01	5.57E-08	exposure	TRUE	reported	M35439.m	textfile	2	TRUE	NA	30.45404664	0.00170636
232	rs1060467	A	G	A	G	0.0233	0.0284	0.5903	0.4097	0.5784	FALSE	FALSE	FALSE	6sAXJz	0.0224	0.2056	outcome	TRUE	reported	textfile	0.0045	3.98E-01	2.61E-07	exposure	TRUE	reported	M33420.m	textfile	2	TRUE	NA	26.80938272	0.001657732
233	rs10736	T	C	T	C	-0.0118	0.0075	0.2011	0.2011	0.2043	FALSE	FALSE	FALSE	2IwCzj	0.0258	0.7723	outcome	TRUE	reported	textfile	0.0026	2.30E-01	4.73E-06	exposure	TRUE	reported	M00584.m	textfile	2	TRUE	NA	20.59763314	0.000845752
234	rs1073744	T	G	T	G	0.0127	0.0112	0.2369	0.2369	0.2485	FALSE	FALSE	FALSE	tpi2r2	0.0241	0.6426	outcome	TRUE	reported	textfile	0.0026	2.30E-01	1.63E-06	exposure	TRUE	reported	M34419.m	textfile	2	TRUE	NA	23.85946746	0.001102372
235	rs10738265	T	C	T	C	0.0261	0.0314	0.1757	0.1757	0.2471	FALSE	FALSE	FALSE	57l3bo	0.0324	0.3321	outcome	TRUE	reported	textfile	0.0053	4.69E-01	8.02E-07	exposure	TRUE	reported	M34395.x	textfile	2	TRUE	NA	24.250979	0.000897062
236	rs10738265	T	C	T	C	0.0354	0.0314	0.1746	0.1746	0.2471	FALSE	FALSE	FALSE	Oh3b3T	0.0324	0.3321	outcome	TRUE	reported	textfile	0.0073	6.46E-01	1.13E-06	exposure	TRUE	reported	M18476.m	textfile	2	TRUE	NA	23.51585663	0.000865526
237	rs10738342	T	C	T	C	0.0082	0.0085	0.5346	0.4654	0.5144	FALSE	FALSE	FALSE	JwoeVU	0.0208	0.6825	outcome	TRUE	reported	textfile	0.0018	1.59E-01	3.70E-06	exposure	TRUE	reported	M12774.m	textfile	2	TRUE	NA	20.75308642	0.001323484
238	rs10739647	A	G	A	G	-0.0135	-0.0017	0.4429	0.4429	0.4515	FALSE	FALSE	FALSE	aZKcnZ	0.0225	0.9394	outcome	TRUE	reported	textfile	0.0027	2.39E-01	4.06E-07	exposure	TRUE	reported	M21188.m	textfile	2	TRUE	NA	25	0.001574492
239	rs10740323	T	C	T	C	0.0084	0.0132	0.5935	0.4065	0.5675	FALSE	FALSE	FALSE	Wd5afz	0.0209	0.5273	outcome	TRUE	reported	textfile	0.0018	1.59E-01	4.10E-06	exposure	TRUE	reported	M01644.m	textfile	2	TRUE	NA	21.77777778	0.001346715
240	rs10741150	T	C	T	C	-0.0087	0.0166	0.3902	0.3902	0.3848	FALSE	FALSE	FALSE	QGQr0B	0.0244	0.4967	outcome	TRUE	reported	textfile	0.0019	1.68E-01	4.02E-06	exposure	TRUE	reported	M32729.m	textfile	2	TRUE	NA	20.966759	0.001276217
241	rs10744682	A	G	A	G	0.0133	-0.0114	0.3319	0.3319	0.3332	FALSE	FALSE	FALSE	ktT3qV	0.02	0.5664	outcome	TRUE	reported	textfile	0.0027	2.39E-01	1.25E-06	exposure	TRUE	reported	M32651.m	textfile	2	TRUE	NA	24.26474623	0.001373366
242	rs10745735	A	G	A	G	0.0133	-0.0359	0.907	0.093	0.9017	FALSE	FALSE	FALSE	aJHcsa	0.0317	0.2582	outcome	TRUE	reported	textfile	0.0027	2.39E-01	1.15E-06	exposure	TRUE	reported	M15778.x	textfile	2	TRUE	NA	24.26474623	0.00052243
243	rs10750415	T	G	T	G	0.0042	-0.0225	0.3959	0.3959	0.4266	FALSE	FALSE	FALSE	lQ8Pmm	0.0227	0.3214	outcome	TRUE	reported	textfile	9.00E-04	7.96E-02	2.77E-06	exposure	TRUE	reported	M00054.m	textfile	2	TRUE	NA	21.77777778	0.00133167
244	rs10752061	A	G	A	G	-0.009	0.009	0.669	0.331	0.6659	FALSE	FALSE	FALSE	PnLmGF	0.0253	0.7229	outcome	TRUE	reported	textfile	0.0018	1.59E-01	4.61E-07	exposure	TRUE	reported	M34359.m	textfile	2	TRUE	NA	25	0.001418975
245	rs10753839	A	G	A	G	0.0088	0.0034	0.4657	0.4657	0.4766	FALSE	FALSE	FALSE	QGQr0B	0.0224	0.8783	outcome	TRUE	reported	textfile	0.0019	1.68E-01	2.49E-06	exposure	TRUE	reported	M32729.m	textfile	2	TRUE	NA	21.45152355	0.001365426
246	rs10753990	A	C	A	C	-0.0326	0.0133	0.3849	0.3849	0.3763	FALSE	FALSE	FALSE	VWaWMX	0.023	0.5652	outcome	TRUE	reported	textfile	0.0069	6.10E-01	2.50E-06	exposure	TRUE	reported	M36468.m	textfile	2	TRUE	NA	22.32220122	0.001352381
247	rs10754948	T	C	T	C	-0.034	0.0224	0.7336	0.2664	0.7466	FALSE	FALSE	FALSE	zejC9G	0.0239	0.3493	outcome	TRUE	reported	textfile	0.0062	5.48E-01	3.39E-08	exposure	TRUE	reported	M32445.x	textfile	2	TRUE	NA	30.07284079	0.001504597
248	rs10757839	T	C	T	C	0.0079	-0.0378	0.6521	0.3479	0.647	FALSE	FALSE	FALSE	MTJn9k	0.0234	0.1067	outcome	TRUE	reported	textfile	0.0017	1.50E-01	4.74E-06	exposure	TRUE	reported	M01358.m	textfile	2	TRUE	NA	21.59515571	0.001258549
249	rs10758335	T	C	T	C	-0.0084	0.0205	0.6855	0.3145	0.6762	FALSE	FALSE	FALSE	pH63f3	0.0236	0.3845	outcome	TRUE	reported	textfile	0.0018	1.59E-01	4.46E-06	exposure	TRUE	reported	M32644.m	textfile	2	TRUE	NA	21.77777778	0.001203434
250	rs10761316	T	C	T	C	-0.0336	-0.0087	0.2803	0.2803	0.2916	FALSE	FALSE	FALSE	00S1ud	0.0211	0.6784	outcome	TRUE	reported	textfile	0.0068	6.01E-01	7.22E-07	exposure	TRUE	reported	M32753.m	textfile	2	TRUE	NA	24.41522491	0.001261056
251	rs10762231	A	G	A	G	-0.0138	0.0398	0.3787	0.3787	0.3896	FALSE	FALSE	FALSE	7DF3Zt	0.0229	0.08216	outcome	TRUE	reported	textfile	0.0026	2.30E-01	1.68E-07	exposure	TRUE	reported	M33163.m	textfile	2	TRUE	NA	28.17159763	0.001694061
252	rs10762497	A	C	A	C	0.0084	-0.0382	0.3563	0.3563	0.3922	FALSE	FALSE	FALSE	qce0XI	0.0239	0.1094	outcome	TRUE	reported	textfile	0.0018	1.59E-01	2.25E-06	exposure	TRUE	reported	M32492.m	textfile	2	TRUE	NA	21.77777778	0.001280247
253	rs10763843	A	G	A	G	-0.0042	0.0029	0.4283	0.4283	0.4348	FALSE	FALSE	FALSE	wJxAFL	0.0226	0.8978	outcome	TRUE	reported	textfile	9.00E-04	7.96E-02	3.45E-06	exposure	TRUE	reported	M00060.m	textfile	2	TRUE	NA	21.77777778	0.001363386
254	rs10763940	A	G	A	G	0.0048	0.029	0.3654	0.3654	0.3996	FALSE	FALSE	FALSE	wJxAFL	0.023	0.2085	outcome	TRUE	reported	textfile	9.00E-04	7.96E-02	1.17E-07	exposure	TRUE	reported	M00060.m	textfile	2	TRUE	NA	28.44444444	0.001686378
255	rs10765034	T	C	T	C	-0.0798	0.0057	0.1892	0.1892	0.1968	FALSE	FALSE	FALSE	kv61d2	0.0298	0.8476	outcome	TRUE	reported	textfile	0.016	1.42E+00	6.34E-07	exposure	TRUE	reported	M36095.x	textfile	2	TRUE	NA	24.87515625	0.000968933
256	rs10766002	A	G	A	G	0.1241	-0.0082	0.42	0.42	0.447	FALSE	FALSE	FALSE	MXr51U	0.0242	0.7358	outcome	TRUE	reported	textfile	0.0263	2.33E+00	2.28E-06	exposure	TRUE	reported	M33178.x	textfile	2	TRUE	NA	22.2654802	0.001382099
257	rs10766562	T	C	T	C	0.0389	-0.013	0.4367	0.4367	0.4457	FALSE	FALSE	FALSE	hVl42N	0.0223	0.5614	outcome	TRUE	reported	textfile	0.0082	7.25E-01	1.97E-06	exposure	TRUE	reported	M18497.m	textfile	2	TRUE	NA	22.50461035	0.001416368
258	rs10766596	A	G	A	G	-0.1244	0.0209	0.2938	0.2938	0.3823	FALSE	FALSE	FALSE	OpAG9l	0.0237	0.3765	outcome	TRUE	reported	textfile	0.0244	2.16E+00	3.26E-07	exposure	TRUE	reported	M35451.m	textfile	2	TRUE	NA	25.99328138	0.001376394
259	rs10770126	A	G	A	G	0.0205	0.0347	0.5547	0.4453	0.5542	FALSE	FALSE	FALSE	YKaHkf	0.0224	0.1222	outcome	TRUE	reported	textfile	0.0044	3.89E-01	2.68E-06	exposure	TRUE	reported	M35678.m	textfile	2	TRUE	NA	21.7071281	0.001371985
260	rs1077028	T	C	T	C	-0.0117	0.0384	0.4875	0.4875	0.4758	FALSE	FALSE	FALSE	hXnvSX	0.0246	0.118	outcome	TRUE	reported	textfile	0.0025	2.21E-01	3.79E-06	exposure	TRUE	reported	M32814.m	textfile	2	TRUE	NA	21.9024	0.001400508
261	rs10771223	A	G	A	G	0.0237	0.0201	0.78	0.22	0.7578	FALSE	FALSE	FALSE	rlGg2t	0.0233	0.3895	outcome	TRUE	reported	textfile	0.0046	4.07E-01	2.87E-07	exposure	TRUE	reported	M01107.m	textfile	2	TRUE	NA	26.54489603	0.001163738
262	rs10771776	A	G	A	G	0.0132	0.0185	0.5978	0.4022	0.6054	FALSE	FALSE	FALSE	rtvVPm	0.0194	0.3387	outcome	TRUE	reported	textfile	0.0026	2.30E-01	2.91E-07	exposure	TRUE	reported	M32709.m	textfile	2	TRUE	NA	25.77514793	0.001583872
263	rs1077834	T	C	T	C	-0.012	-0.0377	0.7961	0.2039	0.7821	FALSE	FALSE	FALSE	OL5Ctt	0.0261	0.1495	outcome	TRUE	reported	textfile	0.0025	2.21E-01	2.03E-06	exposure	TRUE	reported	M32634.m	textfile	2	TRUE	NA	23.04	0.000957178
264	rs1077834	T	C	T	C	-0.0113	-0.0377	0.7912	0.2088	0.7821	FALSE	FALSE	FALSE	3nxbLP	0.0261	0.1495	outcome	TRUE	reported	textfile	0.0023	2.03E-01	6.87E-07	exposure	TRUE	reported	M00063.m	textfile	2	TRUE	NA	24.13799622	0.001023792
265	rs1077835	A	G	A	G	-0.0208	-0.0246	0.7976	0.2024	0.7831	FALSE	FALSE	FALSE	jYf26S	0.0283	0.3854	outcome	TRUE	reported	textfile	0.0035	3.10E-01	1.82E-09	exposure	TRUE	reported	M34244.m	textfile	2	TRUE	NA	35.31755102	0.001453547
266	rs10778622	A	C	A	C	0.0081	-0.0037	0.3766	0.3766	0.3809	FALSE	FALSE	FALSE	iqvuO7	0.0247	0.8795	outcome	TRUE	reported	textfile	0.0017	1.50E-01	3.82E-06	exposure	TRUE	reported	M35326.m	textfile	2	TRUE	NA	22.70242215	0.001369193
267	rs10779577	A	G	A	G	0.0427	0.0393	0.209	0.209	0.2296	FALSE	FALSE	FALSE	B6DNhj	0.024	0.1014	outcome	TRUE	reported	textfile	0.0093	8.23E-01	4.07E-06	exposure	TRUE	reported	M33658.m	textfile	2	TRUE	NA	21.08093421	0.000890039
268	rs10783765	T	G	T	G	0.0135	0.0369	0.7251	0.2749	0.6656	FALSE	FALSE	FALSE	aZKcnZ	0.027	0.1713	outcome	TRUE	reported	textfile	0.0027	2.39E-01	6.63E-07	exposure	TRUE	reported	M21188.m	textfile	2	TRUE	NA	25	0.001271963
269	rs10784496	A	G	A	G	0.0045	0.0077	0.5375	0.4625	0.5385	FALSE	FALSE	FALSE	lQ8Pmm	0.0189	0.6838	outcome	TRUE	reported	textfile	9.00E-04	7.96E-02	5.09E-07	exposure	TRUE	reported	M00054.m	textfile	2	TRUE	NA	25	0.001588982
270	rs10784558	T	C	T	C	-0.0048	-0.0126	0.4845	0.4845	0.4571	FALSE	FALSE	FALSE	Kesrae	0.0223	0.573	outcome	TRUE	reported	textfile	9.00E-04	7.96E-02	1.06E-07	exposure	TRUE	reported	M15500.m	textfile	2	TRUE	NA	28.44444444	0.001816389
271	rs10785056	T	G	T	G	0.0211	0.0123	0.1146	0.1146	0.1165	FALSE	FALSE	FALSE	0oygKf	0.0349	0.7234	outcome	TRUE	reported	textfile	0.0046	4.07E-01	4.81E-06	exposure	TRUE	reported	M22032.m	textfile	2	TRUE	NA	21.04017013	0.000545419
272	rs10787308	A	G	A	G	-0.009	0.0573	0.2701	0.2701	0.2634	FALSE	FALSE	FALSE	xi7GQn	0.0214	0.007392	outcome	TRUE	reported	textfile	0.0018	1.59E-01	6.04E-07	exposure	TRUE	reported	M01564.m	textfile	2	TRUE	NA	25	0.001263306
273	rs10787426	T	C	T	C	-0.0123	0.0249	0.4783	0.4783	0.4895	FALSE	FALSE	FALSE	Mxtp83	0.0221	0.2591	outcome	TRUE	reported	textfile	0.0026	2.30E-01	2.98E-06	exposure	TRUE	reported	M12768.m	textfile	2	TRUE	NA	22.38017751	0.001427269
274	rs10788232	T	C	T	C	-0.0111	0.0601	0.6825	0.3175	0.6184	FALSE	FALSE	FALSE	F8Unzv	0.0236	0.01094	outcome	TRUE	reported	textfile	0.0024	2.12E-01	2.46E-06	exposure	TRUE	reported	M00527.m	textfile	2	TRUE	NA	21.390625	0.001188093
275	rs10790077	T	C	T	C	-0.009	0.0147	0.611	0.389	0.6129	FALSE	FALSE	FALSE	CfTWeg	0.0206	0.4731	outcome	TRUE	reported	textfile	0.0018	1.59E-01	3.15E-07	exposure	TRUE	reported	M32348.m	textfile	2	TRUE	NA	25	0.001523041
276	rs10792093	T	G	T	G	0.0164	-0.0301	0.1084	0.1084	0.1104	FALSE	FALSE	FALSE	Uc7C21	0.0335	0.369	outcome	TRUE	reported	textfile	0.0035	3.10E-01	3.15E-06	exposure	TRUE	reported	M32654.m	textfile	2	TRUE	NA	21.95591837	0.000540995
277	rs10793993	T	G	T	G	-0.0129	-0.0057	0.6284	0.3716	0.583	FALSE	FALSE	FALSE	ZGao42	0.0229	0.8031	outcome	TRUE	reported	textfile	0.0027	2.39E-01	2.55E-06	exposure	TRUE	reported	M34456.m	textfile	2	TRUE	NA	22.82716049	0.001360584
278	rs10795164	T	C	T	C	-0.0233	3.00E-04	0.9261	0.0739	0.9336	FALSE	FALSE	FALSE	hDHOuu	0.0426	0.9946	outcome	TRUE	reported	textfile	0.005	4.42E-01	3.51E-06	exposure	TRUE	reported	M22030.m	textfile	2	TRUE	NA	21.7156	0.000380364
279	rs10798574	T	G	T	G	-0.0142	-0.0115	0.2212	0.2212	0.3204	FALSE	FALSE	FALSE	Gk4EjJ	0.0223	0.6047	outcome	TRUE	reported	textfile	0.003	2.65E-01	2.03E-06	exposure	TRUE	reported	M01284.m	textfile	2	TRUE	NA	22.40444444	0.000989295
280	rs10798580	A	G	A	G	-0.0042	0.016	0.4216	0.4216	0.4118	FALSE	FALSE	FALSE	wJxAFL	0.0192	0.4045	outcome	TRUE	reported	textfile	9.00E-04	7.96E-02	3.64E-06	exposure	TRUE	reported	M00060.m	textfile	2	TRUE	NA	21.77777778	0.001357786
281	rs10798656	A	C	A	C	0.0184	-0.0398	0.4816	0.4816	0.4985	FALSE	FALSE	FALSE	tW5KPH	0.0222	0.07386	outcome	TRUE	reported	textfile	0.0034	3.01E-01	7.63E-08	exposure	TRUE	reported	M32787.m	textfile	2	TRUE	NA	29.28719723	0.001865882
282	rs10799701	A	G	A	G	0.0308	0.0088	0.435	0.435	0.4699	FALSE	FALSE	FALSE	gvGZuD	0.021	0.6761	outcome	TRUE	reported	textfile	0.0066	5.84E-01	2.69E-06	exposure	TRUE	reported	M31548.m	textfile	2	TRUE	NA	21.77777778	0.001367236
283	rs1080101	T	C	T	C	0.0156	0.0405	0.2695	0.2695	0.3006	FALSE	FALSE	FALSE	1Exjqk	0.0243	0.09514	outcome	TRUE	reported	textfile	0.0034	3.01E-01	3.72E-06	exposure	TRUE	reported	M34062.m	textfile	2	TRUE	NA	21.05190311	0.001057609
284	rs10802528	T	G	T	G	-0.0047	-0.0036	0.4544	0.4544	0.4588	FALSE	FALSE	FALSE	Kesrae	0.0208	0.8644	outcome	TRUE	reported	textfile	9.00E-04	7.96E-02	1.95E-07	exposure	TRUE	reported	M15500.m	textfile	2	TRUE	NA	27.27160494	0.001728671
285	rs10805503	T	C	T	C	0.0043	0.0302	0.6272	0.3728	0.631	FALSE	FALSE	FALSE	lQ8Pmm	0.0207	0.1453	outcome	TRUE	reported	textfile	9.00E-04	7.96E-02	2.00E-06	exposure	TRUE	reported	M00054.m	textfile	2	TRUE	NA	22.82716049	0.001364655
286	rs10809039	A	C	A	C	-0.0089	0.0283	0.6121	0.3879	0.5832	FALSE	FALSE	FALSE	nxdGCN	0.0227	0.2127	outcome	TRUE	reported	textfile	0.0019	1.68E-01	1.75E-06	exposure	TRUE	reported	M37058.m	textfile	2	TRUE	NA	21.94182825	0.001332704
287	rs10809858	A	G	A	G	-0.0103	-0.0397	0.8089	0.1911	0.796	FALSE	FALSE	FALSE	AM5vEF	0.0285	0.1637	outcome	TRUE	reported	textfile	0.0022	1.95E-01	4.16E-06	exposure	TRUE	reported	M33442.m	textfile	2	TRUE	NA	21.91942149	0.000862563
288	rs10810580	T	C	T	C	0.0046	0.0254	0.5583	0.4417	0.5497	FALSE	FALSE	FALSE	wJxAFL	0.0226	0.2626	outcome	TRUE	reported	textfile	9.00E-04	7.96E-02	3.28E-07	exposure	TRUE	reported	M00060.m	textfile	2	TRUE	NA	26.12345679	0.001647079
289	rs10814589	A	G	A	G	0.0086	0.0027	0.3122	0.3122	0.3003	FALSE	FALSE	FALSE	8n3lPK	0.023	0.9055	outcome	TRUE	reported	textfile	0.0018	1.59E-01	1.53E-06	exposure	TRUE	reported	M33955.m	textfile	2	TRUE	NA	22.82716049	0.001256399
290	rs10816183	A	G	A	G	0.1493	0.0835	0.9623	0.0377	0.9421	FALSE	FALSE	FALSE	StXJmW	0.0486	0.08559	outcome	TRUE	reported	textfile	0.0287	2.54E+00	1.97E-07	exposure	TRUE	reported	M17799.x	textfile	2	TRUE	NA	27.06174653	0.000250688
291	rs10818924	T	C	T	C	-0.0087	0.0403	0.6238	0.3762	0.643	FALSE	FALSE	FALSE	uQESsJ	0.0253	0.1109	outcome	TRUE	reported	textfile	0.0018	1.59E-01	2.35E-06	exposure	TRUE	reported	M32452.m	textfile	2	TRUE	NA	23.36111111	0.001405201
292	rs10818924	T	C	T	C	-0.0045	0.0403	0.6254	0.3746	0.643	FALSE	FALSE	FALSE	Kesrae	0.0253	0.1109	outcome	TRUE	reported	textfile	9.00E-04	7.96E-02	6.08E-07	exposure	TRUE	reported	M15500.m	textfile	2	TRUE	NA	25	0.001497458
293	rs10820588	T	G	T	G	0.0048	-0.0389	0.5616	0.4384	0.5343	FALSE	FALSE	FALSE	Kesrae	0.0224	0.08279	outcome	TRUE	reported	textfile	9.00E-04	7.96E-02	1.64E-07	exposure	TRUE	reported	M15500.m	textfile	2	TRUE	NA	28.44444444	0.00179054
294	rs10822056	T	C	T	C	0.0042	0.0025	0.5141	0.4859	0.5037	FALSE	FALSE	FALSE	lQ8Pmm	0.0191	0.8969	outcome	TRUE	reported	textfile	9.00E-04	7.96E-02	2.65E-06	exposure	TRUE	reported	M00054.m	textfile	2	TRUE	NA	21.77777778	0.001390903
295	rs10822248	T	C	T	C	-0.0136	0.0092	0.8488	0.1512	0.8384	FALSE	FALSE	FALSE	JwoeVU	0.0276	0.7395	outcome	TRUE	reported	textfile	0.0026	2.30E-01	2.84E-07	exposure	TRUE	reported	M12774.m	textfile	2	TRUE	NA	27.36094675	0.000897448
296	rs10823597	T	C	T	C	-0.0248	-0.0491	0.7417	0.2583	0.7494	FALSE	FALSE	FALSE	7ZTJHK	0.024	0.04109	outcome	TRUE	reported	textfile	0.005	4.42E-01	8.42E-07	exposure	TRUE	reported	M32758.m	textfile	2	TRUE	NA	24.6016	0.001206262
297	rs10828691	A	G	A	G	-0.0084	0.0681	0.7048	0.2952	0.6824	FALSE	FALSE	FALSE	nhdtTd	0.0259	0.008572	outcome	TRUE	reported	textfile	0.0017	1.50E-01	6.05E-07	exposure	TRUE	reported	M20489.m	textfile	2	TRUE	NA	24.41522491	0.001304933
298	rs10829406	A	G	A	G	0.0434	-0.0127	0.1231	0.1231	0.1322	FALSE	FALSE	FALSE	r0kpze	0.0306	0.6792	outcome	TRUE	reported	textfile	0.0092	8.14E-01	2.32E-06	exposure	TRUE	reported	M34530.m	textfile	2	TRUE	NA	22.25378072	0.000613718
299	rs10831497	A	G	A	G	0.0126	-0.0325	0.2209	0.2209	0.2464	FALSE	FALSE	FALSE	TRiBpI	0.0256	0.2044	outcome	TRUE	reported	textfile	0.0028	2.48E-01	4.97E-06	exposure	TRUE	reported	M01365.m	textfile	2	TRUE	NA	20.25	0.000888498
300	rs10831643	T	C	T	C	0.0127	-0.0429	0.4756	0.4756	0.4848	FALSE	FALSE	FALSE	0oygKf	0.0243	0.0775	outcome	TRUE	reported	textfile	0.0028	2.48E-01	4.73E-06	exposure	TRUE	reported	M22032.m	textfile	2	TRUE	NA	20.57270408	0.001308093
301	rs10833309	A	G	A	G	-0.0258	0.0155	0.1893	0.1893	0.2457	FALSE	FALSE	FALSE	gJ9JyK	0.0234	0.5071	outcome	TRUE	reported	textfile	0.0055	4.86E-01	2.43E-06	exposure	TRUE	reported	M34761.m	textfile	2	TRUE	NA	22.0046281	0.000864983
302	rs10835866	A	G	A	G	0.1318	0.0321	0.9826	0.0174	0.5557	FALSE	FALSE	FALSE	djCIJp	0.0224	0.1513	outcome	TRUE	reported	textfile	0.0283	2.50E+00	3.31E-06	exposure	TRUE	reported	M34306.m	textfile	2	TRUE	NA	21.68991996	9.50E-05
303	rs10836364	T	C	T	C	0.005	0.0237	0.607	0.393	0.6091	FALSE	FALSE	FALSE	lQ8Pmm	0.0193	0.2198	outcome	TRUE	reported	textfile	0.001	8.85E-02	5.73E-07	exposure	TRUE	reported	M00054.m	textfile	2	TRUE	NA	25	0.001522877
304	rs10836652	A	G	A	G	0.0319	-0.038	0.2061	0.2061	0.1964	FALSE	FALSE	FALSE	J7ve55	0.0279	0.1735	outcome	TRUE	reported	textfile	0.0069	6.10E-01	4.41E-06	exposure	TRUE	reported	M34513.m	textfile	2	TRUE	NA	21.37387104	0.000894943
305	rs10837883	T	G	T	G	-0.0122	-0.0341	0.6036	0.3964	0.564	FALSE	FALSE	FALSE	t33ZpH	0.0225	0.1295	outcome	TRUE	reported	textfile	0.0026	2.30E-01	4.08E-06	exposure	TRUE	reported	M32497.m	textfile	2	TRUE	NA	22.01775148	0.001346409
306	rs10841406	A	G	A	G	-0.0092	-0.0097	0.3964	0.3964	0.3577	FALSE	FALSE	FALSE	uWAimU	0.0249	0.6963	outcome	TRUE	reported	textfile	0.0018	1.59E-01	4.94E-07	exposure	TRUE	reported	M35675.m	textfile	2	TRUE	NA	26.12345679	0.001602117
307	rs10841406	A	G	A	G	-0.0087	-0.0097	0.3963	0.3963	0.3577	FALSE	FALSE	FALSE	Uzwwro	0.0249	0.6963	outcome	TRUE	reported	textfile	0.0018	1.59E-01	2.27E-06	exposure	TRUE	reported	M17945.m	textfile	2	TRUE	NA	23.36111111	0.001432582
308	rs10841789	A	C	A	C	0.0301	-0.0105	0.7347	0.2653	0.7184	FALSE	FALSE	FALSE	MFy7yv	0.0232	0.6509	outcome	TRUE	reported	textfile	0.0052	4.60E-01	5.78E-09	exposure	TRUE	reported	M33901.m	textfile	2	TRUE	NA	33.50628698	0.001669147
309	rs10844144	A	C	A	C	-0.0464	-0.0093	0.8691	0.1309	0.8763	FALSE	FALSE	FALSE	fWkzr3	0.0303	0.7584	outcome	TRUE	reported	textfile	0.0097	8.58E-01	1.84E-06	exposure	TRUE	reported	M32549.m	textfile	2	TRUE	NA	22.88192156	0.000665428
310	rs10844317	T	G	T	G	-0.0086	0.0052	0.1637	0.1637	0.1366	FALSE	FALSE	FALSE	27mpMr	0.0292	0.8595	outcome	TRUE	reported	textfile	0.0018	1.59E-01	1.12E-06	exposure	TRUE	reported	M01604.m	textfile	2	TRUE	NA	22.82716049	0.00080102
311	rs10847782	A	G	A	G	0.0277	-0.0073	0.2367	0.2367	0.2396	FALSE	FALSE	FALSE	akpcwA	0.0259	0.7775	outcome	TRUE	reported	textfile	0.006	5.31E-01	4.28E-06	exposure	TRUE	reported	M15753.x	textfile	2	TRUE	NA	21.31361111	0.000983318
312	rs10848196	A	G	A	G	-0.0098	0.0055	0.5584	0.4416	0.557	FALSE	FALSE	FALSE	Wd5afz	0.0225	0.8079	outcome	TRUE	reported	textfile	0.0018	1.59E-01	5.25E-08	exposure	TRUE	reported	M01644.m	textfile	2	TRUE	NA	29.64197531	0.001873537
313	rs10848204	T	C	T	C	0.0093	-0.0129	0.5451	0.4549	0.552	FALSE	FALSE	FALSE	Nfq3nr	0.0212	0.5418	outcome	TRUE	reported	textfile	0.0018	1.59E-01	1.26E-07	exposure	TRUE	reported	M12035.m	textfile	2	TRUE	NA	26.69444444	0.001696656
314	rs10857319	T	C	T	C	-0.0086	0.0112	0.3481	0.3481	0.3699	FALSE	FALSE	FALSE	LdkNSW	0.0208	0.5897	outcome	TRUE	reported	textfile	0.0017	1.50E-01	9.45E-07	exposure	TRUE	reported	M15140.m	textfile	2	TRUE	NA	25.5916955	0.001491865
315	rs10858075	T	C	T	C	-0.0091	-0.0068	0.4061	0.4061	0.3868	FALSE	FALSE	FALSE	xOFMgR	0.0245	0.7822	outcome	TRUE	reported	textfile	0.0017	1.50E-01	1.12E-07	exposure	TRUE	reported	M02132.m	textfile	2	TRUE	NA	28.65397924	0.00177532
316	rs10861380	A	G	A	G	-0.0214	0.0283	0.7004	0.2996	0.6934	FALSE	FALSE	FALSE	WkmX6y	0.0225	0.2084	outcome	TRUE	reported	textfile	0.0045	3.98E-01	1.59E-06	exposure	TRUE	reported	M33638.m	textfile	2	TRUE	NA	22.61530864	0.001213331
317	rs10865016	A	G	A	G	0.0453	0.0588	0.1816	0.1816	0.1828	FALSE	FALSE	FALSE	cl4dsY	0.0287	0.04008	outcome	TRUE	reported	textfile	0.0086	7.61E-01	1.36E-07	exposure	TRUE	reported	M27531.m	textfile	2	TRUE	NA	27.74594375	0.001053267
318	rs10866705	A	C	A	C	-0.0133	0.0329	0.7567	0.2433	0.6752	FALSE	FALSE	FALSE	Kwt0Eq	0.0261	0.2072	outcome	TRUE	reported	textfile	0.0026	2.30E-01	3.47E-07	exposure	TRUE	reported	M35431.m	textfile	2	TRUE	NA	26.16715976	0.001231242
319	rs10868025	A	G	A	G	0.0088	0.0095	0.6116	0.3884	0.6273	FALSE	FALSE	FALSE	9oVLaL	0.0229	0.6782	outcome	TRUE	reported	textfile	0.0018	1.59E-01	1.52E-06	exposure	TRUE	reported	M33515.m	textfile	2	TRUE	NA	23.90123457	0.001455284
320	rs10869648	A	G	A	G	-0.0211	-0.0089	0.4086	0.4086	0.4238	FALSE	FALSE	FALSE	YKaHkf	0.0227	0.695	outcome	TRUE	reported	textfile	0.0044	3.89E-01	1.37E-06	exposure	TRUE	reported	M35678.m	textfile	2	TRUE	NA	22.9963843	0.001421921
321	rs10873878	T	G	T	G	-0.0283	0.0672	0.8609	0.1391	0.8527	FALSE	FALSE	FALSE	CjtenM	0.0305	0.02759	outcome	TRUE	reported	textfile	0.0053	4.69E-01	8.86E-08	exposure	TRUE	reported	M33936.m	textfile	2	TRUE	NA	28.51156995	0.000872041
322	rs10873878	T	G	T	G	-0.0266	0.0672	0.8608	0.1392	0.8527	FALSE	FALSE	FALSE	rMymbs	0.0305	0.02759	outcome	TRUE	reported	textfile	0.0056	4.95E-01	1.65E-06	exposure	TRUE	reported	M38178.m	textfile	2	TRUE	NA	22.5625	0.000692029
323	rs10873878	T	G	T	G	-0.0216	0.0672	0.8609	0.1391	0.8527	FALSE	FALSE	FALSE	HORApr	0.0305	0.02759	outcome	TRUE	reported	textfile	0.0045	3.98E-01	1.40E-06	exposure	TRUE	reported	M32328.m	textfile	2	TRUE	NA	23.04	0.000705426
324	rs10878631	A	G	A	G	-0.0125	-0.0022	0.4509	0.4509	0.4082	FALSE	FALSE	FALSE	aZKcnZ	0.0247	0.9298	outcome	TRUE	reported	textfile	0.0027	2.39E-01	3.05E-06	exposure	TRUE	reported	M21188.m	textfile	2	TRUE	NA	21.43347051	0.001354521
325	rs10879778	T	C	T	C	-0.0181	-0.0323	0.3441	0.3441	0.3482	FALSE	FALSE	FALSE	DpAd1X	0.0233	0.1644	outcome	TRUE	reported	textfile	0.0035	3.10E-01	2.59E-07	exposure	TRUE	reported	M32322.m	textfile	2	TRUE	NA	26.74367347	0.001538814
326	rs10881004	T	C	T	C	0.0041	-0.0031	0.4824	0.4824	0.4795	FALSE	FALSE	FALSE	lQ8Pmm	0.0222	0.8883	outcome	TRUE	reported	textfile	9.00E-04	7.96E-02	3.39E-06	exposure	TRUE	reported	M00054.m	textfile	2	TRUE	NA	20.75308642	0.00132487
327	rs10881427	T	G	T	G	-0.015	2.00E-04	0.5558	0.4442	0.5357	FALSE	FALSE	FALSE	oQ7TIT	0.0224	0.9938	outcome	TRUE	reported	textfile	0.0032	2.83E-01	3.69E-06	exposure	TRUE	reported	M02342.m	textfile	2	TRUE	NA	21.97265625	0.001387193
328	rs10881815	T	C	T	C	-0.0267	-0.0166	0.5581	0.4419	0.5602	FALSE	FALSE	FALSE	XpX9vG	0.0225	0.4608	outcome	TRUE	reported	textfile	0.0058	5.13E-01	3.54E-06	exposure	TRUE	reported	M33653.m	textfile	2	TRUE	NA	21.19173603	0.001336146
329	rs10882310	A	G	A	G	-0.0126	0.047	0.5268	0.4732	0.5096	FALSE	FALSE	FALSE	GDO41z	0.0215	0.02929	outcome	TRUE	reported	textfile	0.0027	2.39E-01	2.77E-06	exposure	TRUE	reported	M32632.m	textfile	2	TRUE	NA	21.77777778	0.001385689
330	rs10886877	T	C	T	C	-0.1704	-0.0039	0.9072	0.0928	0.8597	FALSE	FALSE	FALSE	HRWRt0	0.0311	0.9011	outcome	TRUE	reported	textfile	0.0356	3.15E+00	1.75E-06	exposure	TRUE	reported	M18281.x	textfile	2	TRUE	NA	22.91074359	0.000492719
331	rs10889028	A	G	A	G	-0.0135	-0.0057	0.4193	0.4193	0.4532	FALSE	FALSE	FALSE	Y6PH05	0.0238	0.8094	outcome	TRUE	reported	textfile	0.0027	2.39E-01	7.12E-07	exposure	TRUE	reported	M34407.m	textfile	2	TRUE	NA	25	0.00155374
332	rs10889714	T	C	T	C	0.0216	0.0123	0.3474	0.3474	0.3445	FALSE	FALSE	FALSE	Zs93gt	0.0218	0.5715	outcome	TRUE	reported	textfile	0.0047	4.16E-01	4.74E-06	exposure	TRUE	reported	M36399.m	textfile	2	TRUE	NA	21.12086917	0.00122244
333	rs10892025	A	G	A	G	0.1609	-0.0407	0.4724	0.4724	0.4468	FALSE	FALSE	FALSE	xrQZqA	0.0225	0.07029	outcome	TRUE	reported	textfile	0.0299	2.64E+00	7.01E-08	exposure	TRUE	reported	M34365.x	textfile	2	TRUE	NA	28.95807653	0.001851607
334	rs10892951	A	G	A	G	-0.0088	0.0432	0.4059	0.4059	0.3876	FALSE	FALSE	FALSE	Uzwwro	0.0228	0.05805	outcome	TRUE	reported	textfile	0.0018	1.59E-01	1.66E-06	exposure	TRUE	reported	M17945.m	textfile	2	TRUE	NA	23.90123457	0.001477337
335	rs10895511	T	C	T	C	-0.0532	5.00E-04	0.9515	0.0485	0.9622	FALSE	FALSE	FALSE	9GUf2T	0.0515	0.9927	outcome	TRUE	reported	textfile	0.0114	1.01E+00	2.90E-06	exposure	TRUE	reported	M35439.m	textfile	2	TRUE	NA	21.77777778	0.000256071
336	rs10896833	T	C	T	C	0.087	-0.0379	0.9822	0.0178	0.9801	FALSE	FALSE	FALSE	wJw51h	0.0857	0.6581	outcome	TRUE	reported	textfile	0.0186	1.65E+00	3.04E-06	exposure	TRUE	reported	M27710.m	textfile	2	TRUE	NA	21.87825182	9.72E-05
337	rs10898007	T	C	T	C	0.0083	-0.0359	0.5314	0.4686	0.5212	FALSE	FALSE	FALSE	CfTWeg	0.0239	0.1325	outcome	TRUE	reported	textfile	0.0018	1.59E-01	2.30E-06	exposure	TRUE	reported	M32348.m	textfile	2	TRUE	NA	21.26234568	0.001357112
338	rs10899114	A	G	A	G	0.026	-0.0602	0.8976	0.1024	0.8996	FALSE	FALSE	FALSE	9g2pPj	0.0347	0.08341	outcome	TRUE	reported	textfile	0.0052	4.60E-01	4.58E-07	exposure	TRUE	reported	M33821.m	textfile	2	TRUE	NA	25	0.000587278
339	rs10899384	A	G	A	G	0.0139	-0.0193	0.3819	0.3819	0.3786	FALSE	FALSE	FALSE	5ELJlh	0.024	0.4207	outcome	TRUE	reported	textfile	0.0026	2.30E-01	1.27E-07	exposure	TRUE	reported	M01303.m	textfile	2	TRUE	NA	28.58136095	0.001724298
340	rs10899916	T	C	T	C	0.0244	-0.0218	0.3837	0.3837	0.3883	FALSE	FALSE	FALSE	WI7Kg9	0.0205	0.2872	outcome	TRUE	reported	textfile	0.0051	4.51E-01	2.07E-06	exposure	TRUE	reported	M36300.m	textfile	2	TRUE	NA	22.88965782	0.001384333
341	rs10900040	T	C	T	C	-0.0144	-0.0175	0.8351	0.1649	0.7895	FALSE	FALSE	FALSE	JVlaVr	0.0273	0.5211	outcome	TRUE	reported	textfile	0.0031	2.74E-01	3.40E-06	exposure	TRUE	reported	M01493.m	textfile	2	TRUE	NA	21.57752341	0.000760699
342	rs10900784	A	C	A	C	-0.0044	-0.0064	0.4158	0.4158	0.4281	FALSE	FALSE	FALSE	lQ8Pmm	0.0205	0.7567	outcome	TRUE	reported	textfile	9.00E-04	7.96E-02	9.74E-07	exposure	TRUE	reported	M00054.m	textfile	2	TRUE	NA	23.90123457	0.001484415
343	rs10901047	T	C	T	C	-0.009	0.0203	0.5877	0.4123	0.5908	FALSE	FALSE	FALSE	xOFMgR	0.0233	0.3825	outcome	TRUE	reported	textfile	0.0018	1.59E-01	2.96E-07	exposure	TRUE	reported	M02132.m	textfile	2	TRUE	NA	25	0.001552708
344	rs10906914	A	C	A	C	0.0172	0.0454	0.7034	0.2966	0.6772	FALSE	FALSE	FALSE	qzAGEd	0.0203	0.02545	outcome	TRUE	reported	textfile	0.0038	3.36E-01	4.81E-06	exposure	TRUE	reported	M32319.m	textfile	2	TRUE	NA	20.48753463	0.001093407
345	rs10910427	T	C	T	C	-0.0122	-0.014	0.4474	0.4474	0.442	FALSE	FALSE	FALSE	7DF3Zt	0.0225	0.5329	outcome	TRUE	reported	textfile	0.0026	2.30E-01	3.92E-06	exposure	TRUE	reported	M33163.m	textfile	2	TRUE	NA	22.01775148	0.001391236
346	rs10911251	A	C	A	C	-0.0047	-0.0226	0.5759	0.4241	0.5618	FALSE	FALSE	FALSE	wJxAFL	0.0203	0.2656	outcome	TRUE	reported	textfile	9.00E-04	7.96E-02	1.58E-07	exposure	TRUE	reported	M00060.m	textfile	2	TRUE	NA	27.27160494	0.001703001
347	rs10916110	T	C	T	C	-0.1021	0.0353	0.8253	0.1747	0.8226	FALSE	FALSE	FALSE	295RYi	0.0261	0.1772	outcome	TRUE	reported	textfile	0.0222	1.96E+00	4.24E-06	exposure	TRUE	reported	M34404.x	textfile	2	TRUE	NA	21.15171252	0.000782482
348	rs10916130	T	C	T	C	-0.0401	-0.0047	0.8277	0.1723	0.8223	FALSE	FALSE	FALSE	6yinO3	0.0275	0.8634	outcome	TRUE	reported	textfile	0.0087	7.70E-01	3.86E-06	exposure	TRUE	reported	M36585.m	textfile	2	TRUE	NA	21.24468226	0.000773563
349	rs10917910	A	C	A	C	-0.0086	0.0233	0.8597	0.1403	0.8715	FALSE	FALSE	FALSE	RSWM9p	0.034	0.4924	outcome	TRUE	reported	textfile	0.0018	1.59E-01	1.65E-06	exposure	TRUE	reported	M01301.m	textfile	2	TRUE	NA	22.82716049	0.000705728
350	rs10919047	A	C	A	C	0.0176	-0.0162	0.1408	0.1408	0.1321	FALSE	FALSE	FALSE	TwO4Cl	0.0302	0.5921	outcome	TRUE	reported	textfile	0.0035	3.10E-01	6.75E-07	exposure	TRUE	reported	M01508.m	textfile	2	TRUE	NA	25.28653061	0.000779882
351	rs10920115	T	G	T	G	0.0044	-0.0132	0.5507	0.4493	0.5497	FALSE	FALSE	FALSE	Kesrae	0.0241	0.5836	outcome	TRUE	reported	textfile	9.00E-04	7.96E-02	1.64E-06	exposure	TRUE	reported	M15500.m	textfile	2	TRUE	NA	23.90123457	0.001512031
352	rs10920716	A	G	A	G	-0.0178	-0.0229	0.8234	0.1766	0.8182	FALSE	FALSE	FALSE	7eo2RN	0.0288	0.426	outcome	TRUE	reported	textfile	0.0038	3.36E-01	2.27E-06	exposure	TRUE	reported	M33132.m	textfile	2	TRUE	NA	21.94182825	0.000816193
353	rs10923016	A	G	A	G	0.0053	0.0209	0.6191	0.3809	0.6062	FALSE	FALSE	FALSE	wJxAFL	0.0208	0.3134	outcome	TRUE	reported	textfile	9.00E-04	7.96E-02	2.88E-09	exposure	TRUE	reported	M00060.m	textfile	2	TRUE	NA	34.67901235	0.002090872
354	rs10923895	T	C	T	C	-0.0388	-0.0688	0.9802	0.0198	0.9799	FALSE	FALSE	FALSE	3cAAt6	0.0761	0.366	outcome	TRUE	reported	textfile	0.0074	6.55E-01	1.82E-07	exposure	TRUE	reported	M32315.m	textfile	2	TRUE	NA	27.49159971	0.000136204
355	rs10926975	T	C	T	C	-0.0125	0.0737	0.2524	0.2524	0.2535	FALSE	FALSE	FALSE	jDP6Y0	0.0278	0.008143	outcome	TRUE	reported	textfile	0.0027	2.39E-01	2.66E-06	exposure	TRUE	reported	M31453.m	textfile	2	TRUE	NA	21.43347051	0.001032316
356	rs10927006	T	C	T	C	0.0278	0.0149	0.8659	0.1341	0.8488	FALSE	FALSE	FALSE	ePHnXa	0.0309	0.6295	outcome	TRUE	reported	textfile	0.006	5.31E-01	3.24E-06	exposure	TRUE	reported	M34221.m	textfile	2	TRUE	NA	21.46777778	0.000636542
357	rs10927101	A	C	A	C	-0.0046	-0.0179	0.3738	0.3738	0.3787	FALSE	FALSE	FALSE	lQ8Pmm	0.0211	0.3962	outcome	TRUE	reported	textfile	9.00E-04	7.96E-02	2.72E-07	exposure	TRUE	reported	M00054.m	textfile	2	TRUE	NA	26.12345679	0.001563406
358	rs10931041	T	C	T	C	-0.0042	0.0074	0.5756	0.4244	0.5567	FALSE	FALSE	FALSE	lQ8Pmm	0.021	0.7254	outcome	TRUE	reported	textfile	9.00E-04	7.96E-02	3.36E-06	exposure	TRUE	reported	M00054.m	textfile	2	TRUE	NA	21.77777778	0.001360187
359	rs10932835	A	G	A	G	0.0121	-0.0015	0.5337	0.4663	0.5269	FALSE	FALSE	FALSE	7DF3Zt	0.0197	0.9391	outcome	TRUE	reported	textfile	0.0026	2.30E-01	3.86E-06	exposure	TRUE	reported	M33163.m	textfile	2	TRUE	NA	21.65828402	0.001377551
360	rs10937658	A	G	A	G	0.0077	0.0057	0.2676	0.2676	0.2716	FALSE	FALSE	FALSE	KUnD2Y	0.025	0.8213	outcome	TRUE	reported	textfile	0.0017	1.50E-01	3.50E-06	exposure	TRUE	reported	M12593.m	textfile	2	TRUE	NA	20.51557093	0.001032912
361	rs10937762	A	G	A	G	0.0044	0.0345	0.5674	0.4326	0.5645	FALSE	FALSE	FALSE	wJxAFL	0.022	0.1172	outcome	TRUE	reported	textfile	9.00E-04	7.96E-02	1.53E-06	exposure	TRUE	reported	M00060.m	textfile	2	TRUE	NA	23.90123457	0.001499979
362	rs10938307	T	C	T	C	-0.0106	0.0147	0.4663	0.4663	0.4676	FALSE	FALSE	FALSE	jA074D	0.0199	0.4608	outcome	TRUE	reported	textfile	0.0019	1.68E-01	1.48E-08	exposure	TRUE	reported	M22481.m	textfile	2	TRUE	NA	31.12465374	0.001981462
363	rs10938365	A	C	A	C	0.0147	0.0173	0.4014	0.4014	0.387	FALSE	FALSE	FALSE	FVWeMi	0.0227	0.4458	outcome	TRUE	reported	textfile	0.0029	2.57E-01	4.12E-07	exposure	TRUE	reported	M33892.m	textfile	2	TRUE	NA	25.69441141	0.001572217
364	rs10938815	T	G	T	G	0.0099	0.0137	0.5932	0.4068	0.5895	FALSE	FALSE	FALSE	RDDPm7	0.0203	0.5002	outcome	TRUE	reported	textfile	0.0017	1.50E-01	8.38E-09	exposure	TRUE	reported	M01769.m	textfile	2	TRUE	NA	33.91349481	0.002102325
365	rs10945327	A	G	A	G	0.0124	-0.0143	0.6184	0.3816	0.6261	FALSE	FALSE	FALSE	Mxtp83	0.0228	0.5311	outcome	TRUE	reported	textfile	0.0026	2.30E-01	2.32E-06	exposure	TRUE	reported	M12768.m	textfile	2	TRUE	NA	22.74556213	0.001371815
366	rs10947808	T	C	T	C	-0.0174	-0.0128	0.8105	0.1895	0.8091	FALSE	FALSE	FALSE	Y6PH05	0.0263	0.6247	outcome	TRUE	reported	textfile	0.0036	3.18E-01	1.21E-06	exposure	TRUE	reported	M34407.m	textfile	2	TRUE	NA	23.36111111	0.000919679
367	rs10947808	T	C	T	C	-0.012	-0.0128	0.8118	0.1882	0.8091	FALSE	FALSE	FALSE	wbKyxL	0.0263	0.6247	outcome	TRUE	reported	textfile	0.0025	2.21E-01	1.39E-06	exposure	TRUE	reported	M22116.m	textfile	2	TRUE	NA	23.04	0.0009009
368	rs10949241	T	C	T	C	0.0087	0.0468	0.5212	0.4788	0.5116	FALSE	FALSE	FALSE	KwT5xb	0.0223	0.03569	outcome	TRUE	reported	textfile	0.0019	1.68E-01	3.69E-06	exposure	TRUE	reported	M33389.m	textfile	2	TRUE	NA	20.966759	0.00133847
369	rs10952210	T	C	T	C	0.0282	0.0131	0.1046	0.1046	0.1091	FALSE	FALSE	FALSE	89qd5B	0.0305	0.6676	outcome	TRUE	reported	textfile	0.0061	5.40E-01	4.38E-06	exposure	TRUE	reported	M33204.m	textfile	2	TRUE	NA	21.37167428	0.000510845
370	rs10953038	T	C	T	C	0.022	-0.0351	0.8497	0.1503	0.8446	FALSE	FALSE	FALSE	oQ7TIT	0.0261	0.1793	outcome	TRUE	reported	textfile	0.0048	4.25E-01	4.12E-06	exposure	TRUE	reported	M02342.m	textfile	2	TRUE	NA	21.00694444	0.000684419
371	rs10954090	T	C	T	C	0.013	-0.0083	0.1522	0.1522	0.1458	FALSE	FALSE	FALSE	4ZdkmD	0.0315	0.7931	outcome	TRUE	reported	textfile	0.0026	2.30E-01	3.97E-07	exposure	TRUE	reported	M01898.m	textfile	2	TRUE	NA	25	0.000824459
372	rs1095462	T	C	T	C	-0.0252	-0.0432	0.3553	0.3553	0.3659	FALSE	FALSE	FALSE	z52RBT	0.0232	0.06228	outcome	TRUE	reported	textfile	0.005	4.42E-01	4.13E-07	exposure	TRUE	reported	M35127.m	textfile	2	TRUE	NA	25.4016	0.001489153
373	rs10955167	A	G	A	G	0.0078	-0.0055	0.7713	0.2287	0.7783	FALSE	FALSE	FALSE	RONTDP	0.0249	0.8267	outcome	TRUE	reported	textfile	0.0017	1.50E-01	4.70E-06	exposure	TRUE	reported	M35397.m	textfile	2	TRUE	NA	21.05190311	0.000953951
374	rs10956723	T	C	T	C	-0.0342	-0.0812	0.9414	0.0586	0.9349	FALSE	FALSE	FALSE	jYf26S	0.051	0.1111	outcome	TRUE	reported	textfile	0.007	6.19E-01	1.19E-06	exposure	TRUE	reported	M34244.m	textfile	2	TRUE	NA	23.87020408	0.0003368
375	rs10957330	A	G	A	G	0.0129	0.0057	0.2929	0.2929	0.2807	FALSE	FALSE	FALSE	ktT3qV	0.0233	0.805	outcome	TRUE	reported	textfile	0.0028	2.48E-01	4.29E-06	exposure	TRUE	reported	M32651.m	textfile	2	TRUE	NA	21.22576531	0.001120744
376	rs10962395	T	C	T	C	-0.0094	-0.0463	0.5964	0.4036	0.5801	FALSE	FALSE	FALSE	8sNIus	0.0228	0.04252	outcome	TRUE	reported	textfile	0.0019	1.68E-01	9.52E-07	exposure	TRUE	reported	M35137.m	textfile	2	TRUE	NA	24.47645429	0.001507148
377	rs10966017	A	G	A	G	-0.0085	-0.0299	0.2684	0.2684	0.2885	FALSE	FALSE	FALSE	8n3lPK	0.0249	0.229	outcome	TRUE	reported	textfile	0.0018	1.59E-01	3.23E-06	exposure	TRUE	reported	M33955.m	textfile	2	TRUE	NA	22.29938272	0.001122354
378	rs10971203	T	C	T	C	-0.0436	0.0413	0.4075	0.4075	0.441	FALSE	FALSE	FALSE	tRDNrO	0.0213	0.05287	outcome	TRUE	reported	textfile	0.0092	8.14E-01	2.09E-06	exposure	TRUE	reported	M34329.m	textfile	2	TRUE	NA	22.45935728	0.001385384
379	rs10976597	T	C	T	C	0.1141	-0.0102	0.92	0.08	0.9661	FALSE	FALSE	FALSE	StXJmW	0.0562	0.8565	outcome	TRUE	reported	textfile	0.0235	2.08E+00	1.16E-06	exposure	TRUE	reported	M17799.x	textfile	2	TRUE	NA	23.57412404	0.000442948
380	rs10976882	A	G	A	G	0.0086	-0.018	0.6202	0.3798	0.6293	FALSE	FALSE	FALSE	9oVLaL	0.0252	0.4751	outcome	TRUE	reported	textfile	0.0018	1.59E-01	2.79E-06	exposure	TRUE	reported	M33515.m	textfile	2	TRUE	NA	22.82716049	0.001378223
381	rs10977627	T	C	T	C	0.8146	-0.137	0.0168	0.0168	0.0224	FALSE	FALSE	FALSE	oHe9Jo	0.0757	0.07045	outcome	TRUE	reported	textfile	0.1524	1.35E+01	9.06E-08	exposure	TRUE	reported	M01515.x	textfile	2	TRUE	NA	28.5705682	0.000120282
382	rs10980324	T	C	T	C	0.0411	0.0469	0.9677	0.0323	0.9611	FALSE	FALSE	FALSE	o7cCL2	0.0526	0.3731	outcome	TRUE	reported	textfile	0.0084	7.43E-01	9.21E-07	exposure	TRUE	reported	M16816.m	textfile	2	TRUE	NA	23.94005102	0.000191284
383	rs10982735	A	G	A	G	0.023	0.0197	0.627	0.373	0.6542	FALSE	FALSE	FALSE	jVA7u7	0.021	0.3498	outcome	TRUE	reported	textfile	0.005	4.42E-01	4.23E-06	exposure	TRUE	reported	M35472.m	textfile	2	TRUE	NA	21.16	0.001266536
384	rs10988217	A	G	A	G	-0.0164	-0.0273	0.3883	0.3883	0.413	FALSE	FALSE	FALSE	nxdGCN	0.0212	0.1983	outcome	TRUE	reported	textfile	0.0019	1.68E-01	1.36E-18	exposure	TRUE	reported	M37058.m	textfile	2	TRUE	NA	74.50415512	0.004526943
385	rs10988352	T	G	T	G	0.0084	-0.0308	0.1244	0.1244	0.1275	FALSE	FALSE	FALSE	rTv9OI	0.0348	0.3764	outcome	TRUE	reported	textfile	0.0018	1.59E-01	3.09E-06	exposure	TRUE	reported	M01585.m	textfile	2	TRUE	NA	21.77777778	0.000608024
386	rs10988783	T	C	T	C	-0.1623	0.0876	0.04	0.04	0.079	FALSE	FALSE	FALSE	StXJmW	0.0422	0.03789	outcome	TRUE	reported	textfile	0.0299	2.64E+00	5.62E-08	exposure	TRUE	reported	M17799.x	textfile	2	TRUE	NA	29.46420062	0.000290262
387	rs10989419	T	C	T	C	0.0125	-0.0252	0.1927	0.1927	0.1902	FALSE	FALSE	FALSE	PfLRpW	0.0267	0.3464	outcome	TRUE	reported	textfile	0.0027	2.39E-01	3.82E-06	exposure	TRUE	reported	M32198.m	textfile	2	TRUE	NA	21.43347051	0.000851081
388	rs10990303	T	C	T	C	-0.0129	-0.0017	0.2309	0.2309	0.2256	FALSE	FALSE	FALSE	5ELJlh	0.025	0.9454	outcome	TRUE	reported	textfile	0.0028	2.48E-01	3.94E-06	exposure	TRUE	reported	M01303.m	textfile	2	TRUE	NA	21.22576531	0.000960977
389	rs10992722	A	C	A	C	0.0326	0.0644	0.0163	0.0163	0.0208	FALSE	FALSE	FALSE	xi7GQn	0.0719	0.3706	outcome	TRUE	reported	textfile	0.0069	6.10E-01	2.44E-06	exposure	TRUE	reported	M01564.m	textfile	2	TRUE	NA	22.32220122	9.16E-05
390	rs10993160	A	G	A	G	0.0295	0.0406	0.9587	0.0413	0.9669	FALSE	FALSE	FALSE	Gk4EjJ	0.0541	0.4533	outcome	TRUE	reported	textfile	0.0062	5.48E-01	1.68E-06	exposure	TRUE	reported	M01284.m	textfile	2	TRUE	NA	22.63917794	0.00022948
391	rs10995865	A	C	A	C	0.0286	0.0499	0.0589	0.0589	0.0673	FALSE	FALSE	FALSE	ktT3qV	0.0453	0.2708	outcome	TRUE	reported	textfile	0.0062	5.48E-01	3.92E-06	exposure	TRUE	reported	M32651.m	textfile	2	TRUE	NA	21.27887617	0.000301962
392	rs10998867	A	G	A	G	0.1623	0.0471	0.96	0.04	0.8685	FALSE	FALSE	FALSE	StXJmW	0.0359	0.1889	outcome	TRUE	reported	textfile	0.0299	2.64E+00	5.62E-08	exposure	TRUE	reported	M17799.x	textfile	2	TRUE	NA	29.46420062	0.000290262
393	rs11007082	T	G	T	G	0.0043	-0.0268	0.3779	0.3779	0.3591	FALSE	FALSE	FALSE	wJxAFL	0.0199	0.1788	outcome	TRUE	reported	textfile	9.00E-04	7.96E-02	1.84E-06	exposure	TRUE	reported	M00060.m	textfile	2	TRUE	NA	22.82716049	0.001372075
394	rs11007082	T	G	T	G	0.0083	-0.0268	0.3768	0.3768	0.3591	FALSE	FALSE	FALSE	eTp2hE	0.0199	0.1788	outcome	TRUE	reported	textfile	0.0017	1.50E-01	1.95E-06	exposure	TRUE	reported	M33422.m	textfile	2	TRUE	NA	23.83737024	0.001437944
395	rs11008861	A	G	A	G	-0.0092	0.0241	0.4749	0.4749	0.4705	FALSE	FALSE	FALSE	w0jjZR	0.0222	0.2766	outcome	TRUE	reported	textfile	0.0019	1.68E-01	1.53E-06	exposure	TRUE	reported	M35754.m	textfile	2	TRUE	NA	23.44598338	0.001495654
396	rs11011929	T	C	T	C	-0.1477	-0.0985	0.0435	0.0435	0.0367	FALSE	FALSE	FALSE	OnG7rA	0.0601	0.1011	outcome	TRUE	reported	textfile	0.0307	2.72E+00	1.52E-06	exposure	TRUE	reported	M35322.x	textfile	2	TRUE	NA	23.14644187	0.000245373
397	rs11019357	T	C	T	C	-0.0459	-0.0207	0.8389	0.1611	0.7386	FALSE	FALSE	FALSE	qok7YZ	0.0314	0.5089	outcome	TRUE	reported	textfile	0.0096	8.49E-01	1.77E-06	exposure	TRUE	reported	M33390.m	textfile	2	TRUE	NA	22.86035156	0.000790034
398	rs11022904	A	G	A	G	-0.014	-0.0121	0.154	0.154	0.1497	FALSE	FALSE	FALSE	9oVLaL	0.0321	0.7055	outcome	TRUE	reported	textfile	0.0027	2.39E-01	1.86E-07	exposure	TRUE	reported	M33515.m	textfile	2	TRUE	NA	26.8861454	0.00089409
399	rs11023380	A	G	A	G	0.0088	-0.0127	0.4591	0.4591	0.55	FALSE	FALSE	FALSE	MqJoAh	0.0225	0.5722	outcome	TRUE	reported	textfile	0.0018	1.59E-01	5.37E-07	exposure	TRUE	reported	M01558.m	textfile	2	TRUE	NA	23.90123457	0.001521337
400	rs11024074	T	C	T	C	-0.0088	0.0092	0.7057	0.2943	0.7081	FALSE	FALSE	FALSE	QGQr0B	0.0218	0.6741	outcome	TRUE	reported	textfile	0.0019	1.68E-01	3.28E-06	exposure	TRUE	reported	M32729.m	textfile	2	TRUE	NA	21.45152355	0.001139691
401	rs11030066	T	C	T	C	-0.0167	-0.0478	0.1273	0.1273	0.1405	FALSE	FALSE	FALSE	VGyYoB	0.0291	0.101	outcome	TRUE	reported	textfile	0.0035	3.10E-01	2.13E-06	exposure	TRUE	reported	M27278.m	textfile	2	TRUE	NA	22.76653061	0.000644812
402	rs11030392	A	G	A	G	-0.0434	-0.0045	0.3845	0.3845	0.3689	FALSE	FALSE	FALSE	wJw51h	0.023	0.8459	outcome	TRUE	reported	textfile	0.0092	8.14E-01	2.61E-06	exposure	TRUE	reported	M27710.m	textfile	2	TRUE	NA	22.25378072	0.001345504
403	rs11033504	A	G	A	G	0.0143	-0.0445	0.9307	0.0693	0.9312	FALSE	FALSE	FALSE	iKlr1d	0.0441	0.3135	outcome	TRUE	reported	textfile	0.0027	2.39E-01	9.46E-08	exposure	TRUE	reported	M00606.m	textfile	2	TRUE	NA	28.05075446	0.000461795
404	rs11034982	A	G	A	G	-0.1561	0.1056	0.9783	0.0217	0.9752	FALSE	FALSE	FALSE	tNb9V6	0.0817	0.196	outcome	TRUE	reported	textfile	0.0336	2.97E+00	3.51E-06	exposure	TRUE	reported	M32560.m	textfile	2	TRUE	NA	21.58376736	0.000117288
405	rs11036893	T	C	T	C	-0.013	0.0104	0.3592	0.3592	0.3469	FALSE	FALSE	FALSE	oqSAiM	0.0218	0.6351	outcome	TRUE	reported	textfile	0.0025	2.21E-01	3.01E-07	exposure	TRUE	reported	M01361.m	textfile	2	TRUE	NA	27.04	0.001592909
406	rs11039351	T	C	T	C	0.0338	0.0845	0.0406	0.0406	0.0559	FALSE	FALSE	FALSE	O7QrLh	0.0452	0.06153	outcome	TRUE	reported	textfile	0.0069	6.10E-01	8.47E-07	exposure	TRUE	reported	M34336.m	textfile	2	TRUE	NA	23.9957992	0.000239183
407	rs11042916	T	C	T	C	0.0226	0.0085	0.2479	0.2479	0.2372	FALSE	FALSE	FALSE	qOSkNt	0.0264	0.7472	outcome	TRUE	reported	textfile	0.0044	3.89E-01	2.80E-07	exposure	TRUE	reported	M34539.m	textfile	2	TRUE	NA	26.3822314	0.001258635
408	rs11043286	T	C	T	C	0.057	-0.0329	0.0188	0.0188	0.0213	FALSE	FALSE	FALSE	7uuDzl	0.0773	0.6707	outcome	TRUE	reported	textfile	0.0116	1.03E+00	8.02E-07	exposure	TRUE	reported	M27513.m	textfile	2	TRUE	NA	24.14536266	0.000112985
409	rs11045425	A	G	A	G	0.0086	0.0228	0.1266	0.1266	0.1286	FALSE	FALSE	FALSE	rTv9OI	0.0337	0.4986	outcome	TRUE	reported	textfile	0.0018	1.59E-01	1.83E-06	exposure	TRUE	reported	M01585.m	textfile	2	TRUE	NA	22.82716049	0.000646963
410	rs11045510	T	C	T	C	-0.0379	0.041	0.1391	0.1391	0.1484	FALSE	FALSE	FALSE	yJQDz6	0.0315	0.1936	outcome	TRUE	reported	textfile	0.0077	6.81E-01	8.66E-07	exposure	TRUE	reported	M36559.m	textfile	2	TRUE	NA	24.22685107	0.000741812
411	rs11045975	A	G	A	G	-0.1194	0.0167	0.1839	0.1839	0.3225	FALSE	FALSE	FALSE	43rMeh	0.0222	0.4515	outcome	TRUE	reported	textfile	0.0092	8.14E-01	1.79E-38	exposure	TRUE	reported	M32846.m	textfile	2	TRUE	NA	168.4352552	0.006458251
412	rs11047762	T	C	T	C	-0.0157	-0.0114	0.0528	0.0528	0.0584	FALSE	FALSE	FALSE	AM5vEF	0.052	0.8262	outcome	TRUE	reported	textfile	0.0033	2.92E-01	1.49E-06	exposure	TRUE	reported	M33442.m	textfile	2	TRUE	NA	22.63452709	0.000289161
413	rs11048586	A	G	A	G	-0.0128	0.0304	0.7449	0.2551	0.6927	FALSE	FALSE	FALSE	zjnRi6	0.0257	0.2373	outcome	TRUE	reported	textfile	0.0027	2.39E-01	1.85E-06	exposure	TRUE	reported	M35186.m	textfile	2	TRUE	NA	22.47462277	0.001090091
414	rs11049633	A	G	A	G	0.0816	0.0501	0.9833	0.0167	0.9835	FALSE	FALSE	FALSE	KU5eCE	0.0881	0.5695	outcome	TRUE	reported	textfile	0.0176	1.56E+00	3.41E-06	exposure	TRUE	reported	M33250.m	textfile	2	TRUE	NA	21.49586777	8.99E-05
415	rs1104999	T	C	T	C	0.0041	-0.0185	0.4822	0.4822	0.475	FALSE	FALSE	FALSE	wJxAFL	0.0209	0.3761	outcome	TRUE	reported	textfile	9.00E-04	7.96E-02	3.51E-06	exposure	TRUE	reported	M00060.m	textfile	2	TRUE	NA	20.75308642	0.001324832
416	rs11053060	T	C	T	C	0.1636	-0.0099	0.0474	0.0474	0.047	FALSE	FALSE	FALSE	tNb9V6	0.0532	0.852	outcome	TRUE	reported	textfile	0.0358	3.17E+00	4.84E-06	exposure	TRUE	reported	M32560.m	textfile	2	TRUE	NA	20.88336818	0.000240529
417	rs11054328	T	C	T	C	0.0088	-0.0346	0.1072	0.1072	0.1029	FALSE	FALSE	FALSE	L0xxYm	0.0364	0.3421	outcome	TRUE	reported	textfile	0.0018	1.59E-01	1.46E-06	exposure	TRUE	reported	M00513.m	textfile	2	TRUE	NA	23.90123457	0.000586341
418	rs11054704	A	G	A	G	-0.0125	-0.0482	0.1397	0.1397	0.1574	FALSE	FALSE	FALSE	qwXShB	0.0327	0.1414	outcome	TRUE	reported	textfile	0.0026	2.30E-01	1.32E-06	exposure	TRUE	reported	M32740.m	textfile	2	TRUE	NA	23.11390533	0.000709971
419	rs11054848	A	G	A	G	-0.0086	0.0126	0.3623	0.3623	0.4166	FALSE	FALSE	FALSE	LKzJKf	0.023	0.585	outcome	TRUE	reported	textfile	0.0018	1.59E-01	2.85E-06	exposure	TRUE	reported	M33477.m	textfile	2	TRUE	NA	22.82716049	0.001351815
420	rs1105769	A	C	A	C	-0.0135	-0.0573	0.3077	0.3077	0.3645	FALSE	FALSE	FALSE	eEhPRf	0.0236	0.01508	outcome	TRUE	reported	textfile	0.0027	2.39E-01	7.19E-07	exposure	TRUE	reported	M27728.x	textfile	2	TRUE	NA	25	0.001359326
421	rs11058334	A	G	A	G	-0.0217	0.1075	0.0228	0.0228	0.0254	FALSE	FALSE	FALSE	MrvxCc	0.0723	0.1368	outcome	TRUE	reported	textfile	0.0047	4.16E-01	4.26E-06	exposure	TRUE	reported	M15506.m	textfile	2	TRUE	NA	21.31688547	0.00012125
422	rs11058897	T	C	T	C	-0.027	-0.0085	0.0551	0.0551	0.0687	FALSE	FALSE	FALSE	O7QrLh	0.0451	0.8506	outcome	TRUE	reported	textfile	0.0059	5.22E-01	4.76E-06	exposure	TRUE	reported	M34336.m	textfile	2	TRUE	NA	20.94225797	0.000278583
423	rs11061416	A	G	A	G	-0.0125	0.0268	0.6428	0.3572	0.6588	FALSE	FALSE	FALSE	BlIwq4	0.024	0.2634	outcome	TRUE	reported	textfile	0.0024	2.12E-01	1.76E-07	exposure	TRUE	reported	M01572.m	textfile	2	TRUE	NA	27.12673611	0.001596488
424	rs11061544	A	G	A	G	-0.0241	-0.0739	0.95	0.05	0.9538	FALSE	FALSE	FALSE	U8gW6Z	0.0533	0.1657	outcome	TRUE	reported	textfile	0.0051	4.51E-01	2.11E-06	exposure	TRUE	reported	M18929.m	textfile	2	TRUE	NA	22.33025759	0.000271272
425	rs11062138	A	G	A	G	0.0131	-0.0589	0.1724	0.1724	0.1836	FALSE	FALSE	FALSE	wnE6Wq	0.026	0.02319	outcome	TRUE	reported	textfile	0.0027	2.39E-01	1.46E-06	exposure	TRUE	reported	M15365.m	textfile	2	TRUE	NA	23.54046639	0.000857303
426	rs11065202	T	C	T	C	-0.1297	0.0066	0.5822	0.4178	0.5947	FALSE	FALSE	FALSE	LknkkJ	0.0212	0.7543	outcome	TRUE	reported	textfile	0.004	3.54E-01	1.00E-200	exposure	TRUE	reported	M32412.m	textfile	2	TRUE	NA	1051.380625	0.065304643
427	rs11065987	A	G	A	G	-0.0088	0.0361	0.5821	0.4179	0.5841	FALSE	FALSE	FALSE	LKzJKf	0.0226	0.1092	outcome	TRUE	reported	textfile	0.0018	1.59E-01	8.30E-07	exposure	TRUE	reported	M33477.m	textfile	2	TRUE	NA	23.90123457	0.001490291
428	rs11066410	A	C	A	C	0.0893	-0.0255	0.0516	0.0516	0.0537	FALSE	FALSE	FALSE	yPSTHs	0.0493	0.6056	outcome	TRUE	reported	textfile	0.0188	1.66E+00	2.11E-06	exposure	TRUE	reported	M33782.m	textfile	2	TRUE	NA	22.5625	0.000283242
429	rs11066661	A	C	A	C	-0.0297	0.0367	0.4127	0.4127	0.4268	FALSE	FALSE	FALSE	kIOskq	0.0238	0.1238	outcome	TRUE	reported	textfile	0.0063	5.57E-01	2.18E-06	exposure	TRUE	reported	M36230.m	textfile	2	TRUE	NA	22.2244898	0.001378247
430	rs11068516	A	C	A	C	-0.0082	0.0229	0.1958	0.1958	0.1904	FALSE	FALSE	FALSE	6fuh9m	0.0303	0.4489	outcome	TRUE	reported	textfile	0.0018	1.59E-01	3.71E-06	exposure	TRUE	reported	M27256.m	textfile	2	TRUE	NA	20.75308642	0.000837607
431	rs11068695	A	G	A	G	-0.0395	-0.0108	0.0667	0.0667	0.0663	FALSE	FALSE	FALSE	HxwAHM	0.0416	0.796	outcome	TRUE	reported	textfile	0.0083	7.34E-01	2.06E-06	exposure	TRUE	reported	M34245.m	textfile	2	TRUE	NA	22.64842503	0.000360561
432	rs1107270	T	C	T	C	0.0079	-0.0532	0.71	0.29	0.6723	FALSE	FALSE	FALSE	6fuh9m	0.0247	0.03121	outcome	TRUE	reported	textfile	0.0017	1.50E-01	4.44E-06	exposure	TRUE	reported	M27256.m	textfile	2	TRUE	NA	21.59515571	0.001142242
433	rs11073472	A	G	A	G	-0.0092	8.00E-04	0.1492	0.1492	0.171	FALSE	FALSE	FALSE	7eo2RN	0.032	0.9803	outcome	TRUE	reported	textfile	0.0018	1.59E-01	5.55E-07	exposure	TRUE	reported	M33132.m	textfile	2	TRUE	NA	26.12345679	0.000849978
434	rs1107458	T	C	T	C	-0.3698	-0.1666	0.9867	0.0133	0.9861	FALSE	FALSE	FALSE	iJ0Akk	0.1	0.09555	outcome	TRUE	reported	textfile	0.0773	6.84E+00	1.70E-06	exposure	TRUE	reported	M34322.m	textfile	2	TRUE	NA	22.88625991	7.67E-05
435	rs11075967	T	C	T	C	-0.0087	-0.0183	0.6699	0.3301	0.6228	FALSE	FALSE	FALSE	4ZdkmD	0.0234	0.4362	outcome	TRUE	reported	textfile	0.0018	1.59E-01	8.67E-07	exposure	TRUE	reported	M01898.m	textfile	2	TRUE	NA	23.36111111	0.001324127
436	rs11076175	A	G	A	G	0.011	-0.0285	0.845	0.155	0.8266	FALSE	FALSE	FALSE	1Exjqk	0.0274	0.2984	outcome	TRUE	reported	textfile	0.002	1.77E-01	3.80E-08	exposure	TRUE	reported	M34062.m	textfile	2	TRUE	NA	30.25	0.001011713
437	rs11076175	A	G	A	G	0.017	-0.0285	0.845	0.155	0.8266	FALSE	FALSE	FALSE	DSKa9R	0.0274	0.2984	outcome	TRUE	reported	textfile	0.003	2.65E-01	1.46E-08	exposure	TRUE	reported	M34912.m	textfile	2	TRUE	NA	32.11111111	0.001078014
438	rs11078257	A	G	A	G	0.0124	-0.0064	0.3384	0.3384	0.377	FALSE	FALSE	FALSE	oQkvk3	0.0254	0.8012	outcome	TRUE	reported	textfile	0.0027	2.39E-01	3.09E-06	exposure	TRUE	reported	M35253.m	textfile	2	TRUE	NA	21.09190672	0.001205323
439	rs11078257	A	G	A	G	0.0132	-0.0064	0.3385	0.3385	0.377	FALSE	FALSE	FALSE	5CfXws	0.0254	0.8012	outcome	TRUE	reported	textfile	0.0027	2.39E-01	8.95E-07	exposure	TRUE	reported	M35254.m	textfile	2	TRUE	NA	23.90123457	0.001366063
440	rs11079672	T	C	T	C	-0.0993	-0.0542	0.9546	0.0454	0.9525	FALSE	FALSE	FALSE	kIOskq	0.0557	0.3304	outcome	TRUE	reported	textfile	0.0185	1.64E+00	8.17E-08	exposure	TRUE	reported	M36230.m	textfile	2	TRUE	NA	28.81078159	0.000317774
441	rs11081670	T	C	T	C	0.0121	-0.0525	0.3179	0.3179	0.3804	FALSE	FALSE	FALSE	zjnRi6	0.0235	0.02571	outcome	TRUE	reported	textfile	0.0026	2.30E-01	3.70E-06	exposure	TRUE	reported	M35186.m	textfile	2	TRUE	NA	21.65828402	0.001200283
442	rs11084396	T	C	T	C	-0.011	0.0317	0.544	0.456	0.5384	FALSE	FALSE	FALSE	E8GJ9N	0.023	0.1687	outcome	TRUE	reported	textfile	0.002	1.77E-01	3.80E-08	exposure	TRUE	reported	M15676.m	textfile	2	TRUE	NA	30.25	0.001916164
443	rs11085914	T	G	T	G	-0.0042	-0.0252	0.5541	0.4459	0.5511	FALSE	FALSE	FALSE	Kesrae	0.0208	0.2256	outcome	TRUE	reported	textfile	9.00E-04	7.96E-02	2.88E-06	exposure	TRUE	reported	M15500.m	textfile	2	TRUE	NA	21.77777778	0.001375714
444	rs1109583	A	G	A	G	-0.0068	0.0096	0.235	0.235	0.2319	FALSE	FALSE	FALSE	sDNejf	0.0239	0.6865	outcome	TRUE	reported	textfile	0.0014	1.24E-01	8.70E-07	exposure	TRUE	reported	M32867.m	textfile	2	TRUE	NA	23.59183673	0.001081269
445	rs11100274	A	G	A	G	-0.009	-0.0141	0.8163	0.1837	0.7785	FALSE	FALSE	FALSE	2wdDhL	0.0241	0.5574	outcome	TRUE	reported	textfile	0.0018	1.59E-01	7.74E-07	exposure	TRUE	reported	M35327.m	textfile	2	TRUE	NA	25	0.000960903
446	rs11100892	A	G	A	G	0.0134	0.0401	0.4833	0.4833	0.4941	FALSE	FALSE	FALSE	5CfXws	0.0208	0.05445	outcome	TRUE	reported	textfile	0.0026	2.30E-01	3.85E-07	exposure	TRUE	reported	M35254.m	textfile	2	TRUE	NA	26.56213018	0.001695271
447	rs11100892	A	G	A	G	0.0161	0.0401	0.4863	0.4863	0.4941	FALSE	FALSE	FALSE	os6B2T	0.0208	0.05445	outcome	TRUE	reported	textfile	0.0034	3.01E-01	2.61E-06	exposure	TRUE	reported	M33961.m	textfile	2	TRUE	NA	22.42301038	0.001429429
448	rs1110277	A	G	A	G	-0.0098	0.0056	0.675	0.325	0.6775	FALSE	FALSE	FALSE	9oVLaL	0.0235	0.8108	outcome	TRUE	reported	textfile	0.0019	1.68E-01	1.47E-07	exposure	TRUE	reported	M33515.m	textfile	2	TRUE	NA	26.60387812	0.001492969
449	rs11102783	A	G	A	G	0.0379	0.0143	0.1984	0.1984	0.1994	FALSE	FALSE	FALSE	z8Syxe	0.0278	0.6076	outcome	TRUE	reported	textfile	0.0081	7.16E-01	3.16E-06	exposure	TRUE	reported	M34878.m	textfile	2	TRUE	NA	21.89315653	0.000891213
450	rs11102898	A	G	A	G	-0.0083	-0.0254	0.4032	0.4032	0.4037	FALSE	FALSE	FALSE	qce0XI	0.0193	0.1871	outcome	TRUE	reported	textfile	0.0018	1.59E-01	2.68E-06	exposure	TRUE	reported	M32492.m	textfile	2	TRUE	NA	21.26234568	0.001311418
451	rs11106131	T	G	T	G	-0.0089	-0.0259	0.2379	0.2379	0.2413	FALSE	FALSE	FALSE	3nxbLP	0.0272	0.3413	outcome	TRUE	reported	textfile	0.0019	1.68E-01	1.81E-06	exposure	TRUE	reported	M00063.m	textfile	2	TRUE	NA	21.94182825	0.001017649
452	rs11112162	T	C	T	C	-0.3386	-0.1136	0.0208	0.0208	0.0211	FALSE	FALSE	FALSE	MXr51U	0.0739	0.1245	outcome	TRUE	reported	textfile	0.0739	6.54E+00	4.60E-06	exposure	TRUE	reported	M33178.x	textfile	2	TRUE	NA	20.99350876	0.00010919
453	rs11117784	T	C	T	C	-0.0119	-0.0097	0.6373	0.3627	0.6035	FALSE	FALSE	FALSE	HGThmU	0.0228	0.6711	outcome	TRUE	reported	textfile	0.0026	2.30E-01	3.10E-06	exposure	TRUE	reported	M22548.m	textfile	2	TRUE	NA	20.94822485	0.001237541
454	rs11118120	A	C	A	C	-0.019	-0.0084	0.8501	0.1499	0.8426	FALSE	FALSE	FALSE	pgutVp	0.0312	0.7884	outcome	TRUE	reported	textfile	0.004	3.54E-01	1.97E-06	exposure	TRUE	reported	M01121.m	textfile	2	TRUE	NA	22.5625	0.00073418
455	rs11118120	A	C	A	C	-0.0175	-0.0084	0.8534	0.1466	0.8426	FALSE	FALSE	FALSE	TRiBpI	0.0312	0.7884	outcome	TRUE	reported	textfile	0.0033	2.92E-01	1.71E-07	exposure	TRUE	reported	M01365.m	textfile	2	TRUE	NA	28.12213039	0.000898725
456	rs11118120	A	C	A	C	-0.0137	-0.0084	0.8495	0.1505	0.8426	FALSE	FALSE	FALSE	hKApLm	0.0312	0.7884	outcome	TRUE	reported	textfile	0.0029	2.57E-01	3.16E-06	exposure	TRUE	reported	M01336.m	textfile	2	TRUE	NA	22.31747919	0.000726616
457	rs11118120	A	C	A	C	-0.0121	-0.0084	0.8531	0.1469	0.8426	FALSE	FALSE	FALSE	MTJn9k	0.0312	0.7884	outcome	TRUE	reported	textfile	0.0025	2.21E-01	1.18E-06	exposure	TRUE	reported	M01358.m	textfile	2	TRUE	NA	23.4256	0.000751342
458	rs11118895	T	C	T	C	0.021	0.0051	0.4678	0.4678	0.4127	FALSE	FALSE	FALSE	sLZ3Y4	0.0201	0.7981	outcome	TRUE	reported	textfile	0.0041	3.63E-01	2.70E-07	exposure	TRUE	reported	M38768.m	textfile	2	TRUE	NA	26.2343843	0.001666443
459	rs11119951	T	C	T	C	0.0119	-0.0025	0.1175	0.1175	0.1249	FALSE	FALSE	FALSE	xOFMgR	0.0317	0.9365	outcome	TRUE	reported	textfile	0.0026	2.30E-01	4.36E-06	exposure	TRUE	reported	M02132.m	textfile	2	TRUE	NA	20.94822485	0.000555163
460	rs11120725	A	G	A	G	-0.0181	0.0083	0.4596	0.4596	0.4465	FALSE	FALSE	FALSE	xi7GQn	0.0227	0.7132	outcome	TRUE	reported	textfile	0.0039	3.45E-01	4.61E-06	exposure	TRUE	reported	M01564.m	textfile	2	TRUE	NA	21.539119	0.001367239
461	rs11123838	A	G	A	G	-0.0168	0.0388	0.24	0.24	0.2374	FALSE	FALSE	FALSE	QnIF3B	0.0236	0.09932	outcome	TRUE	reported	textfile	0.0037	3.27E-01	4.24E-06	exposure	TRUE	reported	M34481.m	textfile	2	TRUE	NA	20.6165084	0.000962893
462	rs11124743	A	G	A	G	0.0043	0.0072	0.6354	0.3646	0.6355	FALSE	FALSE	FALSE	wJxAFL	0.0209	0.7284	outcome	TRUE	reported	textfile	9.00E-04	7.96E-02	1.91E-06	exposure	TRUE	reported	M00060.m	textfile	2	TRUE	NA	22.82716049	0.001352087
463	rs11126005	A	G	A	G	0.0083	0.0124	0.3729	0.3729	0.3817	FALSE	FALSE	FALSE	GIsMmb	0.0217	0.5695	outcome	TRUE	reported	textfile	0.0018	1.59E-01	2.61E-06	exposure	TRUE	reported	M34283.m	textfile	2	TRUE	NA	21.26234568	0.001274445
464	rs11127379	A	G	A	G	-0.101	-0.0661	0.0764	0.0764	0.0767	FALSE	FALSE	FALSE	StXJmW	0.0424	0.1192	outcome	TRUE	reported	textfile	0.0196	1.73E+00	2.44E-07	exposure	TRUE	reported	M17799.x	textfile	2	TRUE	NA	26.55403998	0.000481014
465	rs11131993	T	G	T	G	-0.0097	0.0246	0.6998	0.3002	0.6929	FALSE	FALSE	FALSE	8sNIus	0.0206	0.2327	outcome	TRUE	reported	textfile	0.0019	1.68E-01	4.20E-07	exposure	TRUE	reported	M35137.m	textfile	2	TRUE	NA	26.06371191	0.001400682
466	rs11133892	A	G	A	G	0.0089	0.0155	0.4427	0.4427	0.4526	FALSE	FALSE	FALSE	hKApLm	0.022	0.4803	outcome	TRUE	reported	textfile	0.0017	1.50E-01	1.56E-07	exposure	TRUE	reported	M01336.m	textfile	2	TRUE	NA	27.4083045	0.001737105
467	rs11133892	A	G	A	G	0.012	0.0155	0.4423	0.4423	0.4526	FALSE	FALSE	FALSE	DjrhUY	0.022	0.4803	outcome	TRUE	reported	textfile	0.0023	2.03E-01	2.65E-07	exposure	TRUE	reported	M01359.m	textfile	2	TRUE	NA	27.22117202	0.001723924
468	rs11133892	A	G	A	G	0.0184	0.0155	0.4421	0.4421	0.4526	FALSE	FALSE	FALSE	7WI5IH	0.022	0.4803	outcome	TRUE	reported	textfile	0.0039	3.45E-01	2.13E-06	exposure	TRUE	reported	M33587.m	textfile	2	TRUE	NA	22.25904011	0.001403151
469	rs11134995	T	C	T	C	0.0177	0.0184	0.3569	0.3569	0.3554	FALSE	FALSE	FALSE	4knS5r	0.0235	0.4331	outcome	TRUE	reported	textfile	0.0038	3.36E-01	2.96E-06	exposure	TRUE	reported	M32838.m	textfile	2	TRUE	NA	21.69598338	0.001273864
470	rs1113643	T	C	T	C	0.0094	0.0084	0.2769	0.2769	0.3219	FALSE	FALSE	FALSE	MqJoAh	0.0249	0.735	outcome	TRUE	reported	textfile	0.0018	1.59E-01	2.24E-07	exposure	TRUE	reported	M01558.m	textfile	2	TRUE	NA	27.27160494	0.001399628
471	rs1114130	T	C	T	C	-0.0042	0.0122	0.3401	0.3401	0.3442	FALSE	FALSE	FALSE	Kesrae	0.021	0.5628	outcome	TRUE	reported	textfile	9.00E-04	7.96E-02	4.28E-06	exposure	TRUE	reported	M15500.m	textfile	2	TRUE	NA	21.77777778	0.001249647
472	rs11144136	T	G	T	G	0.0097	0.0354	0.1375	0.1375	0.136	FALSE	FALSE	FALSE	rTv9OI	0.0293	0.227	outcome	TRUE	reported	textfile	0.0018	1.59E-01	4.86E-08	exposure	TRUE	reported	M01585.m	textfile	2	TRUE	NA	29.04012346	0.000882757
473	rs11145330	A	C	A	C	0.0324	-0.025	0.8908	0.1092	0.8758	FALSE	FALSE	FALSE	WgKc8b	0.0318	0.432	outcome	TRUE	reported	textfile	0.0068	6.01E-01	1.95E-06	exposure	TRUE	reported	M01561.m	textfile	2	TRUE	NA	22.70242215	0.000565424
474	rs11148029	A	G	A	G	-0.0405	-0.03	0.8748	0.1252	0.8695	FALSE	FALSE	FALSE	gWkLrU	0.0296	0.31	outcome	TRUE	reported	textfile	0.0086	7.61E-01	2.74E-06	exposure	TRUE	reported	M33652.m	textfile	2	TRUE	NA	22.17752839	0.000620417
475	rs11150072	A	G	A	G	0.0394	-0.0441	0.7148	0.2852	0.5972	FALSE	FALSE	FALSE	cJSKcD	0.0246	0.07339	outcome	TRUE	reported	textfile	0.0083	7.34E-01	2.38E-06	exposure	TRUE	reported	M35159.m	textfile	2	TRUE	NA	22.53389461	0.001174801
476	rs11150996	T	C	T	C	-0.0158	0.0138	0.6181	0.3819	0.567	FALSE	FALSE	FALSE	UpwaEZ	0.0227	0.5448	outcome	TRUE	reported	textfile	0.0034	3.01E-01	3.54E-06	exposure	TRUE	reported	M35193.m	textfile	2	TRUE	NA	21.59515571	0.001300827
477	rs11151130	A	G	A	G	0.0085	-0.0095	0.1379	0.1379	0.134	FALSE	FALSE	FALSE	RSWM9p	0.0294	0.7474	outcome	TRUE	reported	textfile	0.0018	1.59E-01	1.79E-06	exposure	TRUE	reported	M01301.m	textfile	2	TRUE	NA	22.29938272	0.000679509
478	rs11157393	T	C	T	C	0.0117	0.0429	0.5826	0.4174	0.551	FALSE	FALSE	FALSE	HGThmU	0.0227	0.05852	outcome	TRUE	reported	textfile	0.0025	2.21E-01	3.69E-06	exposure	TRUE	reported	M22548.m	textfile	2	TRUE	NA	21.9024	0.001363139
479	rs11160112	T	C	T	C	-0.0146	-0.0356	0.7128	0.2872	0.7074	FALSE	FALSE	FALSE	hDHOuu	0.0243	0.1429	outcome	TRUE	reported	textfile	0.0026	2.30E-01	2.34E-08	exposure	TRUE	reported	M22030.m	textfile	2	TRUE	NA	31.53254438	0.001649803
480	rs11160549	A	G	A	G	-0.0088	-0.0253	0.2939	0.2939	0.2923	FALSE	FALSE	FALSE	LKzJKf	0.0245	0.3012	outcome	TRUE	reported	textfile	0.0018	1.59E-01	1.54E-06	exposure	TRUE	reported	M33477.m	textfile	2	TRUE	NA	23.90123457	0.001271355
481	rs11161521	T	C	T	C	0.0608	0.0107	0.6983	0.3017	0.7118	FALSE	FALSE	FALSE	rMymbs	0.0285	0.7086	outcome	TRUE	reported	textfile	0.0036	3.18E-01	1.22E-63	exposure	TRUE	reported	M38178.m	textfile	2	TRUE	NA	285.2345679	0.015402821
482	rs11161521	T	C	T	C	0.0703	0.0107	0.6983	0.3017	0.7118	FALSE	FALSE	FALSE	HORApr	0.0285	0.7086	outcome	TRUE	reported	textfile	0.0033	2.92E-01	6.42E-100	exposure	TRUE	reported	M32328.m	textfile	2	TRUE	NA	453.8191001	0.024422622
483	rs11161725	A	C	A	C	-0.1623	-0.1292	0.04	0.04	0.0226	FALSE	FALSE	FALSE	StXJmW	0.0751	0.08519	outcome	TRUE	reported	textfile	0.0299	2.64E+00	5.62E-08	exposure	TRUE	reported	M17799.x	textfile	2	TRUE	NA	29.46420062	0.000290262
484	rs11165454	T	C	T	C	0.0089	0.0357	0.5583	0.4417	0.5543	FALSE	FALSE	FALSE	c8i1aW	0.0227	0.1156	outcome	TRUE	reported	textfile	0.0017	1.50E-01	2.79E-07	exposure	TRUE	reported	M02734.m	textfile	2	TRUE	NA	27.4083045	0.001736291
485	rs11167905	T	C	T	C	0.0804	0.0522	0.8545	0.1455	0.8513	FALSE	FALSE	FALSE	jly69Y	0.0345	0.1301	outcome	TRUE	reported	textfile	0.0164	1.45E+00	9.83E-07	exposure	TRUE	reported	M01640.m	textfile	2	TRUE	NA	24.03390839	0.000764506
486	rs11170195	T	C	T	C	0.0088	-0.0305	0.619	0.381	0.6114	FALSE	FALSE	FALSE	GIsMmb	0.0212	0.1501	outcome	TRUE	reported	textfile	0.0018	1.59E-01	5.99E-07	exposure	TRUE	reported	M34283.m	textfile	2	TRUE	NA	23.90123457	0.00144483
487	rs11174493	A	G	A	G	0.0433	0.0256	0.3526	0.3526	0.3433	FALSE	FALSE	FALSE	UvVz27	0.02	0.1997	outcome	TRUE	reported	textfile	0.009	7.96E-01	1.42E-06	exposure	TRUE	reported	M32762.m	textfile	2	TRUE	NA	23.14679012	0.001350936
488	rs11180748	A	G	A	G	0.0398	-0.0131	0.1661	0.1661	0.1606	FALSE	FALSE	FALSE	lOhPX3	0.0287	0.6491	outcome	TRUE	reported	textfile	0.0082	7.25E-01	1.33E-06	exposure	TRUE	reported	M37190.m	textfile	2	TRUE	NA	23.55800119	0.000834841
489	rs11183620	A	G	A	G	0.0041	0.0014	0.4676	0.4676	0.4615	FALSE	FALSE	FALSE	wJxAFL	0.0238	0.9524	outcome	TRUE	reported	textfile	9.00E-04	7.96E-02	4.68E-06	exposure	TRUE	reported	M00060.m	textfile	2	TRUE	NA	20.75308642	0.001320943
490	rs11183620	A	G	A	G	0.005	0.0014	0.4676	0.4676	0.4615	FALSE	FALSE	FALSE	Kesrae	0.0238	0.9524	outcome	TRUE	reported	textfile	9.00E-04	7.96E-02	3.00E-08	exposure	TRUE	reported	M15500.m	textfile	2	TRUE	NA	30.86419753	0.00196452
491	rs11183620	A	G	A	G	0.0082	0.0014	0.4679	0.4679	0.4615	FALSE	FALSE	FALSE	4ZdkmD	0.0238	0.9524	outcome	TRUE	reported	textfile	0.0017	1.50E-01	2.34E-06	exposure	TRUE	reported	M01898.m	textfile	2	TRUE	NA	23.26643599	0.001488064
492	rs11183620	A	G	A	G	0.0098	0.0014	0.4677	0.4677	0.4615	FALSE	FALSE	FALSE	36o7YL	0.0238	0.9524	outcome	TRUE	reported	textfile	0.0017	1.50E-01	1.55E-08	exposure	TRUE	reported	M32339.m	textfile	2	TRUE	NA	33.23183391	0.002125316
493	rs11186574	A	G	A	G	-0.1609	0.0191	0.9729	0.0271	0.9662	FALSE	FALSE	FALSE	lOhPX3	0.0556	0.7318	outcome	TRUE	reported	textfile	0.0346	3.06E+00	3.40E-06	exposure	TRUE	reported	M37190.m	textfile	2	TRUE	NA	21.62518794	0.000145793
494	rs11187969	A	G	A	G	0.0095	-0.014	0.1222	0.1222	0.1201	FALSE	FALSE	FALSE	7eo2RN	0.0349	0.6887	outcome	TRUE	reported	textfile	0.0018	1.59E-01	2.05E-07	exposure	TRUE	reported	M33132.m	textfile	2	TRUE	NA	27.85493827	0.000765861
495	rs11188538	A	G	A	G	-0.0221	-0.0294	0.8687	0.1313	0.8597	FALSE	FALSE	FALSE	VeYwgs	0.0343	0.3913	outcome	TRUE	reported	textfile	0.0044	3.89E-01	4.85E-07	exposure	TRUE	reported	M19414.m	textfile	2	TRUE	NA	25.22778926	0.000736292
496	rs11188904	A	G	A	G	0.0082	-0.011	0.6306	0.3694	0.6399	FALSE	FALSE	FALSE	iqvuO7	0.0222	0.6196	outcome	TRUE	reported	textfile	0.0017	1.50E-01	2.77E-06	exposure	TRUE	reported	M35326.m	textfile	2	TRUE	NA	23.26643599	0.001392278
497	rs11189692	T	C	T	C	-0.0427	-0.0014	0.7797	0.2203	0.7705	FALSE	FALSE	FALSE	lbSI7o	0.028	0.9608	outcome	TRUE	reported	textfile	0.0061	5.40E-01	2.26E-12	exposure	TRUE	reported	M33507.m	textfile	2	TRUE	NA	49	0.00214803
498	rs11192313	A	G	A	G	0.0428	-0.0092	0.4433	0.4433	0.4518	FALSE	FALSE	FALSE	iApKmH	0.024	0.7001	outcome	TRUE	reported	textfile	0.0093	8.23E-01	3.69E-06	exposure	TRUE	reported	M33195.m	textfile	2	TRUE	NA	21.17978957	0.001334863
499	rs11199575	A	G	A	G	0.0088	-0.0272	0.2001	0.2001	0.1949	FALSE	FALSE	FALSE	RqKcsH	0.0283	0.3366	outcome	TRUE	reported	textfile	0.0018	1.59E-01	8.70E-07	exposure	TRUE	reported	M36808.m	textfile	2	TRUE	NA	23.90123457	0.000980582
500	rs11203041	A	G	A	G	-0.0043	-0.018	0.4458	0.4458	0.4635	FALSE	FALSE	FALSE	wJxAFL	0.0209	0.3888	outcome	TRUE	reported	textfile	9.00E-04	7.96E-02	1.95E-06	exposure	TRUE	reported	M00060.m	textfile	2	TRUE	NA	22.82716049	0.001441941
501	rs11210537	A	G	A	G	0.0085	-0.0043	0.3117	0.3117	0.3149	FALSE	FALSE	FALSE	Uzwwro	0.0225	0.8501	outcome	TRUE	reported	textfile	0.0019	1.68E-01	4.96E-06	exposure	TRUE	reported	M17945.m	textfile	2	TRUE	NA	20.01385042	0.001098408
502	rs1121592	T	C	T	C	-0.0343	-0.026	0.54	0.46	0.5369	FALSE	FALSE	FALSE	m05Yi4	0.0209	0.2135	outcome	TRUE	reported	textfile	0.005	4.42E-01	6.38E-12	exposure	TRUE	reported	M33415.m	textfile	2	TRUE	NA	47.0596	0.00299175
503	rs11216267	T	C	T	C	0.0168	-0.0165	0.6435	0.3565	0.5926	FALSE	FALSE	FALSE	nnm6mQ	0.0247	0.5039	outcome	TRUE	reported	textfile	0.0035	3.10E-01	1.56E-06	exposure	TRUE	reported	M00599.m	textfile	2	TRUE	NA	23.04	0.001347514
504	rs11218454	A	G	A	G	-0.0442	-0.0343	0.5504	0.4496	0.5444	FALSE	FALSE	FALSE	jIxsKr	0.0239	0.1518	outcome	TRUE	reported	textfile	0.0094	8.31E-01	2.49E-06	exposure	TRUE	reported	M33683.m	textfile	2	TRUE	NA	22.11000453	0.001400159
505	rs11222474	T	G	T	G	-0.0082	0.0191	0.6036	0.3964	0.6151	FALSE	FALSE	FALSE	hKApLm	0.0216	0.3785	outcome	TRUE	reported	textfile	0.0017	1.50E-01	1.42E-06	exposure	TRUE	reported	M01336.m	textfile	2	TRUE	NA	23.26643599	0.001430073
506	rs11223211	A	G	A	G	0.0047	0.0189	0.4713	0.4713	0.4953	FALSE	FALSE	FALSE	Kesrae	0.0199	0.3437	outcome	TRUE	reported	textfile	9.00E-04	7.96E-02	1.71E-07	exposure	TRUE	reported	M15500.m	textfile	2	TRUE	NA	27.27160494	0.001737426
507	rs1122530	A	G	A	G	-0.0094	-0.0376	0.8519	0.1481	0.8543	FALSE	FALSE	FALSE	TYbO3H	0.0297	0.2065	outcome	TRUE	reported	textfile	0.0018	1.59E-01	1.49E-07	exposure	TRUE	reported	M12067.m	textfile	2	TRUE	NA	27.27160494	0.000881932
508	rs11228715	A	G	A	G	-0.0123	0.0414	0.6124	0.3876	0.6178	FALSE	FALSE	FALSE	jYf26S	0.0229	0.07141	outcome	TRUE	reported	textfile	0.0027	2.39E-01	4.14E-06	exposure	TRUE	reported	M34244.m	textfile	2	TRUE	NA	20.75308642	0.001257371
509	rs11232103	A	C	A	C	0.0085	-0.0071	0.1151	0.1151	0.1235	FALSE	FALSE	FALSE	2aDqMN	0.0334	0.8308	outcome	TRUE	reported	textfile	0.0017	1.50E-01	3.70E-07	exposure	TRUE	reported	M01302.m	textfile	2	TRUE	NA	25	0.000654116
510	rs11232962	T	G	T	G	0.0176	-0.0093	0.2475	0.2475	0.2716	FALSE	FALSE	FALSE	RqKcsH	0.0214	0.664	outcome	TRUE	reported	textfile	0.0037	3.27E-01	1.60E-06	exposure	TRUE	reported	M36808.m	textfile	2	TRUE	NA	22.62673484	0.00107905
511	rs11233729	T	C	T	C	-0.0902	0.1616	0.0578	0.0578	0.0525	FALSE	FALSE	FALSE	ORScyq	0.0498	0.001178	outcome	TRUE	reported	textfile	0.0196	1.73E+00	4.06E-06	exposure	TRUE	reported	M33137.m	textfile	2	TRUE	NA	21.17877968	0.000296089
512	rs11236516	T	C	T	C	0.0283	-0.07	0.897	0.103	0.9004	FALSE	FALSE	FALSE	vBMhjx	0.0371	0.05932	outcome	TRUE	reported	textfile	0.0058	5.13E-01	1.24E-06	exposure	TRUE	reported	M33969.m	textfile	2	TRUE	NA	23.80766944	0.000562338
513	rs11236675	T	C	T	C	0.0348	-0.016	0.3167	0.3167	0.341	FALSE	FALSE	FALSE	VLwxCo	0.0221	0.4691	outcome	TRUE	reported	textfile	0.0074	6.55E-01	2.58E-06	exposure	TRUE	reported	M27447.m	textfile	2	TRUE	NA	22.11541271	0.001221702
514	rs11241111	A	G	A	G	0.0095	-0.0137	0.7231	0.2769	0.7154	FALSE	FALSE	FALSE	LKzJKf	0.0248	0.5793	outcome	TRUE	reported	textfile	0.0018	1.59E-01	2.15E-07	exposure	TRUE	reported	M33477.m	textfile	2	TRUE	NA	27.85493827	0.001429566
515	rs11242955	A	G	A	G	-0.013	0.0093	0.5528	0.4472	0.5549	FALSE	FALSE	FALSE	7uuDzl	0.02	0.6428	outcome	TRUE	reported	textfile	0.0027	2.39E-01	1.67E-06	exposure	TRUE	reported	M27513.m	textfile	2	TRUE	NA	23.1824417	0.001462819
516	rs1124386	T	C	T	C	-0.0209	-0.0127	0.0768	0.0768	0.08	FALSE	FALSE	FALSE	djCIJp	0.0386	0.7429	outcome	TRUE	reported	textfile	0.0045	3.98E-01	3.22E-06	exposure	TRUE	reported	M34306.m	textfile	2	TRUE	NA	21.5708642	0.000391033
517	rs11256026	A	G	A	G	-0.2061	-0.0536	0.6357	0.3643	0.6282	FALSE	FALSE	FALSE	oHe9Jo	0.0249	0.03156	outcome	TRUE	reported	textfile	0.0409	3.62E+00	4.60E-07	exposure	TRUE	reported	M01515.x	textfile	2	TRUE	NA	25.3927284	0.001501344
518	rs11259235	A	G	A	G	-0.0347	-0.0645	0.8943	0.1057	0.8983	FALSE	FALSE	FALSE	jVA7u7	0.0392	0.09995	outcome	TRUE	reported	textfile	0.0074	6.55E-01	2.39E-06	exposure	TRUE	reported	M35472.m	textfile	2	TRUE	NA	21.98849525	0.000530597
519	rs11259923	A	G	A	G	0.042	-0.0359	0.8139	0.1861	0.8007	FALSE	FALSE	FALSE	nnm6mQ	0.0237	0.129	outcome	TRUE	reported	textfile	0.0091	8.05E-01	3.92E-06	exposure	TRUE	reported	M00599.m	textfile	2	TRUE	NA	21.30177515	0.000824621
520	rs11265023	A	G	A	G	0.0125	-0.0215	0.4733	0.4733	0.4615	FALSE	FALSE	FALSE	t33ZpH	0.0208	0.3024	outcome	TRUE	reported	textfile	0.0026	2.30E-01	1.85E-06	exposure	TRUE	reported	M32497.m	textfile	2	TRUE	NA	23.11390533	0.001472632
521	rs1133034	T	C	T	C	0.032	-0.0159	0.0757	0.0757	0.0731	FALSE	FALSE	FALSE	nnm6mQ	0.0427	0.7101	outcome	TRUE	reported	textfile	0.0069	6.10E-01	3.91E-06	exposure	TRUE	reported	M00599.m	textfile	2	TRUE	NA	21.50808654	0.000385105
522	rs1136613	A	G	A	G	-0.0781	-0.2184	0.0194	0.0194	0.0137	FALSE	FALSE	FALSE	z52RBT	0.1047	0.03701	outcome	TRUE	reported	textfile	0.0164	1.45E+00	2.01E-06	exposure	TRUE	reported	M35127.m	textfile	2	TRUE	NA	22.67850238	0.00011038
523	rs1144963	T	C	T	C	-0.0046	0.0084	0.5594	0.4406	0.5366	FALSE	FALSE	FALSE	Kesrae	0.0202	0.6767	outcome	TRUE	reported	textfile	9.00E-04	7.96E-02	2.48E-07	exposure	TRUE	reported	M15500.m	textfile	2	TRUE	NA	26.12345679	0.001646215
524	rs1145077	T	G	T	G	0.0187	-0.0197	0.3769	0.3769	0.3754	FALSE	FALSE	FALSE	hKh7Fx	0.0231	0.3927	outcome	TRUE	reported	textfile	0.0037	3.27E-01	3.99E-07	exposure	TRUE	reported	M27718.m	textfile	2	TRUE	NA	25.54346238	0.001536037
525	rs1146579	T	C	T	C	-0.0196	-7.00E-04	0.6674	0.3326	0.6825	FALSE	FALSE	FALSE	47o7dR	0.0278	0.9802	outcome	TRUE	reported	textfile	0.0036	3.18E-01	5.78E-08	exposure	TRUE	reported	M33441.m	textfile	2	TRUE	NA	29.64197531	0.001686539
526	rs1146594	A	G	A	G	0.0516	0.0565	0.0294	0.0294	0.0285	FALSE	FALSE	FALSE	CjtenM	0.0677	0.4043	outcome	TRUE	reported	textfile	0.0105	9.29E-01	8.65E-07	exposure	TRUE	reported	M33936.m	textfile	2	TRUE	NA	24.15020408	0.00017607
527	rs1146975	A	G	A	G	0.0085	-0.0486	0.3702	0.3702	0.4067	FALSE	FALSE	FALSE	GIsMmb	0.0232	0.03618	outcome	TRUE	reported	textfile	0.0018	1.59E-01	1.55E-06	exposure	TRUE	reported	M34283.m	textfile	2	TRUE	NA	22.29938272	0.001332639
528	rs1151428	A	G	A	G	-0.0178	-0.0046	0.1545	0.1545	0.16	FALSE	FALSE	FALSE	gRHCV8	0.0284	0.8718	outcome	TRUE	reported	textfile	0.0039	3.45E-01	4.77E-06	exposure	TRUE	reported	M35240.m	textfile	2	TRUE	NA	20.83103222	0.000695463
529	rs1152592	A	G	A	G	-0.0092	0.0135	0.6183	0.3817	0.6295	FALSE	FALSE	FALSE	CfTWeg	0.0196	0.4888	outcome	TRUE	reported	textfile	0.0018	1.59E-01	1.57E-07	exposure	TRUE	reported	M32348.m	textfile	2	TRUE	NA	26.12345679	0.001580276
530	rs11532037	A	G	A	G	-0.0535	-0.0659	0.9564	0.0436	0.9514	FALSE	FALSE	FALSE	zN4ajB	0.0523	0.208	outcome	TRUE	reported	textfile	0.011	9.73E-01	1.17E-06	exposure	TRUE	reported	M34289.m	textfile	2	TRUE	NA	23.65495868	0.000252138
531	rs1153452	T	C	T	C	-0.0616	0.0299	0.8392	0.1608	0.7552	FALSE	FALSE	FALSE	sk6a1x	0.0326	0.358	outcome	TRUE	reported	textfile	0.0133	1.18E+00	3.62E-06	exposure	TRUE	reported	M33192.m	textfile	2	TRUE	NA	21.45152355	0.000735494
532	rs1153699	T	G	T	G	0.0602	0.0027	0.2385	0.2385	0.2471	FALSE	FALSE	FALSE	qsbc3I	0.0262	0.9169	outcome	TRUE	reported	textfile	0.013	1.15E+00	3.89E-06	exposure	TRUE	reported	M12261.m	textfile	2	TRUE	NA	21.44402367	0.000995372
533	rs1153903	A	G	A	G	-0.0106	0.0148	0.3856	0.3856	0.4165	FALSE	FALSE	FALSE	rlWWP6	0.0203	0.4672	outcome	TRUE	reported	textfile	0.0023	2.03E-01	4.19E-06	exposure	TRUE	reported	M01638.m	textfile	2	TRUE	NA	21.24007561	0.001291927
534	rs11541479	A	G	A	G	-0.014	-0.0289	0.152	0.152	0.1395	FALSE	FALSE	FALSE	oo8U6H	0.0327	0.3778	outcome	TRUE	reported	textfile	0.003	2.65E-01	3.06E-06	exposure	TRUE	reported	M32910.m	textfile	2	TRUE	NA	21.77777778	0.000719505
535	rs1154486	T	C	T	C	0.0183	-0.0181	0.943	0.057	0.9162	FALSE	FALSE	FALSE	4iM6zP	0.0436	0.6787	outcome	TRUE	reported	textfile	0.004	3.54E-01	3.71E-06	exposure	TRUE	reported	M33380.m	textfile	2	TRUE	NA	20.930625	0.000287285
536	rs11563662	A	G	A	G	0.0657	0.004	0.0136	0.0136	0.0132	FALSE	FALSE	FALSE	E8GJ9N	0.0954	0.9667	outcome	TRUE	reported	textfile	0.0139	1.23E+00	2.28E-06	exposure	TRUE	reported	M15676.m	textfile	2	TRUE	NA	22.34092438	7.65E-05
537	rs11564118	A	G	A	G	0.0395	0.017	0.9236	0.0764	0.9193	FALSE	FALSE	FALSE	Dnd3Pe	0.0383	0.6578	outcome	TRUE	reported	textfile	0.0082	7.25E-01	1.58E-06	exposure	TRUE	reported	M32759.m	textfile	2	TRUE	NA	23.20419393	0.000418915
538	rs11573590	A	G	A	G	-0.3896	-0.0474	0.0204	0.0204	0.0295	FALSE	FALSE	FALSE	E9WKx4	0.0767	0.536	outcome	TRUE	reported	textfile	0.0805	7.12E+00	1.32E-06	exposure	TRUE	reported	M34338.m	textfile	2	TRUE	NA	23.42319509	0.00011967
539	rs11574452	A	C	A	C	-0.0379	-0.0522	0.0424	0.0424	0.0429	FALSE	FALSE	FALSE	Odgwde	0.0559	0.3503	outcome	TRUE	reported	textfile	0.008	7.08E-01	1.96E-06	exposure	TRUE	reported	M32635.m	textfile	2	TRUE	NA	22.44390625	0.000232698
540	rs11578	T	C	T	C	0.0142	-0.0119	0.2919	0.2919	0.291	FALSE	FALSE	FALSE	W0yqoW	0.0249	0.6318	outcome	TRUE	reported	textfile	0.0027	2.39E-01	1.93E-07	exposure	TRUE	reported	M32338.m	textfile	2	TRUE	NA	27.65980796	0.001459283
541	rs11578928	A	C	A	C	0.0041	0.0359	0.4246	0.4246	0.4352	FALSE	FALSE	FALSE	wJxAFL	0.0215	0.09411	outcome	TRUE	reported	textfile	9.00E-04	7.96E-02	4.75E-06	exposure	TRUE	reported	M00060.m	textfile	2	TRUE	NA	20.75308642	0.001296347
542	rs11583844	A	C	A	C	0.0134	-0.0396	0.9439	0.0561	0.9368	FALSE	FALSE	FALSE	1Exjqk	0.0453	0.3822	outcome	TRUE	reported	textfile	0.0027	2.39E-01	6.34E-07	exposure	TRUE	reported	M34062.m	textfile	2	TRUE	NA	24.63100137	0.000332914
543	rs1158932	A	C	A	C	0.0122	-0.0036	0.5676	0.4324	0.5374	FALSE	FALSE	FALSE	jkX6FW	0.0225	0.8734	outcome	TRUE	reported	textfile	0.0027	2.39E-01	4.60E-06	exposure	TRUE	reported	M34123.m	textfile	2	TRUE	NA	20.4170096	0.001279034
544	rs11589817	A	G	A	G	0.0124	0.0354	0.7885	0.2115	0.8023	FALSE	FALSE	FALSE	Uc7C21	0.0252	0.1593	outcome	TRUE	reported	textfile	0.0026	2.30E-01	2.46E-06	exposure	TRUE	reported	M32654.m	textfile	2	TRUE	NA	22.74556213	0.00096946
545	rs11589855	T	C	T	C	-0.0084	0.0111	0.3809	0.3809	0.3902	FALSE	FALSE	FALSE	BmC4ij	0.0214	0.6025	outcome	TRUE	reported	textfile	0.0018	1.59E-01	2.22E-06	exposure	TRUE	reported	M01645.m	textfile	2	TRUE	NA	21.77777778	0.001316334
546	rs11593054	T	G	T	G	0.0123	-0.0467	0.2479	0.2479	0.2703	FALSE	FALSE	FALSE	8atR06	0.0259	0.07143	outcome	TRUE	reported	textfile	0.0025	2.21E-01	1.12E-06	exposure	TRUE	reported	M36776.m	textfile	2	TRUE	NA	24.2064	0.001155069
547	rs11593247	A	G	A	G	-0.0494	-0.0686	0.937	0.063	0.9307	FALSE	FALSE	FALSE	MrfmSd	0.0375	0.06742	outcome	TRUE	reported	textfile	0.0101	8.93E-01	1.07E-06	exposure	TRUE	reported	M33131.m	textfile	2	TRUE	NA	23.92275267	0.000361294
548	rs11595079	T	G	T	G	-0.0214	-0.0015	0.0951	0.0951	0.107	FALSE	FALSE	FALSE	hLuHK3	0.0397	0.9695	outcome	TRUE	reported	textfile	0.0045	3.98E-01	1.89E-06	exposure	TRUE	reported	M03127.m	textfile	2	TRUE	NA	22.61530864	0.000497591
549	rs11596604	A	G	A	G	0.0323	0.0774	0.0236	0.0236	0.0587	FALSE	FALSE	FALSE	CNE6TQ	0.0491	0.1146	outcome	TRUE	reported	textfile	0.0069	6.10E-01	2.52E-06	exposure	TRUE	reported	M00053.m	textfile	2	TRUE	NA	21.91325352	0.000129216
550	rs11597065	T	C	T	C	-0.018	0.007	0.7513	0.2487	0.7426	FALSE	FALSE	FALSE	8vxWPZ	0.0237	0.768	outcome	TRUE	reported	textfile	0.0036	3.18E-01	5.27E-07	exposure	TRUE	reported	M16818.m	textfile	2	TRUE	NA	25	0.001197319
551	rs11601438	A	G	A	G	-0.0042	0.0162	0.3912	0.3912	0.3875	FALSE	FALSE	FALSE	Kesrae	0.0229	0.4781	outcome	TRUE	reported	textfile	9.00E-04	7.96E-02	2.89E-06	exposure	TRUE	reported	M15500.m	textfile	2	TRUE	NA	21.77777778	0.001326099
552	rs1160269	T	C	T	C	-0.0326	0.0337	0.4442	0.4442	0.4506	FALSE	FALSE	FALSE	qok7YZ	0.02	0.09234	outcome	TRUE	reported	textfile	0.0071	6.28E-01	3.70E-06	exposure	TRUE	reported	M33390.m	textfile	2	TRUE	NA	21.08232494	0.001330586
553	rs11603772	A	G	A	G	-0.0292	-0.0316	0.269	0.269	0.2725	FALSE	FALSE	FALSE	7Etf0W	0.0235	0.179	outcome	TRUE	reported	textfile	0.0062	5.48E-01	2.32E-06	exposure	TRUE	reported	M36009.m	textfile	2	TRUE	NA	22.18106139	0.001116617
554	rs11605057	T	C	T	C	-0.0202	-0.0211	0.8787	0.1213	0.8844	FALSE	FALSE	FALSE	uK0Oug	0.0349	0.5454	outcome	TRUE	reported	textfile	0.0043	3.80E-01	2.24E-06	exposure	TRUE	reported	M12129.m	textfile	2	TRUE	NA	22.06814494	0.000602375
555	rs11606597	A	C	A	C	-0.0092	-0.0205	0.3632	0.3632	0.3896	FALSE	FALSE	FALSE	DSKa9R	0.0213	0.3364	outcome	TRUE	reported	textfile	0.0019	1.68E-01	1.11E-06	exposure	TRUE	reported	M34912.m	textfile	2	TRUE	NA	23.44598338	0.00138719
556	rs11607529	T	C	T	C	0.009	0.0264	0.5424	0.4576	0.5224	FALSE	FALSE	FALSE	DSKa9R	0.0201	0.189	outcome	TRUE	reported	textfile	0.0019	1.68E-01	1.82E-06	exposure	TRUE	reported	M34912.m	textfile	2	TRUE	NA	22.43767313	0.00142463
557	rs11607704	T	C	T	C	0.0093	0.0114	0.8783	0.1217	0.8801	FALSE	FALSE	FALSE	iKlr1d	0.032	0.7203	outcome	TRUE	reported	textfile	0.0019	1.68E-01	6.94E-07	exposure	TRUE	reported	M00606.m	textfile	2	TRUE	NA	23.95844875	0.000655105
558	rs1160835	T	C	T	C	0.2555	-0.0652	0.0342	0.0342	0.0382	FALSE	FALSE	FALSE	yPSTHs	0.0625	0.2965	outcome	TRUE	reported	textfile	0.0548	4.85E+00	3.07E-06	exposure	TRUE	reported	M33782.m	textfile	2	TRUE	NA	21.73805544	0.000183333
559	rs11608731	T	G	T	G	0.1062	-0.0333	0.8494	0.1506	0.8835	FALSE	FALSE	FALSE	MXr51U	0.037	0.3675	outcome	TRUE	reported	textfile	0.0223	1.97E+00	1.82E-06	exposure	TRUE	reported	M33178.x	textfile	2	TRUE	NA	22.67980454	0.000743505
560	rs11610936	T	C	T	C	-0.0121	0.0639	0.0989	0.0989	0.0971	FALSE	FALSE	FALSE	3nxbLP	0.0317	0.04397	outcome	TRUE	reported	textfile	0.0025	2.21E-01	1.34E-06	exposure	TRUE	reported	M00063.m	textfile	2	TRUE	NA	23.4256	0.0005343
561	rs11613331	A	G	A	G	0.0374	-0.0129	0.5532	0.4468	0.538	FALSE	FALSE	FALSE	WrRj8g	0.0223	0.5626	outcome	TRUE	reported	textfile	0.0036	3.18E-01	2.23E-25	exposure	TRUE	reported	M32672.m	textfile	2	TRUE	NA	107.9290123	0.006837767
562	rs11614753	T	C	T	C	-0.0958	0.1104	0.9887	0.0113	0.9887	FALSE	FALSE	FALSE	GIsMmb	0.1086	0.309	outcome	TRUE	reported	textfile	0.02	1.77E+00	1.60E-06	exposure	TRUE	reported	M34283.m	textfile	2	TRUE	NA	22.9441	6.55E-05
563	rs11615860	A	G	A	G	-0.009	0.0033	0.3917	0.3917	0.3843	FALSE	FALSE	FALSE	E8GJ9N	0.0227	0.8861	outcome	TRUE	reported	textfile	0.0017	1.50E-01	1.34E-07	exposure	TRUE	reported	M15676.m	textfile	2	TRUE	NA	28.02768166	0.001715552
564	rs11617124	A	C	A	C	-0.0081	0.0546	0.8238	0.1762	0.8131	FALSE	FALSE	FALSE	AM5vEF	0.0284	0.05411	outcome	TRUE	reported	textfile	0.0018	1.59E-01	3.78E-06	exposure	TRUE	reported	M33442.m	textfile	2	TRUE	NA	20.25	0.000753414
565	rs1161762	T	C	T	C	0.0123	-0.0109	0.7232	0.2768	0.6636	FALSE	FALSE	FALSE	zjnRi6	0.0273	0.6898	outcome	TRUE	reported	textfile	0.0027	2.39E-01	4.02E-06	exposure	TRUE	reported	M35186.m	textfile	2	TRUE	NA	20.75308642	0.001060398
566	rs11620955	A	G	A	G	-0.0051	-0.0096	0.4767	0.4767	0.4879	FALSE	FALSE	FALSE	Kesrae	0.0222	0.6648	outcome	TRUE	reported	textfile	9.00E-04	7.96E-02	1.63E-08	exposure	TRUE	reported	M15500.m	textfile	2	TRUE	NA	32.11111111	0.002048048
567	rs11620973	A	G	A	G	-0.0051	0.0189	0.6326	0.3674	0.6478	FALSE	FALSE	FALSE	Kesrae	0.0232	0.4149	outcome	TRUE	reported	textfile	9.00E-04	7.96E-02	2.35E-08	exposure	TRUE	reported	M15500.m	textfile	2	TRUE	NA	32.11111111	0.00190815
568	rs11623007	A	C	A	C	0.0083	-0.014	0.5662	0.4338	0.5461	FALSE	FALSE	FALSE	OL5Ctt	0.0238	0.5574	outcome	TRUE	reported	textfile	0.0018	1.59E-01	3.25E-06	exposure	TRUE	reported	M32634.m	textfile	2	TRUE	NA	21.26234568	0.001338602
569	rs11623436	T	C	T	C	-0.0296	0.0296	0.4589	0.4589	0.4486	FALSE	FALSE	FALSE	lUCDPd	0.0216	0.1708	outcome	TRUE	reported	textfile	0.0062	5.48E-01	1.48E-06	exposure	TRUE	reported	M33531.m	textfile	2	TRUE	NA	22.79292404	0.001448932
570	rs11623995	A	G	A	G	-0.0086	0.0332	0.3453	0.3453	0.3844	FALSE	FALSE	FALSE	iqvuO7	0.0233	0.1543	outcome	TRUE	reported	textfile	0.0018	1.59E-01	9.23E-07	exposure	TRUE	reported	M35326.m	textfile	2	TRUE	NA	22.82716049	0.001322731
571	rs11629133	T	C	T	C	-0.0201	-0.0021	0.1656	0.1656	0.1798	FALSE	FALSE	FALSE	GDO41z	0.0275	0.938	outcome	TRUE	reported	textfile	0.0043	3.80E-01	3.09E-06	exposure	TRUE	reported	M32632.m	textfile	2	TRUE	NA	21.85018929	0.000773196
572	rs1163251	T	C	T	C	0.0188	-8.00E-04	0.6	0.4	0.6136	FALSE	FALSE	FALSE	3cAAt6	0.0228	0.9717	outcome	TRUE	reported	textfile	0.0017	1.50E-01	7.05E-27	exposure	TRUE	reported	M32315.m	textfile	2	TRUE	NA	122.2975779	0.007540053
573	rs11633642	A	G	A	G	-0.0296	-0.0142	0.3194	0.3194	0.3353	FALSE	FALSE	FALSE	MrfmSd	0.0237	0.5486	outcome	TRUE	reported	textfile	0.0063	5.57E-01	2.35E-06	exposure	TRUE	reported	M33131.m	textfile	2	TRUE	NA	22.07508188	0.001227806
574	rs11634716	A	G	A	G	-0.0206	-0.0456	0.3458	0.3458	0.3988	FALSE	FALSE	FALSE	zN4ajB	0.0253	0.0718	outcome	TRUE	reported	textfile	0.0044	3.89E-01	2.84E-06	exposure	TRUE	reported	M34289.m	textfile	2	TRUE	NA	21.91942149	0.001268822
575	rs11635023	A	G	A	G	-0.0152	-0.0114	0.508	0.492	0.5069	FALSE	FALSE	FALSE	hDHOuu	0.0234	0.6265	outcome	TRUE	reported	textfile	0.0028	2.48E-01	4.25E-08	exposure	TRUE	reported	M22030.m	textfile	2	TRUE	NA	29.46938776	0.001877771
576	rs11636541	T	G	T	G	0.0192	0.0464	0.1055	0.1055	0.1537	FALSE	FALSE	FALSE	XjjUu7	0.0333	0.1626	outcome	TRUE	reported	textfile	0.0042	3.72E-01	3.99E-06	exposure	TRUE	reported	M35718.m	textfile	2	TRUE	NA	20.89795918	0.000502782
577	rs11636906	A	C	A	C	0.0623	0.057	0.0306	0.0306	0.0338	FALSE	FALSE	FALSE	RvnII1	0.058	0.3264	outcome	TRUE	reported	textfile	0.0133	1.18E+00	2.84E-06	exposure	TRUE	reported	M32869.m	textfile	2	TRUE	NA	21.94182825	0.000165374
578	rs1163858	A	G	A	G	0.1821	0.0402	0.3056	0.3056	0.3014	FALSE	FALSE	FALSE	xrQZqA	0.0228	0.07749	outcome	TRUE	reported	textfile	0.0386	3.41E+00	2.36E-06	exposure	TRUE	reported	M34365.x	textfile	2	TRUE	NA	22.2559062	0.001210331
579	rs11638718	A	G	A	G	0.0081	-0.0482	0.7783	0.2217	0.7856	FALSE	FALSE	FALSE	RqKcsH	0.0252	0.05604	outcome	TRUE	reported	textfile	0.0018	1.59E-01	4.62E-06	exposure	TRUE	reported	M36808.m	textfile	2	TRUE	NA	20.25	0.000895609
580	rs11646849	A	G	A	G	-0.0086	0.0012	0.5005	0.4995	0.4968	FALSE	FALSE	FALSE	LdkNSW	0.0189	0.9485	outcome	TRUE	reported	textfile	0.0017	1.50E-01	6.40E-07	exposure	TRUE	reported	M15140.m	textfile	2	TRUE	NA	25.5916955	0.001643554
581	rs11647808	A	C	A	C	0.0249	0.0301	0.0735	0.0735	0.0817	FALSE	FALSE	FALSE	sR6jm0	0.0409	0.4615	outcome	TRUE	reported	textfile	0.0051	4.51E-01	8.57E-07	exposure	TRUE	reported	M18349.m	textfile	2	TRUE	NA	23.83737024	0.000415153
582	rs11650196	A	G	A	G	0.03	0.0065	0.0782	0.0782	0.1197	FALSE	FALSE	FALSE	7uuDzl	0.0377	0.8635	outcome	TRUE	reported	textfile	0.0061	5.40E-01	7.59E-07	exposure	TRUE	reported	M27513.m	textfile	2	TRUE	NA	24.18704649	0.000444968
583	rs11653272	T	G	T	G	-0.0087	1.00E-04	0.721	0.279	0.703	FALSE	FALSE	FALSE	iqvuO7	0.0241	0.9977	outcome	TRUE	reported	textfile	0.0018	1.59E-01	1.05E-06	exposure	TRUE	reported	M35326.m	textfile	2	TRUE	NA	23.36111111	0.001204519
584	rs11654066	T	C	T	C	0.009	-0.03	0.5837	0.4163	0.5681	FALSE	FALSE	FALSE	pH63f3	0.024	0.2118	outcome	TRUE	reported	textfile	0.0018	1.59E-01	8.68E-07	exposure	TRUE	reported	M32644.m	textfile	2	TRUE	NA	25	0.001557101
585	rs11656215	T	C	T	C	-0.0079	0.0353	0.498	0.498	0.5115	FALSE	FALSE	FALSE	MrvxCc	0.0232	0.1286	outcome	TRUE	reported	textfile	0.0015	1.33E-01	7.48E-08	exposure	TRUE	reported	M15506.m	textfile	2	TRUE	NA	27.73777778	0.001764062
586	rs11657003	T	G	T	G	-0.0091	0.0224	0.7079	0.2921	0.7152	FALSE	FALSE	FALSE	8sNIus	0.0247	0.3646	outcome	TRUE	reported	textfile	0.0019	1.68E-01	2.23E-06	exposure	TRUE	reported	M35137.m	textfile	2	TRUE	NA	22.93905817	0.001213382
587	rs11660053	T	C	T	C	-0.0326	-0.0141	0.8153	0.1847	0.8029	FALSE	FALSE	FALSE	fupIe0	0.0239	0.5543	outcome	TRUE	reported	textfile	0.007	6.19E-01	3.68E-06	exposure	TRUE	reported	M18394.x	textfile	2	TRUE	NA	21.68897959	0.00083535
588	rs11660401	T	C	T	C	0.0095	-0.0015	0.604	0.396	0.5968	FALSE	FALSE	FALSE	9oVLaL	0.0228	0.9483	outcome	TRUE	reported	textfile	0.0018	1.59E-01	2.21E-07	exposure	TRUE	reported	M33515.m	textfile	2	TRUE	NA	27.85493827	0.001707714
589	rs11664190	T	C	T	C	-0.0082	0.0173	0.592	0.408	0.6081	FALSE	FALSE	FALSE	a3KhmT	0.0248	0.4855	outcome	TRUE	reported	textfile	0.0016	1.42E-01	6.47E-07	exposure	TRUE	reported	M10642.m	textfile	2	TRUE	NA	26.265625	0.001610879
590	rs11670375	A	G	A	G	-0.0208	-0.0215	0.864	0.136	0.8623	FALSE	FALSE	FALSE	WI7Kg9	0.0299	0.4722	outcome	TRUE	reported	textfile	0.0044	3.89E-01	2.71E-06	exposure	TRUE	reported	M36300.m	textfile	2	TRUE	NA	22.34710744	0.000671908
591	rs11670792	T	C	T	C	0.5691	-0.0373	0.8964	0.1036	0.8665	FALSE	FALSE	FALSE	WSAOfO	0.0308	0.2255	outcome	TRUE	reported	textfile	0.1157	1.02E+01	8.77E-07	exposure	TRUE	reported	M36097.x	textfile	2	TRUE	NA	24.1941547	0.000578187
592	rs11671900	A	C	A	C	0.0205	-0.0097	0.7672	0.2328	0.7577	FALSE	FALSE	FALSE	ijHWFR	0.0257	0.7056	outcome	TRUE	reported	textfile	0.0044	3.89E-01	3.63E-06	exposure	TRUE	reported	M35255.m	textfile	2	TRUE	NA	21.7071281	0.000992042
593	rs11674467	T	C	T	C	0.0148	0.009	0.4181	0.4181	0.4401	FALSE	FALSE	FALSE	hI4gZU	0.022	0.6831	outcome	TRUE	reported	textfile	0.003	2.65E-01	7.01E-07	exposure	TRUE	reported	M01356.m	textfile	2	TRUE	NA	24.33777778	0.001517715
594	rs11675254	A	G	A	G	0.0483	-0.012	0.0884	0.0884	0.0955	FALSE	FALSE	FALSE	G23A61	0.0351	0.7334	outcome	TRUE	reported	textfile	0.0075	6.63E-01	1.24E-10	exposure	TRUE	reported	M32847.m	textfile	2	TRUE	NA	41.4736	0.00085537
595	rs11675254	A	G	A	G	0.0697	-0.012	0.0885	0.0885	0.0955	FALSE	FALSE	FALSE	ZGp4jJ	0.0351	0.7334	outcome	TRUE	reported	textfile	0.0106	9.38E-01	5.81E-11	exposure	TRUE	reported	M27716.m	textfile	2	TRUE	NA	43.23682805	0.00089082
596	rs11676273	A	G	A	G	-0.0348	0.016	0.2042	0.2042	0.218	FALSE	FALSE	FALSE	hhwrd3	0.0289	0.5801	outcome	TRUE	reported	textfile	0.0075	6.63E-01	3.86E-06	exposure	TRUE	reported	M33508.m	textfile	2	TRUE	NA	21.5296	0.000895408
597	rs11679051	T	C	T	C	0.0081	-0.002	0.7521	0.2479	0.7714	FALSE	FALSE	FALSE	RqKcsH	0.0241	0.9343	outcome	TRUE	reported	textfile	0.0018	1.59E-01	4.14E-06	exposure	TRUE	reported	M36808.m	textfile	2	TRUE	NA	20.25	0.000967738
598	rs11681627	T	G	T	G	-0.0076	-0.0418	0.4034	0.4034	0.406	FALSE	FALSE	FALSE	RONTDP	0.0226	0.06425	outcome	TRUE	reported	textfile	0.0016	1.42E-01	2.99E-06	exposure	TRUE	reported	M35397.m	textfile	2	TRUE	NA	22.5625	0.001378795
599	rs11682640	A	G	A	G	0.0082	0.0483	0.5871	0.4129	0.589	FALSE	FALSE	FALSE	flY0RV	0.0246	0.0493	outcome	TRUE	reported	textfile	0.0018	1.59E-01	2.66E-06	exposure	TRUE	reported	M37506.m	textfile	2	TRUE	NA	20.75308642	0.001289497
600	rs11683662	A	G	A	G	0.0202	0.0173	0.6195	0.3805	0.5672	FALSE	FALSE	FALSE	lD7v5i	0.0249	0.4867	outcome	TRUE	reported	textfile	0.0044	3.89E-01	4.38E-06	exposure	TRUE	reported	M34441.m	textfile	2	TRUE	NA	21.07644628	0.001271246
601	rs1168556	A	G	A	G	0.0089	-0.0111	0.6358	0.3642	0.6045	FALSE	FALSE	FALSE	nxdGCN	0.0235	0.6356	outcome	TRUE	reported	textfile	0.0019	1.68E-01	1.47E-06	exposure	TRUE	reported	M37058.m	textfile	2	TRUE	NA	21.94182825	0.001299726
602	rs11686391	T	C	T	C	-0.1328	0.0204	0.8106	0.1894	0.7924	FALSE	FALSE	FALSE	isXvrr	0.0275	0.4568	outcome	TRUE	reported	textfile	0.0285	2.52E+00	3.27E-06	exposure	TRUE	reported	M34516.m	textfile	2	TRUE	NA	21.71232995	0.00085273
603	rs11687801	T	C	T	C	-0.0217	-0.0161	0.3033	0.3033	0.3727	FALSE	FALSE	FALSE	pQ110F	0.026	0.5351	outcome	TRUE	reported	textfile	0.0045	3.98E-01	1.38E-06	exposure	TRUE	reported	M33488.m	textfile	2	TRUE	NA	23.25382716	0.001256324
604	rs11687942	T	G	T	G	-0.0484	-0.0014	0.5576	0.4424	0.5428	FALSE	FALSE	FALSE	sk6a1x	0.0242	0.9527	outcome	TRUE	reported	textfile	0.0097	8.58E-01	6.03E-07	exposure	TRUE	reported	M33192.m	textfile	2	TRUE	NA	24.8970135	0.001569944
605	rs11691877	T	C	T	C	-0.009	-0.0152	0.3084	0.3084	0.3512	FALSE	FALSE	FALSE	qwXShB	0.0242	0.5299	outcome	TRUE	reported	textfile	0.0018	1.59E-01	2.83E-07	exposure	TRUE	reported	M32740.m	textfile	2	TRUE	NA	25	0.001366753
606	rs11692169	T	C	T	C	0.0122	-0.0161	0.2324	0.2324	0.2313	FALSE	FALSE	FALSE	O6gUfJ	0.0263	0.5393	outcome	TRUE	reported	textfile	0.0027	2.39E-01	4.70E-06	exposure	TRUE	reported	M33939.m	textfile	2	TRUE	NA	20.4170096	0.000929662
607	rs11697457	A	G	A	G	1.2995	-0.0228	0.974	0.026	0.9557	FALSE	FALSE	FALSE	UzYIuo	0.0555	0.6818	outcome	TRUE	reported	textfile	0.2699	2.39E+01	1.47E-06	exposure	TRUE	reported	M33423.x	textfile	2	TRUE	NA	23.18178099	0.000149734
608	rs11698602	A	G	A	G	-0.0235	0.0146	0.828	0.172	0.8219	FALSE	FALSE	FALSE	XEXwcQ	0.0247	0.5534	outcome	TRUE	reported	textfile	0.0047	4.16E-01	6.70E-07	exposure	TRUE	reported	M36673.m	textfile	2	TRUE	NA	25	0.000908945
609	rs11701867	A	C	A	C	-0.0136	-0.0057	0.1761	0.1761	0.1967	FALSE	FALSE	FALSE	JVlaVr	0.0279	0.8374	outcome	TRUE	reported	textfile	0.0027	2.39E-01	2.75E-07	exposure	TRUE	reported	M01493.m	textfile	2	TRUE	NA	25.37174211	0.000939606
610	rs11704957	A	C	A	C	-0.0231	0.0166	0.0362	0.0362	0.0373	FALSE	FALSE	FALSE	36o7YL	0.0531	0.7541	outcome	TRUE	reported	textfile	0.0049	4.33E-01	2.85E-06	exposure	TRUE	reported	M32339.m	textfile	2	TRUE	NA	22.2244898	0.000198597
611	rs11707952	A	G	A	G	-0.0046	0.0146	0.5684	0.4316	0.5736	FALSE	FALSE	FALSE	Kesrae	0.019	0.4439	outcome	TRUE	reported	textfile	9.00E-04	7.96E-02	3.93E-07	exposure	TRUE	reported	M15500.m	textfile	2	TRUE	NA	26.12345679	0.001638532
612	rs11709408	A	G	A	G	0.0241	-0.013	0.3574	0.3574	0.4132	FALSE	FALSE	FALSE	jVA7u7	0.023	0.5707	outcome	TRUE	reported	textfile	0.0052	4.60E-01	3.45E-06	exposure	TRUE	reported	M35472.m	textfile	2	TRUE	NA	21.47965976	0.001260793
613	rs11712564	T	C	T	C	0.0164	0.0022	0.311	0.311	0.2988	FALSE	FALSE	FALSE	oWJuiT	0.0244	0.9265	outcome	TRUE	reported	textfile	0.0034	3.01E-01	1.50E-06	exposure	TRUE	reported	M35257.m	textfile	2	TRUE	NA	23.26643599	0.001272226
614	rs11713161	A	G	A	G	-0.017	0.0371	0.8575	0.1425	0.8426	FALSE	FALSE	FALSE	jDP6Y0	0.0304	0.2224	outcome	TRUE	reported	textfile	0.0034	3.01E-01	5.63E-07	exposure	TRUE	reported	M31453.m	textfile	2	TRUE	NA	25	0.00077955
615	rs11713787	A	G	A	G	-0.009	-0.0224	0.6291	0.3709	0.6213	FALSE	FALSE	FALSE	nxdGCN	0.0214	0.2956	outcome	TRUE	reported	textfile	0.0019	1.68E-01	1.70E-06	exposure	TRUE	reported	M37058.m	textfile	2	TRUE	NA	22.43767313	0.001339285
616	rs11715915	T	C	T	C	-0.0076	-0.0246	0.2789	0.2789	0.3204	FALSE	FALSE	FALSE	KUnD2Y	0.0223	0.2693	outcome	TRUE	reported	textfile	0.0016	1.42E-01	3.77E-06	exposure	TRUE	reported	M12593.m	textfile	2	TRUE	NA	22.5625	0.001152191
617	rs1171614	T	C	T	C	-0.0423	-0.0148	0.2233	0.2233	0.2834	FALSE	FALSE	FALSE	4a6ntZ	0.0256	0.5615	outcome	TRUE	reported	textfile	0.0056	4.95E-01	6.68E-14	exposure	TRUE	reported	M32578.m	textfile	2	TRUE	NA	57.05644133	0.002533042
618	rs1171614	T	C	T	C	-0.0279	-0.0148	0.2231	0.2231	0.2834	FALSE	FALSE	FALSE	PfLRpW	0.0256	0.5615	outcome	TRUE	reported	textfile	0.0028	2.48E-01	3.38E-23	exposure	TRUE	reported	M32198.m	textfile	2	TRUE	NA	99.2869898	0.004387324
619	rs1171614	T	C	T	C	-0.0263	-0.0148	0.2232	0.2232	0.2834	FALSE	FALSE	FALSE	qOSkNt	0.0256	0.5615	outcome	TRUE	reported	textfile	0.0047	4.16E-01	2.55E-08	exposure	TRUE	reported	M34539.m	textfile	2	TRUE	NA	31.31235853	0.001385984
620	rs1171614	T	C	T	C	-0.0252	-0.0148	0.219	0.219	0.2834	FALSE	FALSE	FALSE	47o7dR	0.0256	0.5615	outcome	TRUE	reported	textfile	0.0048	4.25E-01	1.70E-07	exposure	TRUE	reported	M33441.m	textfile	2	TRUE	NA	27.5625	0.001202675
621	rs1171615	T	C	T	C	-0.0476	0.011	0.7791	0.2209	0.7097	FALSE	FALSE	FALSE	QnIF3B	0.0275	0.688	outcome	TRUE	reported	textfile	0.0039	3.45E-01	3.19E-34	exposure	TRUE	reported	M34481.m	textfile	2	TRUE	NA	148.9651545	0.006552313
622	rs1171615	T	C	T	C	0.0246	0.011	0.7778	0.2222	0.7097	FALSE	FALSE	FALSE	HORApr	0.0275	0.688	outcome	TRUE	reported	textfile	0.0037	3.27E-01	4.05E-11	exposure	TRUE	reported	M32328.m	textfile	2	TRUE	NA	44.20452885	0.001956216
623	rs1171617	T	G	T	G	0.0358	0.0151	0.7771	0.2229	0.7209	FALSE	FALSE	FALSE	LknkkJ	0.0253	0.5499	outcome	TRUE	reported	textfile	0.0047	4.16E-01	1.61E-14	exposure	TRUE	reported	M32412.m	textfile	2	TRUE	NA	58.01901313	0.002565644
624	rs1171660	A	G	A	G	-0.0189	0.0143	0.6827	0.3173	0.6523	FALSE	FALSE	FALSE	4knS5r	0.0221	0.5169	outcome	TRUE	reported	textfile	0.0038	3.36E-01	6.89E-07	exposure	TRUE	reported	M32838.m	textfile	2	TRUE	NA	24.73753463	0.001370803
625	rs11717068	T	C	T	C	-0.0087	0.0733	0.6324	0.3676	0.6117	FALSE	FALSE	FALSE	KwT5xb	0.0228	0.001288	outcome	TRUE	reported	textfile	0.0019	1.68E-01	2.94E-06	exposure	TRUE	reported	M33389.m	textfile	2	TRUE	NA	20.966759	0.001246859
626	rs11717259	A	G	A	G	-0.0201	0.0152	0.6186	0.3814	0.5882	FALSE	FALSE	FALSE	Cjyvgh	0.0228	0.5064	outcome	TRUE	reported	textfile	0.0044	3.89E-01	4.33E-06	exposure	TRUE	reported	M33884.m	textfile	2	TRUE	NA	20.86828512	0.001259835
627	rs11719633	A	G	A	G	-0.0206	-0.0176	0.0945	0.0945	0.0989	FALSE	FALSE	FALSE	TwO4Cl	0.0379	0.6418	outcome	TRUE	reported	textfile	0.0044	3.89E-01	3.01E-06	exposure	TRUE	reported	M01508.m	textfile	2	TRUE	NA	21.91942149	0.000479938
628	rs11720619	T	C	T	C	0.0233	0.011	0.2508	0.2508	0.2531	FALSE	FALSE	FALSE	YKaHkf	0.024	0.647	outcome	TRUE	reported	textfile	0.0051	4.51E-01	4.86E-06	exposure	TRUE	reported	M35678.m	textfile	2	TRUE	NA	20.87235679	0.00100303
629	rs11720862	T	G	T	G	-0.0046	0.0106	0.6034	0.3966	0.5786	FALSE	FALSE	FALSE	lQ8Pmm	0.0204	0.6024	outcome	TRUE	reported	textfile	9.00E-04	7.96E-02	3.58E-07	exposure	TRUE	reported	M00054.m	textfile	2	TRUE	NA	26.12345679	0.001598371
630	rs11721811	T	C	T	C	0.0174	0.0183	0.6543	0.3457	0.6061	FALSE	FALSE	FALSE	q5iSU1	0.0235	0.4364	outcome	TRUE	reported	textfile	0.0038	3.36E-01	3.42E-06	exposure	TRUE	reported	M32405.m	textfile	2	TRUE	NA	20.966759	0.001213183
631	rs11722368	T	C	T	C	0.013	-0.0075	0.3602	0.3602	0.3539	FALSE	FALSE	FALSE	OZmPQX	0.0233	0.7471	outcome	TRUE	reported	textfile	0.0027	2.39E-01	1.03E-06	exposure	TRUE	reported	M20675.m	textfile	2	TRUE	NA	23.1824417	0.001363669
632	rs11722928	T	C	T	C	-0.0307	0.0116	0.8291	0.1709	0.8338	FALSE	FALSE	FALSE	yJQDz6	0.0304	0.7017	outcome	TRUE	reported	textfile	0.0066	5.84E-01	3.74E-06	exposure	TRUE	reported	M36559.m	textfile	2	TRUE	NA	21.6365932	0.000783123
633	rs11728793	T	C	T	C	-0.0215	-0.0304	0.7844	0.2156	0.7612	FALSE	FALSE	FALSE	2bo9Je	0.0281	0.2786	outcome	TRUE	reported	textfile	0.0044	3.89E-01	1.10E-06	exposure	TRUE	reported	M33447.m	textfile	2	TRUE	NA	23.87654959	0.001033223
634	rs11728793	T	C	T	C	-0.021	-0.0304	0.7845	0.2155	0.7612	FALSE	FALSE	FALSE	xgKC0l	0.0281	0.2786	outcome	TRUE	reported	textfile	0.0042	3.72E-01	7.15E-07	exposure	TRUE	reported	M32418.m	textfile	2	TRUE	NA	25	0.001077514
635	rs11729049	A	G	A	G	0.0173	-0.0054	0.6296	0.3704	0.6318	FALSE	FALSE	FALSE	WrRj8g	0.0209	0.7946	outcome	TRUE	reported	textfile	0.0037	3.27E-01	3.67E-06	exposure	TRUE	reported	M32672.m	textfile	2	TRUE	NA	21.86194302	0.001305456
636	rs11730219	T	C	T	C	-0.0078	0.0097	0.495	0.495	0.5126	FALSE	FALSE	FALSE	glkRue	0.0223	0.6639	outcome	TRUE	reported	textfile	0.0017	1.50E-01	3.42E-06	exposure	TRUE	reported	M36552.m	textfile	2	TRUE	NA	21.05190311	0.001351865
637	rs11731117	A	G	A	G	0.0081	6.00E-04	0.5958	0.4042	0.6034	FALSE	FALSE	FALSE	BmC4ij	0.0227	0.9785	outcome	TRUE	reported	textfile	0.0018	1.59E-01	4.32E-06	exposure	TRUE	reported	M01645.m	textfile	2	TRUE	NA	20.25	0.001249979
638	rs11736580	T	C	T	C	-0.0332	0.0063	0.7281	0.2719	0.7278	FALSE	FALSE	FALSE	XjlZja	0.0248	0.7996	outcome	TRUE	reported	textfile	0.0064	5.66E-01	2.19E-07	exposure	TRUE	reported	M32586.m	textfile	2	TRUE	NA	26.91015625	0.001362302
639	rs11737601	A	G	A	G	0.0104	0.0065	0.6847	0.3153	0.688	FALSE	FALSE	FALSE	27mpMr	0.0202	0.7461	outcome	TRUE	reported	textfile	0.0016	1.42E-01	1.34E-10	exposure	TRUE	reported	M01604.m	textfile	2	TRUE	NA	42.25	0.002316031
640	rs1173830	T	C	T	C	-0.0171	-0.02	0.6542	0.3458	0.5958	FALSE	FALSE	FALSE	RDDPm7	0.0245	0.4158	outcome	TRUE	reported	textfile	0.0034	3.01E-01	6.60E-07	exposure	TRUE	reported	M01769.m	textfile	2	TRUE	NA	25.2949827	0.001460242
641	rs11741189	T	C	T	C	-0.0087	0.0184	0.177	0.177	0.1722	FALSE	FALSE	FALSE	27mpMr	0.0296	0.5329	outcome	TRUE	reported	textfile	0.0017	1.50E-01	3.78E-07	exposure	TRUE	reported	M01604.m	textfile	2	TRUE	NA	26.19031142	0.000980074
642	rs11741189	T	C	T	C	-0.0086	0.0184	0.1763	0.1763	0.1722	FALSE	FALSE	FALSE	502g8Y	0.0296	0.5329	outcome	TRUE	reported	textfile	0.0017	1.50E-01	8.97E-07	exposure	TRUE	reported	M32675.m	textfile	2	TRUE	NA	25.5916955	0.000954697
643	rs11743823	T	C	T	C	0.0545	0.0437	0.2041	0.2041	0.2264	FALSE	FALSE	FALSE	1tGzAm	0.0264	0.09804	outcome	TRUE	reported	textfile	0.0114	1.01E+00	1.64E-06	exposure	TRUE	reported	M34535.m	textfile	2	TRUE	NA	22.85510926	0.00094598
644	rs11753995	A	G	A	G	-0.0229	0.0021	0.1568	0.1568	0.1622	FALSE	FALSE	FALSE	HORApr	0.0257	0.9361	outcome	TRUE	reported	textfile	0.0042	3.72E-01	7.24E-08	exposure	TRUE	reported	M32328.m	textfile	2	TRUE	NA	29.72845805	0.001002055
645	rs11761528	T	C	T	C	-0.0696	-0.0377	0.074	0.074	0.0964	FALSE	FALSE	FALSE	8NXYSe	0.0356	0.2903	outcome	TRUE	reported	textfile	0.012	1.06E+00	6.27E-09	exposure	TRUE	reported	M37202.m	textfile	2	TRUE	NA	33.64	0.000590853
646	rs11761528	T	C	T	C	-0.0675	-0.0377	0.0736	0.0736	0.0964	FALSE	FALSE	FALSE	fvYHPn	0.0356	0.2903	outcome	TRUE	reported	textfile	0.009	7.96E-01	6.70E-14	exposure	TRUE	reported	M32425.m	textfile	2	TRUE	NA	56.25	0.000980591
647	rs11772826	A	G	A	G	0.01	0.0217	0.323	0.323	0.3173	FALSE	FALSE	FALSE	KwT5xb	0.0224	0.3324	outcome	TRUE	reported	textfile	0.002	1.77E-01	5.73E-07	exposure	TRUE	reported	M33389.m	textfile	2	TRUE	NA	25	0.001395965
648	rs11780215	A	G	A	G	0.0157	0.024	0.8469	0.1531	0.8233	FALSE	FALSE	FALSE	9GUf2T	0.0263	0.3603	outcome	TRUE	reported	textfile	0.0034	3.01E-01	3.67E-06	exposure	TRUE	reported	M35439.m	textfile	2	TRUE	NA	21.32266436	0.000705511
649	rs11780703	T	C	T	C	-0.0127	0.0076	0.7557	0.2443	0.6973	FALSE	FALSE	FALSE	hI4gZU	0.0256	0.7679	outcome	TRUE	reported	textfile	0.0026	2.30E-01	9.89E-07	exposure	TRUE	reported	M01356.m	textfile	2	TRUE	NA	23.85946746	0.001125783
650	rs11787088	A	G	A	G	0.0221	-0.0235	0.0475	0.0475	0.0561	FALSE	FALSE	FALSE	cTyi1M	0.0466	0.6135	outcome	TRUE	reported	textfile	0.0046	4.07E-01	1.63E-06	exposure	TRUE	reported	M19934.m	textfile	2	TRUE	NA	23.08175803	0.000266799
651	rs11787684	T	C	T	C	-0.0084	-0.0086	0.7863	0.2137	0.7646	FALSE	FALSE	FALSE	nhdtTd	0.0271	0.7525	outcome	TRUE	reported	textfile	0.0018	1.59E-01	3.52E-06	exposure	TRUE	reported	M20489.m	textfile	2	TRUE	NA	21.77777778	0.000937966
652	rs11788042	A	G	A	G	0.0163	-0.0262	0.2425	0.2425	0.3103	FALSE	FALSE	FALSE	snpIzu	0.0257	0.308	outcome	TRUE	reported	textfile	0.0034	3.01E-01	1.94E-06	exposure	TRUE	reported	M21044.m	textfile	2	TRUE	NA	22.98356401	0.001077374
653	rs11791164	T	G	T	G	0.0196	0.035	0.0803	0.0803	0.1038	FALSE	FALSE	FALSE	oqSAiM	0.0344	0.3082	outcome	TRUE	reported	textfile	0.0043	3.80E-01	4.35E-06	exposure	TRUE	reported	M01361.m	textfile	2	TRUE	NA	20.77663602	0.000392949
654	rs1179636	A	C	A	C	-0.0045	0.0159	0.5356	0.4644	0.5209	FALSE	FALSE	FALSE	lQ8Pmm	0.0211	0.4518	outcome	TRUE	reported	textfile	0.001	8.85E-02	1.83E-06	exposure	TRUE	reported	M00054.m	textfile	2	TRUE	NA	20.25	0.001286179
655	rs11801253	A	G	A	G	-0.0094	-0.003	0.5459	0.4541	0.5335	FALSE	FALSE	FALSE	GIsMmb	0.0223	0.8935	outcome	TRUE	reported	textfile	0.0019	1.68E-01	5.68E-07	exposure	TRUE	reported	M34283.m	textfile	2	TRUE	NA	24.47645429	0.001552143
656	rs11802105	A	G	A	G	-0.0094	0.0069	0.5682	0.4318	0.5509	FALSE	FALSE	FALSE	DSKa9R	0.0221	0.754	outcome	TRUE	reported	textfile	0.0019	1.68E-01	6.80E-07	exposure	TRUE	reported	M34912.m	textfile	2	TRUE	NA	24.47645429	0.001536211
657	rs11802417	T	C	T	C	-0.0041	0.0027	0.5816	0.4184	0.577	FALSE	FALSE	FALSE	lQ8Pmm	0.0203	0.8958	outcome	TRUE	reported	textfile	9.00E-04	7.96E-02	4.47E-06	exposure	TRUE	reported	M00054.m	textfile	2	TRUE	NA	20.75308642	0.001291183
658	rs11803189	T	C	T	C	0.0164	0.0076	0.8545	0.1455	0.8286	FALSE	FALSE	FALSE	rtvVPm	0.0297	0.7979	outcome	TRUE	reported	textfile	0.0035	3.10E-01	3.96E-06	exposure	TRUE	reported	M32709.m	textfile	2	TRUE	NA	21.95591837	0.000695936
659	rs11804149	T	C	T	C	0.0041	0.0094	0.4678	0.4678	0.4803	FALSE	FALSE	FALSE	lQ8Pmm	0.0233	0.6853	outcome	TRUE	reported	textfile	9.00E-04	7.96E-02	4.61E-06	exposure	TRUE	reported	M00054.m	textfile	2	TRUE	NA	20.75308642	0.001321012
660	rs11814841	T	C	T	C	-0.1595	-0.0644	0.9778	0.0222	0.9382	FALSE	FALSE	FALSE	OpAG9l	0.04	0.1076	outcome	TRUE	reported	textfile	0.0339	3.00E+00	2.48E-06	exposure	TRUE	reported	M35451.m	textfile	2	TRUE	NA	22.13716379	0.000122719
661	rs11817310	T	C	T	C	-0.17	-0.041	0.9575	0.0425	0.9681	FALSE	FALSE	FALSE	iJ0Akk	0.0634	0.518	outcome	TRUE	reported	textfile	0.0367	3.25E+00	3.61E-06	exposure	TRUE	reported	M34322.m	textfile	2	TRUE	NA	21.4568376	0.000222684
662	rs11819046	T	C	T	C	-0.1237	-0.0039	0.0689	0.0689	0.0413	FALSE	FALSE	FALSE	StXJmW	0.0542	0.943	outcome	TRUE	reported	textfile	0.0205	1.81E+00	1.68E-09	exposure	TRUE	reported	M17799.x	textfile	2	TRUE	NA	36.41092207	0.000599277
663	rs11822822	A	G	A	G	0.0084	-0.0301	0.7848	0.2152	0.8043	FALSE	FALSE	FALSE	cJJ9fj	0.028	0.2832	outcome	TRUE	reported	textfile	0.0018	1.59E-01	4.30E-06	exposure	TRUE	reported	M35270.m	textfile	2	TRUE	NA	21.77777778	0.000942748
664	rs11825181	A	G	A	G	0.0761	0.0237	0.0766	0.0766	0.0668	FALSE	FALSE	FALSE	VLwxCo	0.0415	0.5681	outcome	TRUE	reported	textfile	0.0114	1.01E+00	2.93E-11	exposure	TRUE	reported	M27447.m	textfile	2	TRUE	NA	44.56148046	0.00080311
665	rs11826948	A	G	A	G	0.3427	-0.0096	0.9739	0.0261	0.965	FALSE	FALSE	FALSE	MXr51U	0.0621	0.8775	outcome	TRUE	reported	textfile	0.0737	6.52E+00	3.36E-06	exposure	TRUE	reported	M33178.x	textfile	2	TRUE	NA	21.62186907	0.000140449
666	rs11830144	T	G	T	G	0.088	-0.0042	0.0928	0.0928	0.1223	FALSE	FALSE	FALSE	RDWSFf	0.035	0.9051	outcome	TRUE	reported	textfile	0.0185	1.64E+00	2.00E-06	exposure	TRUE	reported	M33609.m	textfile	2	TRUE	NA	22.62673484	0.000484796
667	rs11832861	A	G	A	G	0.0273	-0.022	0.1558	0.1558	0.1714	FALSE	FALSE	FALSE	OL5Ctt	0.0251	0.3815	outcome	TRUE	reported	textfile	0.0054	4.78E-01	5.08E-07	exposure	TRUE	reported	M32634.m	textfile	2	TRUE	NA	25.55864198	0.000858049
668	rs11838539	A	G	A	G	0.0284	0.0697	0.0205	0.0205	0.0367	FALSE	FALSE	FALSE	aJHcsa	0.0672	0.2999	outcome	TRUE	reported	textfile	0.0061	5.40E-01	3.38E-06	exposure	TRUE	reported	M15778.x	textfile	2	TRUE	NA	21.67589358	0.00011108
669	rs11843600	A	G	A	G	-0.0082	0.028	0.5105	0.4895	0.4969	FALSE	FALSE	FALSE	PnLmGF	0.0223	0.2092	outcome	TRUE	reported	textfile	0.0018	1.59E-01	2.85E-06	exposure	TRUE	reported	M34359.m	textfile	2	TRUE	NA	20.75308642	0.001329266
670	rs11843722	T	C	T	C	0.019	0.08	0.9644	0.0356	0.96	FALSE	FALSE	FALSE	RfuCDN	0.0517	0.122	outcome	TRUE	reported	textfile	0.0039	3.45E-01	9.47E-07	exposure	TRUE	reported	M15488.m	textfile	2	TRUE	NA	23.73438527	0.00020826
671	rs11847947	T	C	T	C	-0.0217	-0.0086	0.3031	0.3031	0.3057	FALSE	FALSE	FALSE	7a6o13	0.0219	0.6963	outcome	TRUE	reported	textfile	0.0045	3.98E-01	1.54E-06	exposure	TRUE	reported	M15749.m	textfile	2	TRUE	NA	23.25382716	0.001255856
672	rs11848063	A	G	A	G	0.0087	0.0112	0.5861	0.4139	0.5971	FALSE	FALSE	FALSE	4ZdkmD	0.0215	0.6032	outcome	TRUE	reported	textfile	0.0018	1.59E-01	7.14E-07	exposure	TRUE	reported	M01898.m	textfile	2	TRUE	NA	23.36111111	0.001452584
673	rs11853577	T	C	T	C	0.0076	0.0118	0.6055	0.3945	0.5978	FALSE	FALSE	FALSE	nhdtTd	0.0205	0.5641	outcome	TRUE	reported	textfile	0.0016	1.42E-01	3.75E-06	exposure	TRUE	reported	M20489.m	textfile	2	TRUE	NA	22.5625	0.00136849
674	rs11854705	A	G	A	G	-0.0079	0.0047	0.4635	0.4635	0.4625	FALSE	FALSE	FALSE	lnapdn	0.0225	0.836	outcome	TRUE	reported	textfile	0.0017	1.50E-01	4.57E-06	exposure	TRUE	reported	M19362.m	textfile	2	TRUE	NA	21.59515571	0.001379498
675	rs11855284	T	C	T	C	-0.0088	-0.0141	0.8068	0.1932	0.8036	FALSE	FALSE	FALSE	6fuh9m	0.0279	0.6129	outcome	TRUE	reported	textfile	0.0018	1.59E-01	1.93E-06	exposure	TRUE	reported	M27256.m	textfile	2	TRUE	NA	23.90123457	0.000954936
676	rs11856353	T	C	T	C	-0.0162	0.0161	0.8796	0.1204	0.8786	FALSE	FALSE	FALSE	9n6yzl	0.0344	0.639	outcome	TRUE	reported	textfile	0.0035	3.10E-01	2.87E-06	exposure	TRUE	reported	M16822.m	textfile	2	TRUE	NA	21.42367347	0.000578427
677	rs1185800	T	C	T	C	-0.0408	-0.0049	0.8867	0.1133	0.7902	FALSE	FALSE	FALSE	7Etf0W	0.0344	0.8858	outcome	TRUE	reported	textfile	0.0086	7.61E-01	2.28E-06	exposure	TRUE	reported	M36009.m	textfile	2	TRUE	NA	22.50730124	0.000577547
678	rs11858062	T	C	T	C	0.0213	-0.0346	0.9142	0.0858	0.8718	FALSE	FALSE	FALSE	uK0Oug	0.0337	0.3045	outcome	TRUE	reported	textfile	0.0044	3.89E-01	1.65E-06	exposure	TRUE	reported	M12129.m	textfile	2	TRUE	NA	23.43440083	0.000470347
679	rs11865240	T	G	T	G	-0.0085	-0.0115	0.5259	0.4741	0.5202	FALSE	FALSE	FALSE	GIsMmb	0.0224	0.6091	outcome	TRUE	reported	textfile	0.0018	1.59E-01	2.38E-06	exposure	TRUE	reported	M34283.m	textfile	2	TRUE	NA	22.29938272	0.001425105
680	rs11868948	A	G	A	G	-0.0042	6.00E-04	0.6435	0.3565	0.593	FALSE	FALSE	FALSE	wJxAFL	0.0229	0.978	outcome	TRUE	reported	textfile	9.00E-04	7.96E-02	4.63E-06	exposure	TRUE	reported	M00060.m	textfile	2	TRUE	NA	21.77777778	0.001277352
681	rs11869714	A	G	A	G	-0.0126	0.0326	0.7762	0.2238	0.784	FALSE	FALSE	FALSE	uK0Oug	0.0268	0.2238	outcome	TRUE	reported	textfile	0.0027	2.39E-01	4.25E-06	exposure	TRUE	reported	M12129.m	textfile	2	TRUE	NA	21.77777778	0.000965626
682	rs11873891	A	G	A	G	0.0085	0.0352	0.6166	0.3834	0.5933	FALSE	FALSE	FALSE	uQESsJ	0.0229	0.1233	outcome	TRUE	reported	textfile	0.0018	1.59E-01	3.34E-06	exposure	TRUE	reported	M32452.m	textfile	2	TRUE	NA	22.29938272	0.00135123
683	rs1187601	T	C	T	C	-0.0128	0.076	0.1123	0.1123	0.2055	FALSE	FALSE	FALSE	iqvuO7	0.0385	0.04847	outcome	TRUE	reported	textfile	0.0026	2.30E-01	1.15E-06	exposure	TRUE	reported	M35326.m	textfile	2	TRUE	NA	24.23668639	0.000617505
684	rs1188240	A	C	A	C	0.0721	0.0026	0.5129	0.4871	0.5181	FALSE	FALSE	FALSE	GjWBgU	0.019	0.8897	outcome	TRUE	reported	textfile	0.0154	1.36E+00	2.93E-06	exposure	TRUE	reported	M34339.m	textfile	2	TRUE	NA	21.91942149	0.001404344
685	rs1188542	T	C	T	C	-0.0154	0.0061	0.603	0.397	0.5548	FALSE	FALSE	FALSE	PYGXZm	0.0234	0.7941	outcome	TRUE	reported	textfile	0.0033	2.92E-01	3.20E-06	exposure	TRUE	reported	M34409.m	textfile	2	TRUE	NA	21.77777778	0.001331722
686	rs11885653	T	C	T	C	-0.0084	0.0205	0.485	0.485	0.4765	FALSE	FALSE	FALSE	CfTWeg	0.0238	0.3904	outcome	TRUE	reported	textfile	0.0018	1.59E-01	1.76E-06	exposure	TRUE	reported	M32348.m	textfile	2	TRUE	NA	21.77777778	0.001394258
687	rs1188835	T	C	T	C	-0.0155	0.0363	0.5436	0.4564	0.5488	FALSE	FALSE	FALSE	7mjERx	0.0224	0.1058	outcome	TRUE	reported	textfile	0.0034	3.01E-01	4.09E-06	exposure	TRUE	reported	M22189.m	textfile	2	TRUE	NA	20.78287197	0.001315787
688	rs11889985	T	C	T	C	0.0493	-0.0416	0.7004	0.2996	0.6128	FALSE	FALSE	FALSE	7sSWlS	0.0235	0.07688	outcome	TRUE	reported	textfile	0.0104	9.20E-01	2.12E-06	exposure	TRUE	reported	M35320.x	textfile	2	TRUE	NA	22.4712463	0.001205136
689	rs11891974	A	G	A	G	-0.0183	0.0062	0.3109	0.3109	0.2987	FALSE	FALSE	FALSE	LkRgKF	0.021	0.7657	outcome	TRUE	reported	textfile	0.0038	3.36E-01	1.35E-06	exposure	TRUE	reported	M27722.m	textfile	2	TRUE	NA	23.19182825	0.001271032
690	rs11893356	A	G	A	G	0.5065	-0.0175	0.0161	0.0161	0.0227	FALSE	FALSE	FALSE	isXvrr	0.0676	0.7957	outcome	TRUE	reported	textfile	0.1086	9.61E+00	3.08E-06	exposure	TRUE	reported	M34516.m	textfile	2	TRUE	NA	21.75200272	8.80E-05
691	rs11893991	A	G	A	G	0.0089	0.0415	0.4228	0.4228	0.4389	FALSE	FALSE	FALSE	36o7YL	0.021	0.04792	outcome	TRUE	reported	textfile	0.0018	1.59E-01	8.89E-07	exposure	TRUE	reported	M32339.m	textfile	2	TRUE	NA	24.44753086	0.001529245
692	rs11895467	T	G	T	G	0.0094	0.0343	0.3807	0.3807	0.4064	FALSE	FALSE	FALSE	Nfq3nr	0.0252	0.1726	outcome	TRUE	reported	textfile	0.0018	1.59E-01	8.43E-08	exposure	TRUE	reported	M12035.m	textfile	2	TRUE	NA	27.27160494	0.001648069
693	rs11896399	T	C	T	C	0.122	-0.0252	0.0255	0.0255	0.0311	FALSE	FALSE	FALSE	eXvJYg	0.0661	0.7025	outcome	TRUE	reported	textfile	0.0244	2.16E+00	5.47E-07	exposure	TRUE	reported	M33935.x	textfile	2	TRUE	NA	25	0.000158549
694	rs11896523	A	G	A	G	-0.0098	0.0039	0.3492	0.3492	0.3558	FALSE	FALSE	FALSE	pH63f3	0.0218	0.8576	outcome	TRUE	reported	textfile	0.0019	1.68E-01	1.28E-07	exposure	TRUE	reported	M32644.m	textfile	2	TRUE	NA	26.60387812	0.001546626
695	rs11898021	T	C	T	C	0.0091	-0.0029	0.7118	0.2882	0.7124	FALSE	FALSE	FALSE	KwT5xb	0.0248	0.908	outcome	TRUE	reported	textfile	0.0019	1.68E-01	1.06E-06	exposure	TRUE	reported	M33389.m	textfile	2	TRUE	NA	22.93905817	0.001203777
696	rs11902058	A	C	A	C	0.0622	0.007	0.986	0.014	0.9802	FALSE	FALSE	FALSE	FVWeMi	0.0836	0.9336	outcome	TRUE	reported	textfile	0.0132	1.17E+00	2.27E-06	exposure	TRUE	reported	M33892.m	textfile	2	TRUE	NA	22.20408632	7.80E-05
697	rs11905775	A	C	A	C	0.0111	0.004	0.1708	0.1708	0.1752	FALSE	FALSE	FALSE	MXddwp	0.025	0.8714	outcome	TRUE	reported	textfile	0.0024	2.12E-01	3.96E-06	exposure	TRUE	reported	M21047.m	textfile	2	TRUE	NA	21.390625	0.000776518
698	rs11905798	A	G	A	G	-0.0997	0.0491	0.0405	0.0405	0.0564	FALSE	FALSE	FALSE	3Oj88X	0.0504	0.3298	outcome	TRUE	reported	textfile	0.0212	1.88E+00	2.50E-06	exposure	TRUE	reported	M34469.m	textfile	2	TRUE	NA	22.11661178	0.000218577
699	rs11905915	A	G	A	G	-0.0166	-0.0067	0.5878	0.4122	0.5701	FALSE	FALSE	FALSE	qZ2Tfd	0.0242	0.783	outcome	TRUE	reported	textfile	0.0035	3.10E-01	1.92E-06	exposure	TRUE	reported	M32755.m	textfile	2	TRUE	NA	22.49469388	0.001389506
700	rs11915024	T	G	T	G	-0.0044	-0.0356	0.402	0.402	0.442	FALSE	FALSE	FALSE	Kesrae	0.0202	0.07811	outcome	TRUE	reported	textfile	9.00E-04	7.96E-02	9.59E-07	exposure	TRUE	reported	M15500.m	textfile	2	TRUE	NA	23.90123457	0.00146905
701	rs11915489	T	C	T	C	0.0085	-0.0113	0.7958	0.2042	0.8026	FALSE	FALSE	FALSE	6fuh9m	0.028	0.6863	outcome	TRUE	reported	textfile	0.0018	1.59E-01	1.87E-06	exposure	TRUE	reported	M27256.m	textfile	2	TRUE	NA	22.29938272	0.000928824
702	rs119194	A	C	A	C	-0.0091	0.0212	0.2105	0.2105	0.2115	FALSE	FALSE	FALSE	eTp2hE	0.0234	0.3655	outcome	TRUE	reported	textfile	0.0018	1.59E-01	4.33E-07	exposure	TRUE	reported	M33422.m	textfile	2	TRUE	NA	25.55864198	0.001088736
703	rs11920551	A	G	A	G	0.0174	0.0118	0.218	0.218	0.2113	FALSE	FALSE	FALSE	z52RBT	0.0233	0.612	outcome	TRUE	reported	textfile	0.0033	2.92E-01	1.63E-07	exposure	TRUE	reported	M35127.m	textfile	2	TRUE	NA	27.80165289	0.001210671
704	rs1192325	A	G	A	G	-0.0419	-3.00E-04	0.9158	0.0842	0.9185	FALSE	FALSE	FALSE	B7rTJQ	0.041	0.9933	outcome	TRUE	reported	textfile	0.009	7.96E-01	3.30E-06	exposure	TRUE	reported	M32836.m	textfile	2	TRUE	NA	21.67419753	0.000427312
705	rs1192458	A	G	A	G	0.034	-0.0085	0.6223	0.3777	0.5894	FALSE	FALSE	FALSE	8dus9E	0.0246	0.7302	outcome	TRUE	reported	textfile	0.0071	6.28E-01	1.89E-06	exposure	TRUE	reported	M36376.m	textfile	2	TRUE	NA	22.93195794	0.001377892
706	rs11924743	A	G	A	G	-0.1786	0.0041	0.6176	0.3824	0.5897	FALSE	FALSE	FALSE	xrQZqA	0.0205	0.8422	outcome	TRUE	reported	textfile	0.0343	3.03E+00	1.89E-07	exposure	TRUE	reported	M34365.x	textfile	2	TRUE	NA	27.11281864	0.001641092
707	rs11925980	T	C	T	C	-0.0341	-0.0725	0.0325	0.0325	0.0499	FALSE	FALSE	FALSE	djCIJp	0.0569	0.2024	outcome	TRUE	reported	textfile	0.0074	6.55E-01	4.08E-06	exposure	TRUE	reported	M34306.m	textfile	2	TRUE	NA	21.23466034	0.000170447
708	rs11927423	A	G	A	G	0.08	-0.0149	0.9586	0.0414	0.9632	FALSE	FALSE	FALSE	VWaWMX	0.0583	0.7978	outcome	TRUE	reported	textfile	0.0175	1.55E+00	4.77E-06	exposure	TRUE	reported	M36468.m	textfile	2	TRUE	NA	20.89795918	0.000211439
709	rs11930385	T	C	T	C	-0.0043	-0.0373	0.4025	0.4025	0.3928	FALSE	FALSE	FALSE	Kesrae	0.023	0.1045	outcome	TRUE	reported	textfile	9.00E-04	7.96E-02	2.05E-06	exposure	TRUE	reported	M15500.m	textfile	2	TRUE	NA	22.82716049	0.001403604
710	rs11930490	A	G	A	G	-0.0076	-0.0215	0.803	0.197	0.8074	FALSE	FALSE	FALSE	MrvxCc	0.0282	0.4452	outcome	TRUE	reported	textfile	0.0016	1.42E-01	1.52E-06	exposure	TRUE	reported	M15506.m	textfile	2	TRUE	NA	22.5625	0.00090628
711	rs11932470	A	G	A	G	0.0361	0.0087	0.4287	0.4287	0.4324	FALSE	FALSE	FALSE	uGZ94P	0.0203	0.6661	outcome	TRUE	reported	textfile	0.0076	6.72E-01	2.42E-06	exposure	TRUE	reported	M35527.m	textfile	2	TRUE	NA	22.5625	0.00141359
712	rs11934095	A	G	A	G	-0.0082	-0.0148	0.7176	0.2824	0.7162	FALSE	FALSE	FALSE	cTyi1M	0.0266	0.5795	outcome	TRUE	reported	textfile	0.0018	1.59E-01	3.07E-06	exposure	TRUE	reported	M19934.m	textfile	2	TRUE	NA	20.75308642	0.00107798
713	rs11937702	A	G	A	G	0.0157	0.0267	0.1122	0.1122	0.1066	FALSE	FALSE	FALSE	Nfq3nr	0.0325	0.4119	outcome	TRUE	reported	textfile	0.0033	2.92E-01	2.39E-06	exposure	TRUE	reported	M12035.m	textfile	2	TRUE	NA	22.63452709	0.000575933
714	rs11940037	T	C	T	C	0.0121	-0.008	0.8408	0.1592	0.8208	FALSE	FALSE	FALSE	hKApLm	0.0262	0.7614	outcome	TRUE	reported	textfile	0.0025	2.21E-01	1.24E-06	exposure	TRUE	reported	M01336.m	textfile	2	TRUE	NA	23.4256	0.000802513
715	rs11940037	T	C	T	C	0.0125	-0.008	0.8408	0.1592	0.8208	FALSE	FALSE	FALSE	MTJn9k	0.0262	0.7614	outcome	TRUE	reported	textfile	0.0025	2.21E-01	7.01E-07	exposure	TRUE	reported	M01358.m	textfile	2	TRUE	NA	25	0.000856448
716	rs11940037	T	C	T	C	0.019	-0.008	0.842	0.158	0.8208	FALSE	FALSE	FALSE	pgutVp	0.0262	0.7614	outcome	TRUE	reported	textfile	0.0041	3.63E-01	2.82E-06	exposure	TRUE	reported	M01121.m	textfile	2	TRUE	NA	21.47531231	0.000728942
717	rs11945259	T	C	T	C	-0.033	0.0284	0.0592	0.0592	0.0576	FALSE	FALSE	FALSE	zUWmcE	0.0493	0.5644	outcome	TRUE	reported	textfile	0.0071	6.28E-01	3.82E-06	exposure	TRUE	reported	M35433.m	textfile	2	TRUE	NA	21.60285658	0.00030758
718	rs11949031	A	G	A	G	0.0662	-0.0471	0.1629	0.1629	0.1647	FALSE	FALSE	FALSE	qsbc3I	0.0281	0.09301	outcome	TRUE	reported	textfile	0.0138	1.22E+00	1.52E-06	exposure	TRUE	reported	M12261.m	textfile	2	TRUE	NA	23.01218231	0.000803017
719	rs11950562	A	C	A	C	0.0362	0.1144	0.5231	0.4769	0.5488	FALSE	FALSE	FALSE	Y6PH05	0.0208	3.56E-08	outcome	TRUE	reported	textfile	0.0027	2.39E-01	2.31E-41	exposure	TRUE	reported	M34407.m	textfile	2	TRUE	NA	179.7585734	0.011446254
720	rs11951976	A	G	A	G	-0.0493	-0.0019	0.352	0.352	0.4162	FALSE	FALSE	FALSE	tNb9V6	0.0228	0.9354	outcome	TRUE	reported	textfile	0.0106	9.38E-01	3.15E-06	exposure	TRUE	reported	M32560.m	textfile	2	TRUE	NA	21.63127447	0.001260189
721	rs11952637	A	G	A	G	0.0043	0.0086	0.4212	0.4212	0.4096	FALSE	FALSE	FALSE	wJxAFL	0.0227	0.7034	outcome	TRUE	reported	textfile	9.00E-04	7.96E-02	4.31E-06	exposure	TRUE	reported	M00060.m	textfile	2	TRUE	NA	22.82716049	0.001422845
722	rs11954603	T	C	T	C	0.0306	0.038	0.9767	0.0233	0.9783	FALSE	FALSE	FALSE	E8GJ9N	0.073	0.6033	outcome	TRUE	reported	textfile	0.0067	5.93E-01	4.83E-06	exposure	TRUE	reported	M15676.m	textfile	2	TRUE	NA	20.85898864	0.000121194
723	rs11954900	T	C	T	C	0.012	0.0154	0.8579	0.1421	0.8584	FALSE	FALSE	FALSE	CfTWeg	0.0308	0.6164	outcome	TRUE	reported	textfile	0.0026	2.30E-01	3.60E-06	exposure	TRUE	reported	M32348.m	textfile	2	TRUE	NA	21.30177515	0.000663693
724	rs11957930	A	G	A	G	-0.2362	0.023	0.0459	0.0459	0.0605	FALSE	FALSE	FALSE	MXr51U	0.0438	0.6004	outcome	TRUE	reported	textfile	0.0515	4.56E+00	4.58E-06	exposure	TRUE	reported	M33178.x	textfile	2	TRUE	NA	21.03513621	0.000234999
725	rs11962139	A	G	A	G	0.0753	0.0145	0.037	0.037	0.0327	FALSE	FALSE	FALSE	r0kpze	0.0708	0.8373	outcome	TRUE	reported	textfile	0.0155	1.37E+00	1.12E-06	exposure	TRUE	reported	M34530.m	textfile	2	TRUE	NA	23.60079084	0.000215282
726	rs11965227	A	C	A	C	0.0965	0.005	0.3865	0.3865	0.3803	FALSE	FALSE	FALSE	xrQZqA	0.023	0.8265	outcome	TRUE	reported	textfile	0.0187	1.65E+00	2.53E-07	exposure	TRUE	reported	M34365.x	textfile	2	TRUE	NA	26.63001516	0.001622112
727	rs11979077	A	G	A	G	-0.0091	-0.0261	0.7762	0.2238	0.7607	FALSE	FALSE	FALSE	cJJ9fj	0.0243	0.2831	outcome	TRUE	reported	textfile	0.0018	1.59E-01	5.12E-07	exposure	TRUE	reported	M35270.m	textfile	2	TRUE	NA	25.55864198	0.001138026
728	rs11981474	A	C	A	C	-0.0286	0.0075	0.824	0.176	0.8336	FALSE	FALSE	FALSE	tpi2r2	0.0256	0.7699	outcome	TRUE	reported	textfile	0.0059	5.22E-01	1.48E-06	exposure	TRUE	reported	M34419.m	textfile	2	TRUE	NA	23.49784545	0.000870685
729	rs11981478	T	C	T	C	-0.1844	-0.0409	0.0861	0.0861	0.097	FALSE	FALSE	FALSE	AZc6x1	0.0358	0.2534	outcome	TRUE	reported	textfile	0.01	8.85E-01	2.80E-75	exposure	TRUE	reported	M33973.m	textfile	2	TRUE	NA	340.0336	0.006832303
730	rs11982	A	G	A	G	0.0385	-0.0412	0.0691	0.0691	0.0758	FALSE	FALSE	FALSE	8ymYEo	0.0392	0.2936	outcome	TRUE	reported	textfile	0.0081	7.16E-01	2.26E-06	exposure	TRUE	reported	M32855.m	textfile	2	TRUE	NA	22.59183051	0.000371969
731	rs11988968	T	C	T	C	-0.0086	0.0094	0.7043	0.2957	0.7148	FALSE	FALSE	FALSE	uWAimU	0.0247	0.7031	outcome	TRUE	reported	textfile	0.0019	1.68E-01	4.15E-06	exposure	TRUE	reported	M35675.m	textfile	2	TRUE	NA	20.48753463	0.001091484
732	rs12022877	A	G	A	G	-0.0403	-0.0088	0.8244	0.1756	0.8549	FALSE	FALSE	FALSE	w0jjZR	0.0269	0.7424	outcome	TRUE	reported	textfile	0.0087	7.70E-01	4.17E-06	exposure	TRUE	reported	M35754.m	textfile	2	TRUE	NA	21.45712776	0.000793088
733	rs12026398	T	C	T	C	-0.0197	0.0029	0.898	0.102	0.8676	FALSE	FALSE	FALSE	aZKcnZ	0.033	0.9312	outcome	TRUE	reported	textfile	0.0043	3.80E-01	4.10E-06	exposure	TRUE	reported	M21188.m	textfile	2	TRUE	NA	20.98918334	0.000492348
734	rs12026398	T	C	T	C	-0.014	0.0029	0.8893	0.1107	0.8676	FALSE	FALSE	FALSE	a3KhmT	0.033	0.9312	outcome	TRUE	reported	textfile	0.0029	2.57E-01	9.43E-07	exposure	TRUE	reported	M10642.m	textfile	2	TRUE	NA	23.30558859	0.000584273
735	rs12029258	A	C	A	C	0.0132	-0.0532	0.1421	0.1421	0.157	FALSE	FALSE	FALSE	uQESsJ	0.0288	0.06492	outcome	TRUE	reported	textfile	0.0028	2.48E-01	1.57E-06	exposure	TRUE	reported	M32452.m	textfile	2	TRUE	NA	22.2244898	0.000690725
736	rs12038241	A	G	A	G	0.0258	-0.002	0.4301	0.4301	0.4554	FALSE	FALSE	FALSE	HVutk3	0.0212	0.9256	outcome	TRUE	reported	textfile	0.0049	4.33E-01	1.84E-07	exposure	TRUE	reported	M32757.m	textfile	2	TRUE	NA	27.72344856	0.001740451
737	rs12039115	T	C	T	C	-0.0088	-0.0095	0.1289	0.1289	0.1215	FALSE	FALSE	FALSE	MrvxCc	0.0322	0.7668	outcome	TRUE	reported	textfile	0.0017	1.50E-01	1.93E-07	exposure	TRUE	reported	M15506.m	textfile	2	TRUE	NA	26.79584775	0.000772919
738	rs12042948	A	G	A	G	-0.0084	0.014	0.8045	0.1955	0.7967	FALSE	FALSE	FALSE	KUnD2Y	0.0237	0.5529	outcome	TRUE	reported	textfile	0.0017	1.50E-01	1.40E-06	exposure	TRUE	reported	M12593.m	textfile	2	TRUE	NA	24.41522491	0.000986459
739	rs12047618	T	G	T	G	0.0046	0.0183	0.3271	0.3271	0.3144	FALSE	FALSE	FALSE	wJxAFL	0.0241	0.448	outcome	TRUE	reported	textfile	9.00E-04	7.96E-02	4.25E-07	exposure	TRUE	reported	M00060.m	textfile	2	TRUE	NA	26.12345679	0.001470113
740	rs12049480	T	G	T	G	0.0273	-7.00E-04	0.744	0.256	0.6934	FALSE	FALSE	FALSE	smRCMS	0.0259	0.9788	outcome	TRUE	reported	textfile	0.0057	5.04E-01	1.81E-06	exposure	TRUE	reported	M35114.m	textfile	2	TRUE	NA	22.93905817	0.001117653
741	rs12049798	A	G	A	G	0.0132	-2.00E-04	0.1285	0.1285	0.1275	FALSE	FALSE	FALSE	iqvuO7	0.03	0.9955	outcome	TRUE	reported	textfile	0.0025	2.21E-01	1.99E-07	exposure	TRUE	reported	M35326.m	textfile	2	TRUE	NA	27.8784	0.000799031
742	rs12051514	A	G	A	G	0.1668	-0.0115	0.0791	0.0791	0.0878	FALSE	FALSE	FALSE	xrQZqA	0.0397	0.7722	outcome	TRUE	reported	textfile	0.0344	3.04E+00	1.24E-06	exposure	TRUE	reported	M34365.x	textfile	2	TRUE	NA	23.51122228	0.000438595
743	rs12052900	A	G	A	G	-0.1115	-0.1287	0.9783	0.0217	0.9761	FALSE	FALSE	FALSE	6XpzBA	0.0683	0.05955	outcome	TRUE	reported	textfile	0.0242	2.14E+00	4.27E-06	exposure	TRUE	reported	M01573.m	textfile	2	TRUE	NA	21.22848508	0.000115261
744	rs12062130	T	C	T	C	-0.0639	0.0323	0.9849	0.0151	0.9792	FALSE	FALSE	FALSE	9g2pPj	0.0666	0.6275	outcome	TRUE	reported	textfile	0.0133	1.18E+00	1.49E-06	exposure	TRUE	reported	M33821.m	textfile	2	TRUE	NA	23.08332862	8.72E-05
745	rs12066643	T	C	T	C	-0.0482	-0.0307	0.0891	0.0891	0.1072	FALSE	FALSE	FALSE	OPvGis	0.0324	0.3427	outcome	TRUE	reported	textfile	0.0106	9.38E-01	4.94E-06	exposure	TRUE	reported	M33801.m	textfile	2	TRUE	NA	20.67675329	0.000428614
746	rs12070179	T	C	T	C	-0.2041	-0.0168	0.951	0.049	0.9475	FALSE	FALSE	FALSE	hVl42N	0.0474	0.7235	outcome	TRUE	reported	textfile	0.0432	3.82E+00	2.31E-06	exposure	TRUE	reported	M18497.m	textfile	2	TRUE	NA	22.32125021	0.000266052
747	rs12070845	A	G	A	G	0.0414	0.019	0.0702	0.0702	0.082	FALSE	FALSE	FALSE	YKaHkf	0.0378	0.6145	outcome	TRUE	reported	textfile	0.0089	7.87E-01	3.16E-06	exposure	TRUE	reported	M35678.m	textfile	2	TRUE	NA	21.638177	0.00036125
748	rs12070861	T	C	T	C	-0.1619	-0.027	0.9323	0.0677	0.9255	FALSE	FALSE	FALSE	iJ0Akk	0.0397	0.4966	outcome	TRUE	reported	textfile	0.0338	2.99E+00	1.70E-06	exposure	TRUE	reported	M34322.m	textfile	2	TRUE	NA	22.94353314	0.000370106
749	rs12071018	T	C	T	C	0.1843	-0.0227	0.2889	0.2889	0.3046	FALSE	FALSE	FALSE	E9WKx4	0.0251	0.3665	outcome	TRUE	reported	textfile	0.0387	3.42E+00	1.96E-06	exposure	TRUE	reported	M34338.m	textfile	2	TRUE	NA	22.67925272	0.001193182
750	rs12082398	T	C	T	C	0.0117	0.0052	0.5855	0.4145	0.5725	FALSE	FALSE	FALSE	LdkNSW	0.0233	0.8229	outcome	TRUE	reported	textfile	0.0024	2.12E-01	9.33E-07	exposure	TRUE	reported	M15140.m	textfile	2	TRUE	NA	23.765625	0.001478364
751	rs12083933	T	C	T	C	0.0274	0.0764	0.1261	0.1261	0.1346	FALSE	FALSE	FALSE	qOSkNt	0.0309	0.01338	outcome	TRUE	reported	textfile	0.006	5.31E-01	4.50E-06	exposure	TRUE	reported	M34539.m	textfile	2	TRUE	NA	20.85444444	0.000586839
752	rs12092233	T	G	T	G	0.1535	-0.0254	0.0315	0.0315	0.0342	FALSE	FALSE	FALSE	qok7YZ	0.0615	0.6791	outcome	TRUE	reported	textfile	0.0321	2.84E+00	1.69E-06	exposure	TRUE	reported	M33390.m	textfile	2	TRUE	NA	22.86686853	0.000178246
753	rs12092233	T	G	T	G	0.3663	-0.0254	0.0133	0.0133	0.0342	FALSE	FALSE	FALSE	iJ0Akk	0.0615	0.6791	outcome	TRUE	reported	textfile	0.0775	6.86E+00	2.28E-06	exposure	TRUE	reported	M34322.m	textfile	2	TRUE	NA	22.33934485	7.48E-05
754	rs12096170	A	G	A	G	0.0082	-0.0115	0.4016	0.4016	0.4049	FALSE	FALSE	FALSE	LKzJKf	0.0227	0.6117	outcome	TRUE	reported	textfile	0.0018	1.59E-01	4.97E-06	exposure	TRUE	reported	M33477.m	textfile	2	TRUE	NA	20.75308642	0.001278347
755	rs12098538	T	C	T	C	0.0642	-0.0223	0.0626	0.0626	0.0578	FALSE	FALSE	FALSE	KmZ3jQ	0.0476	0.6393	outcome	TRUE	reported	textfile	0.0124	1.10E+00	2.21E-07	exposure	TRUE	reported	M36738.m	textfile	2	TRUE	NA	26.80567118	0.000399773
756	rs12114477	A	G	A	G	-0.009	0.023	0.4738	0.4738	0.482	FALSE	FALSE	FALSE	nxdGCN	0.019	0.2242	outcome	TRUE	reported	textfile	0.0018	1.59E-01	1.22E-06	exposure	TRUE	reported	M37058.m	textfile	2	TRUE	NA	25	0.001597595
757	rs12119789	A	G	A	G	-0.0082	-0.0148	0.4048	0.4048	0.4273	FALSE	FALSE	FALSE	lnapdn	0.0225	0.5127	outcome	TRUE	reported	textfile	0.0017	1.50E-01	2.38E-06	exposure	TRUE	reported	M19362.m	textfile	2	TRUE	NA	23.26643599	0.001440053
758	rs12121588	A	G	A	G	-0.0289	0.0346	0.2068	0.2068	0.2366	FALSE	FALSE	FALSE	fvYHPn	0.0264	0.1904	outcome	TRUE	reported	textfile	0.0058	5.13E-01	5.43E-07	exposure	TRUE	reported	M32425.m	textfile	2	TRUE	NA	24.82788347	0.001041176
759	rs12122792	A	G	A	G	-0.1811	-0.0176	0.038	0.038	0.0306	FALSE	FALSE	FALSE	MXr51U	0.0704	0.8032	outcome	TRUE	reported	textfile	0.0332	2.94E+00	4.87E-08	exposure	TRUE	reported	M33178.x	textfile	2	TRUE	NA	29.75505335	0.000277416
760	rs12126220	A	G	A	G	0.0082	-5.00E-04	0.2807	0.2807	0.2845	FALSE	FALSE	FALSE	2wdDhL	0.0232	0.9838	outcome	TRUE	reported	textfile	0.0017	1.50E-01	3.01E-06	exposure	TRUE	reported	M35327.m	textfile	2	TRUE	NA	23.26643599	0.001206779
761	rs12131781	A	G	A	G	0.0126	0.0161	0.7091	0.2909	0.7035	FALSE	FALSE	FALSE	K3jiN9	0.0209	0.4411	outcome	TRUE	reported	textfile	0.0027	2.39E-01	2.59E-06	exposure	TRUE	reported	M12017.m	textfile	2	TRUE	NA	21.77777778	0.001146638
762	rs12134225	A	G	A	G	0.012	0.0029	0.0991	0.0991	0.1087	FALSE	FALSE	FALSE	nhdtTd	0.0327	0.9303	outcome	TRUE	reported	textfile	0.0025	2.21E-01	1.63E-06	exposure	TRUE	reported	M20489.m	textfile	2	TRUE	NA	23.04	0.000526451
763	rs12136754	A	C	A	C	0.026	-1.00E-04	0.3343	0.3343	0.3172	FALSE	FALSE	FALSE	qOSkNt	0.0278	0.9978	outcome	TRUE	reported	textfile	0.0043	3.80E-01	1.24E-09	exposure	TRUE	reported	M34539.m	textfile	2	TRUE	NA	36.56030287	0.002083648
764	rs12138756	A	G	A	G	0.0116	-0.0433	0.3354	0.3354	0.4018	FALSE	FALSE	FALSE	Uc7C21	0.0231	0.06065	outcome	TRUE	reported	textfile	0.0025	2.21E-01	3.60E-06	exposure	TRUE	reported	M32654.m	textfile	2	TRUE	NA	21.5296	0.001228244
765	rs12141041	T	C	T	C	-0.0253	-0.0036	0.4692	0.4692	0.4796	FALSE	FALSE	FALSE	SjzbZf	0.0209	0.8646	outcome	TRUE	reported	textfile	0.0036	3.18E-01	1.77E-12	exposure	TRUE	reported	M33937.m	textfile	2	TRUE	NA	49.38966049	0.003152867
766	rs12143106	T	C	T	C	0.0232	2.00E-04	0.5922	0.4078	0.5975	FALSE	FALSE	FALSE	co0RX0	0.0202	0.9928	outcome	TRUE	reported	textfile	0.0051	4.51E-01	4.77E-06	exposure	TRUE	reported	M22175.m	textfile	2	TRUE	NA	20.69357939	0.001278111
767	rs12143589	A	G	A	G	0.0118	-0.0101	0.1428	0.1428	0.1793	FALSE	FALSE	FALSE	ChuDOb	0.0313	0.7464	outcome	TRUE	reported	textfile	0.0023	2.03E-01	3.38E-07	exposure	TRUE	reported	M01494.m	textfile	2	TRUE	NA	26.32136106	0.000827203
768	rs12151923	T	C	T	C	-0.0087	-0.0052	0.7465	0.2535	0.7459	FALSE	FALSE	FALSE	uWAimU	0.0254	0.8366	outcome	TRUE	reported	textfile	0.0019	1.68E-01	3.53E-06	exposure	TRUE	reported	M35675.m	textfile	2	TRUE	NA	20.966759	0.001014981
769	rs12154661	T	C	T	C	0.0077	0.0223	0.7624	0.2376	0.74	FALSE	FALSE	FALSE	RONTDP	0.0237	0.3472	outcome	TRUE	reported	textfile	0.0017	1.50E-01	4.65E-06	exposure	TRUE	reported	M35397.m	textfile	2	TRUE	NA	20.51557093	0.000954681
770	rs12160763	A	G	A	G	0.0681	-0.0923	0.9499	0.0501	0.9525	FALSE	FALSE	FALSE	dkXJfz	0.0491	0.06008	outcome	TRUE	reported	textfile	0.0142	1.26E+00	1.78E-06	exposure	TRUE	reported	M35187.m	textfile	2	TRUE	NA	22.99945447	0.000278035
771	rs12175103	A	C	A	C	0.0048	0.0034	0.4153	0.4153	0.4329	FALSE	FALSE	FALSE	L0xxYm	0.0223	0.8803	outcome	TRUE	reported	textfile	9.00E-04	7.96E-02	4.86E-07	exposure	TRUE	reported	M00513.m	textfile	2	TRUE	NA	28.44444444	0.001765962
772	rs1218924	A	G	A	G	0.0094	0.0043	0.6201	0.3799	0.6163	FALSE	FALSE	FALSE	9oVLaL	0.0216	0.8425	outcome	TRUE	reported	textfile	0.0019	1.68E-01	3.39E-07	exposure	TRUE	reported	M33515.m	textfile	2	TRUE	NA	24.47645429	0.001475021
773	rs12189736	T	C	T	C	-0.0642	-0.0213	0.8963	0.1037	0.8941	FALSE	FALSE	FALSE	uk7GzR	0.0307	0.4888	outcome	TRUE	reported	textfile	0.0114	1.01E+00	1.56E-08	exposure	TRUE	reported	M35551.m	textfile	2	TRUE	NA	31.71468144	0.000751086
774	rs12189736	T	C	T	C	-0.0505	-0.0213	0.8964	0.1036	0.8941	FALSE	FALSE	FALSE	9bV1l3	0.0307	0.4888	outcome	TRUE	reported	textfile	0.0105	9.29E-01	1.52E-06	exposure	TRUE	reported	M36098.x	textfile	2	TRUE	NA	23.13151927	0.000548836
775	rs12191555	T	C	T	C	-0.1094	-0.0355	0.2583	0.2583	0.2325	FALSE	FALSE	FALSE	xrQZqA	0.0265	0.1801	outcome	TRUE	reported	textfile	0.0229	2.03E+00	1.79E-06	exposure	TRUE	reported	M34365.x	textfile	2	TRUE	NA	22.82252436	0.001112821
776	rs12191817	T	G	T	G	0.0104	-0.0494	0.684	0.316	0.693	FALSE	FALSE	FALSE	pH63f3	0.0243	0.04214	outcome	TRUE	reported	textfile	0.0018	1.59E-01	1.66E-08	exposure	TRUE	reported	M32644.m	textfile	2	TRUE	NA	33.38271605	0.001849463
777	rs12192135	A	G	A	G	-0.0121	0.0056	0.262	0.262	0.2743	FALSE	FALSE	FALSE	9GUf2T	0.0248	0.8207	outcome	TRUE	reported	textfile	0.0026	2.30E-01	4.75E-06	exposure	TRUE	reported	M35439.m	textfile	2	TRUE	NA	21.65828402	0.001070293
778	rs12195633	T	C	T	C	-0.0089	-0.0218	0.6339	0.3661	0.5874	FALSE	FALSE	FALSE	DSKa9R	0.0228	0.3397	outcome	TRUE	reported	textfile	0.0019	1.68E-01	2.49E-06	exposure	TRUE	reported	M34912.m	textfile	2	TRUE	NA	21.94182825	0.001302603
779	rs12197879	T	C	T	C	-0.0044	-0.0029	0.5976	0.4024	0.5629	FALSE	FALSE	FALSE	Kesrae	0.0228	0.9003	outcome	TRUE	reported	textfile	9.00E-04	7.96E-02	1.23E-06	exposure	TRUE	reported	M15500.m	textfile	2	TRUE	NA	23.90123457	0.001469528
780	rs12201109	A	G	A	G	-0.0045	-0.0049	0.3703	0.3703	0.3692	FALSE	FALSE	FALSE	Kesrae	0.0217	0.8201	outcome	TRUE	reported	textfile	9.00E-04	7.96E-02	1.14E-06	exposure	TRUE	reported	M15500.m	textfile	2	TRUE	NA	25	0.001490446
781	rs12202023	T	C	T	C	-0.0137	-7.00E-04	0.7878	0.2122	0.783	FALSE	FALSE	FALSE	9GUf2T	0.0255	0.9772	outcome	TRUE	reported	textfile	0.0027	2.39E-01	3.91E-07	exposure	TRUE	reported	M35439.m	textfile	2	TRUE	NA	25.74622771	0.001098593
782	rs12202350	T	C	T	C	0.0191	0.0027	0.9123	0.0877	0.9026	FALSE	FALSE	FALSE	uQESsJ	0.0353	0.9394	outcome	TRUE	reported	textfile	0.0036	3.18E-01	1.14E-07	exposure	TRUE	reported	M32452.m	textfile	2	TRUE	NA	28.14891975	0.000577271
783	rs1220605	A	G	A	G	-0.0046	0.0123	0.6312	0.3688	0.6134	FALSE	FALSE	FALSE	lQ8Pmm	0.0214	0.5658	outcome	TRUE	reported	textfile	9.00E-04	7.96E-02	9.29E-07	exposure	TRUE	reported	M00054.m	textfile	2	TRUE	NA	26.12345679	0.00155481
784	rs12210045	A	G	A	G	-0.0171	-0.0233	0.4239	0.4239	0.409	FALSE	FALSE	FALSE	qwjRWe	0.0225	0.3014	outcome	TRUE	reported	textfile	0.0036	3.18E-01	2.13E-06	exposure	TRUE	reported	M33871.m	textfile	2	TRUE	NA	22.5625	0.001412308
785	rs12210574	T	C	T	C	-0.0167	0.0171	0.4836	0.4836	0.4562	FALSE	FALSE	FALSE	hvTKND	0.0245	0.4848	outcome	TRUE	reported	textfile	0.0036	3.18E-01	3.06E-06	exposure	TRUE	reported	M35305.m	textfile	2	TRUE	NA	21.51929012	0.001377467
786	rs12219186	T	C	T	C	0.0407	0.0345	0.9516	0.0484	0.7903	FALSE	FALSE	FALSE	9jqKba	0.0247	0.1625	outcome	TRUE	reported	textfile	0.0087	7.70E-01	2.67E-06	exposure	TRUE	reported	M34416.m	textfile	2	TRUE	NA	21.88518959	0.000257358
787	rs12221514	T	G	T	G	-0.1711	0.0108	0.9281	0.0719	0.9415	FALSE	FALSE	FALSE	xrQZqA	0.0478	0.8209	outcome	TRUE	reported	textfile	0.0358	3.17E+00	1.81E-06	exposure	TRUE	reported	M34365.x	textfile	2	TRUE	NA	22.84199151	0.000388808
788	rs12231049	A	G	A	G	0.0164	0.0189	0.922	0.078	0.9054	FALSE	FALSE	FALSE	9oVLaL	0.0356	0.5965	outcome	TRUE	reported	textfile	0.0036	3.18E-01	4.60E-06	exposure	TRUE	reported	M33515.m	textfile	2	TRUE	NA	20.75308642	0.000382551
789	rs12233879	A	G	A	G	-0.0273	-0.0131	0.1383	0.1383	0.1393	FALSE	FALSE	FALSE	WrRj8g	0.0323	0.6859	outcome	TRUE	reported	textfile	0.0054	4.78E-01	4.46E-07	exposure	TRUE	reported	M32672.m	textfile	2	TRUE	NA	25.55864198	0.000777459
790	rs12238083	T	C	T	C	0.0152	0.0133	0.1389	0.1389	0.1336	FALSE	FALSE	FALSE	dXCg0S	0.0279	0.6324	outcome	TRUE	reported	textfile	0.0033	2.92E-01	3.01E-06	exposure	TRUE	reported	M01105.m	textfile	2	TRUE	NA	21.21579431	0.000648197
791	rs12238450	A	G	A	G	0.1431	0.0373	0.9559	0.0441	0.9546	FALSE	FALSE	FALSE	StXJmW	0.0544	0.4932	outcome	TRUE	reported	textfile	0.0307	2.72E+00	3.09E-06	exposure	TRUE	reported	M17799.x	textfile	2	TRUE	NA	21.72713769	0.000233358
792	rs12243290	A	G	A	G	-0.0157	-0.0131	0.8997	0.1003	0.9096	FALSE	FALSE	FALSE	4ZdkmD	0.039	0.7372	outcome	TRUE	reported	textfile	0.0034	3.01E-01	4.00E-06	exposure	TRUE	reported	M01898.m	textfile	2	TRUE	NA	21.32266436	0.000491015
793	rs12245254	T	C	T	C	0.0043	-0.0277	0.4414	0.4414	0.4258	FALSE	FALSE	FALSE	Kesrae	0.0225	0.219	outcome	TRUE	reported	textfile	9.00E-04	7.96E-02	1.92E-06	exposure	TRUE	reported	M15500.m	textfile	2	TRUE	NA	22.82716049	0.001439044
794	rs12246027	A	G	A	G	0.0115	-0.0428	0.2666	0.2666	0.264	FALSE	FALSE	FALSE	iqvuO7	0.027	0.1125	outcome	TRUE	reported	textfile	0.0018	1.59E-01	1.05E-10	exposure	TRUE	reported	M35326.m	textfile	2	TRUE	NA	40.81790123	0.002045655
795	rs12246360	A	C	A	C	0.2665	-0.0098	0.9792	0.0208	0.979	FALSE	FALSE	FALSE	MXr51U	0.0862	0.9098	outcome	TRUE	reported	textfile	0.0537	4.75E+00	6.93E-07	exposure	TRUE	reported	M33178.x	textfile	2	TRUE	NA	24.62894763	0.000128225
796	rs12248434	T	C	T	C	0.0467	0.0262	0.8404	0.1596	0.8488	FALSE	FALSE	FALSE	fWkzr3	0.0279	0.3469	outcome	TRUE	reported	textfile	0.0089	7.87E-01	1.53E-07	exposure	TRUE	reported	M32549.m	textfile	2	TRUE	NA	27.53301351	0.000944568
797	rs1225019	A	G	A	G	-0.0043	-0.0287	0.5791	0.4209	0.572	FALSE	FALSE	FALSE	Kesrae	0.0225	0.2017	outcome	TRUE	reported	textfile	9.00E-04	7.96E-02	1.59E-06	exposure	TRUE	reported	M15500.m	textfile	2	TRUE	NA	22.82716049	0.001422569
798	rs12250605	T	C	T	C	0.0122	-0.0172	0.751	0.249	0.7193	FALSE	FALSE	FALSE	TRiBpI	0.0226	0.4469	outcome	TRUE	reported	textfile	0.0026	2.30E-01	2.02E-06	exposure	TRUE	reported	M01365.m	textfile	2	TRUE	NA	22.01775148	0.001052285
799	rs12251822	A	G	A	G	-0.009	0.0026	0.6878	0.3122	0.6931	FALSE	FALSE	FALSE	QGQr0B	0.0215	0.9033	outcome	TRUE	reported	textfile	0.0019	1.68E-01	2.08E-06	exposure	TRUE	reported	M32729.m	textfile	2	TRUE	NA	22.43767313	0.001232513
800	rs12258052	A	G	A	G	0.0171	-0.0722	0.3022	0.3022	0.29	FALSE	FALSE	FALSE	Zfop1Q	0.0209	0.0005558	outcome	TRUE	reported	textfile	0.0037	3.27E-01	3.14E-06	exposure	TRUE	reported	M32587.m	textfile	2	TRUE	NA	21.35938641	0.001153326
801	rs12259030	A	G	A	G	0.014	-0.0376	0.1453	0.1453	0.1555	FALSE	FALSE	FALSE	w0jjZR	0.0262	0.151	outcome	TRUE	reported	textfile	0.0028	2.48E-01	9.07E-07	exposure	TRUE	reported	M35754.m	textfile	2	TRUE	NA	25	0.00079152
802	rs12266302	A	C	A	C	-0.1028	0.0317	0.955	0.045	0.9592	FALSE	FALSE	FALSE	yIzfPW	0.0566	0.5748	outcome	TRUE	reported	textfile	0.0188	1.66E+00	4.71E-08	exposure	TRUE	reported	M36134.m	textfile	2	TRUE	NA	29.89995473	0.000329622
803	rs12276109	T	C	T	C	-0.0084	0.0205	0.4352	0.4352	0.4147	FALSE	FALSE	FALSE	c8i1aW	0.0237	0.3885	outcome	TRUE	reported	textfile	0.0017	1.50E-01	1.56E-06	exposure	TRUE	reported	M02734.m	textfile	2	TRUE	NA	24.41522491	0.001541664
804	rs12278762	T	C	T	C	0.0043	0.0414	0.5229	0.4771	0.5132	FALSE	FALSE	FALSE	lQ8Pmm	0.0223	0.06331	outcome	TRUE	reported	textfile	9.00E-04	7.96E-02	1.56E-06	exposure	TRUE	reported	M00054.m	textfile	2	TRUE	NA	22.82716049	0.001456025
805	rs12282416	T	C	T	C	0.009	-0.0378	0.475	0.475	0.4735	FALSE	FALSE	FALSE	nxdGCN	0.0222	0.08898	outcome	TRUE	reported	textfile	0.0019	1.68E-01	1.24E-06	exposure	TRUE	reported	M37058.m	textfile	2	TRUE	NA	22.43767313	0.001431362
806	rs12283819	A	G	A	G	-0.0119	-0.0372	0.1003	0.1003	0.099	FALSE	FALSE	FALSE	4iM6zP	0.0319	0.2437	outcome	TRUE	reported	textfile	0.0026	2.30E-01	4.01E-06	exposure	TRUE	reported	M33380.m	textfile	2	TRUE	NA	20.94822485	0.000483133
807	rs12286796	A	C	A	C	-0.0088	0.037	0.5493	0.4507	0.5302	FALSE	FALSE	FALSE	DSKa9R	0.0191	0.05252	outcome	TRUE	reported	textfile	0.0019	1.68E-01	3.71E-06	exposure	TRUE	reported	M34912.m	textfile	2	TRUE	NA	21.45152355	0.001358545
808	rs12294182	T	C	T	C	0.014	-0.0447	0.0987	0.0987	0.1521	FALSE	FALSE	FALSE	ChuDOb	0.0298	0.1334	outcome	TRUE	reported	textfile	0.0029	2.57E-01	1.07E-06	exposure	TRUE	reported	M01494.m	textfile	2	TRUE	NA	23.30558859	0.000527966
809	rs12311571	T	C	T	C	-0.0287	-0.0367	0.8478	0.1522	0.8395	FALSE	FALSE	FALSE	lD7v5i	0.0305	0.229	outcome	TRUE	reported	textfile	0.0062	5.48E-01	3.26E-06	exposure	TRUE	reported	M34441.m	textfile	2	TRUE	NA	21.42793965	0.000707849
810	rs1231385	T	C	T	C	-0.0288	-0.0306	0.513	0.487	0.5487	FALSE	FALSE	FALSE	HynX9C	0.0223	0.1714	outcome	TRUE	reported	textfile	0.0062	5.48E-01	3.38E-06	exposure	TRUE	reported	M36850.m	textfile	2	TRUE	NA	21.57752341	0.001380067
811	rs12317268	A	G	A	G	-0.1377	-0.0188	0.8337	0.1663	0.8214	FALSE	FALSE	FALSE	dkXJfz	0.0252	0.4564	outcome	TRUE	reported	textfile	0.0079	6.99E-01	2.09E-67	exposure	TRUE	reported	M35187.m	textfile	2	TRUE	NA	303.8181381	0.010760825
812	rs12317268	A	G	A	G	-0.1008	-0.0188	0.8342	0.1658	0.8214	FALSE	FALSE	FALSE	PNYUdF	0.0252	0.4564	outcome	TRUE	reported	textfile	0.0062	5.48E-01	4.16E-60	exposure	TRUE	reported	M35669.m	textfile	2	TRUE	NA	264.3246618	0.009359328
813	rs12317268	A	G	A	G	-0.0536	-0.0188	0.8428	0.1572	0.8214	FALSE	FALSE	FALSE	B7I9L7	0.0252	0.4564	outcome	TRUE	reported	textfile	0.0038	3.36E-01	2.20E-45	exposure	TRUE	reported	M36553.m	textfile	2	TRUE	NA	198.9584488	0.006743077
814	rs12327976	A	G	A	G	0.1079	-0.0371	0.9239	0.0761	0.9354	FALSE	FALSE	FALSE	StXJmW	0.0412	0.3671	outcome	TRUE	reported	textfile	0.0195	1.72E+00	3.28E-08	exposure	TRUE	reported	M17799.x	textfile	2	TRUE	NA	30.61777778	0.000553383
815	rs12331965	A	C	A	C	0.0081	0.0324	0.4969	0.4969	0.4952	FALSE	FALSE	FALSE	PnLmGF	0.0228	0.1549	outcome	TRUE	reported	textfile	0.0018	1.59E-01	4.00E-06	exposure	TRUE	reported	M34359.m	textfile	2	TRUE	NA	20.25	0.001297565
816	rs12336893	T	G	T	G	0.0289	0.0075	0.9588	0.0412	0.9493	FALSE	FALSE	FALSE	dXCg0S	0.0484	0.8767	outcome	TRUE	reported	textfile	0.0062	5.48E-01	2.68E-06	exposure	TRUE	reported	M01105.m	textfile	2	TRUE	NA	21.72762747	0.00021973
817	rs12337498	T	C	T	C	-0.0129	-0.031	0.2157	0.2157	0.2268	FALSE	FALSE	FALSE	VGyYoB	0.0228	0.1738	outcome	TRUE	reported	textfile	0.0028	2.48E-01	3.81E-06	exposure	TRUE	reported	M27278.m	textfile	2	TRUE	NA	21.22576531	0.000915458
818	rs12352829	A	G	A	G	-0.0134	0.0323	0.1506	0.1506	0.1547	FALSE	FALSE	FALSE	TELOiC	0.0278	0.2441	outcome	TRUE	reported	textfile	0.0027	2.39E-01	5.84E-07	exposure	TRUE	reported	M01110.m	textfile	2	TRUE	NA	24.63100137	0.000804231
819	rs12352994	T	C	T	C	0.0184	-0.0072	0.8104	0.1896	0.8005	FALSE	FALSE	FALSE	UpwaEZ	0.0297	0.8095	outcome	TRUE	reported	textfile	0.0036	3.18E-01	2.54E-07	exposure	TRUE	reported	M35193.m	textfile	2	TRUE	NA	26.12345679	0.001028843
820	rs12353451	A	G	A	G	-0.0229	0.0153	0.0373	0.0373	0.046	FALSE	FALSE	FALSE	hKApLm	0.0555	0.7833	outcome	TRUE	reported	textfile	0.0049	4.33E-01	3.12E-06	exposure	TRUE	reported	M01336.m	textfile	2	TRUE	NA	21.84131612	0.000200875
821	rs12356193	A	G	A	G	0.0236	0.0022	0.8359	0.1641	0.8398	FALSE	FALSE	FALSE	6snPw0	0.0284	0.937	outcome	TRUE	reported	textfile	0.0026	2.30E-01	8.36E-20	exposure	TRUE	reported	M32698.m	textfile	2	TRUE	NA	82.39053254	0.002888426
822	rs12356193	A	G	A	G	0.0274	0.0022	0.8362	0.1638	0.8398	FALSE	FALSE	FALSE	Kesrae	0.0284	0.937	outcome	TRUE	reported	textfile	0.0016	1.42E-01	3.69E-63	exposure	TRUE	reported	M15500.m	textfile	2	TRUE	NA	293.265625	0.010199491
823	rs12356193	A	G	A	G	0.0328	0.0022	0.836	0.164	0.8398	FALSE	FALSE	FALSE	uQESsJ	0.0284	0.937	outcome	TRUE	reported	textfile	0.0027	2.39E-01	1.96E-33	exposure	TRUE	reported	M32452.m	textfile	2	TRUE	NA	147.5775034	0.005164544
824	rs12357028	A	G	A	G	0.1173	-0.0041	0.1144	0.1144	0.136	FALSE	FALSE	FALSE	xrQZqA	0.0277	0.883	outcome	TRUE	reported	textfile	0.0255	2.26E+00	4.16E-06	exposure	TRUE	reported	M34365.x	textfile	2	TRUE	NA	21.16	0.000545849
825	rs12357763	T	C	T	C	0.0343	0.0593	0.0454	0.0454	0.0466	FALSE	FALSE	FALSE	60VIbF	0.0528	0.2619	outcome	TRUE	reported	textfile	0.007	6.19E-01	8.35E-07	exposure	TRUE	reported	M32739.m	textfile	2	TRUE	NA	24.01	0.000266142
826	rs12358575	T	C	T	C	-0.0088	-0.0293	0.7176	0.2824	0.662	FALSE	FALSE	FALSE	5xoC3O	0.0246	0.234	outcome	TRUE	reported	textfile	0.0018	1.59E-01	1.53E-06	exposure	TRUE	reported	M32489.m	textfile	2	TRUE	NA	23.90123457	0.001241504
827	rs12359572	T	G	T	G	0.0177	-0.036	0.2419	0.2419	0.2585	FALSE	FALSE	FALSE	8CAJ8z	0.0255	0.1592	outcome	TRUE	reported	textfile	0.0036	3.18E-01	6.26E-07	exposure	TRUE	reported	M32980.m	textfile	2	TRUE	NA	24.17361111	0.001136278
828	rs12368489	T	C	T	C	0.0376	0.0081	0.135	0.135	0.1447	FALSE	FALSE	FALSE	lUCDPd	0.0286	0.777	outcome	TRUE	reported	textfile	0.0081	7.16E-01	3.21E-06	exposure	TRUE	reported	M33531.m	textfile	2	TRUE	NA	21.54793477	0.000644065
829	rs12371604	T	C	T	C	-0.0333	-0.0178	0.7706	0.2294	0.7542	FALSE	FALSE	FALSE	PFCu1O	0.0244	0.466	outcome	TRUE	reported	textfile	0.0073	6.46E-01	4.96E-06	exposure	TRUE	reported	M31591.m	textfile	2	TRUE	NA	20.80859448	0.003939455
830	rs12371604	T	C	T	C	-0.0205	-0.0178	0.7709	0.2291	0.7542	FALSE	FALSE	FALSE	yzw439	0.0244	0.466	outcome	TRUE	reported	textfile	0.0043	3.80E-01	2.18E-06	exposure	TRUE	reported	M02137.m	textfile	2	TRUE	NA	22.72850189	0.001028001
831	rs12377744	T	C	T	C	-0.3323	-0.006	0.0222	0.0222	0.0557	FALSE	FALSE	FALSE	MXr51U	0.0502	0.9051	outcome	TRUE	reported	textfile	0.0728	6.44E+00	4.95E-06	exposure	TRUE	reported	M33178.x	textfile	2	TRUE	NA	20.83521201	0.00011559
832	rs12378125	T	C	T	C	0.0117	0.0104	0.8196	0.1804	0.822	FALSE	FALSE	FALSE	3cAAt6	0.0309	0.7364	outcome	TRUE	reported	textfile	0.0025	2.21E-01	3.91E-06	exposure	TRUE	reported	M32315.m	textfile	2	TRUE	NA	21.9024	0.000828811
833	rs12403949	A	C	A	C	-0.0144	0.0101	0.0874	0.0874	0.0843	FALSE	FALSE	FALSE	cJJ9fj	0.0406	0.8035	outcome	TRUE	reported	textfile	0.0028	2.48E-01	1.59E-07	exposure	TRUE	reported	M35270.m	textfile	2	TRUE	NA	26.44897959	0.000537828
834	rs12404165	A	G	A	G	0.0396	-0.0299	0.1106	0.1106	0.1372	FALSE	FALSE	FALSE	XpX9vG	0.0369	0.4173	outcome	TRUE	reported	textfile	0.0086	7.61E-01	4.16E-06	exposure	TRUE	reported	M33653.m	textfile	2	TRUE	NA	21.20281233	0.000532725
835	rs12405135	A	G	A	G	0.0697	0.0543	0.0929	0.0929	0.0865	FALSE	FALSE	FALSE	yPSTHs	0.0358	0.129	outcome	TRUE	reported	textfile	0.0147	1.30E+00	2.06E-06	exposure	TRUE	reported	M33782.m	textfile	2	TRUE	NA	22.48178999	0.000484484
836	rs12416136	A	C	A	C	-0.0082	-0.0025	0.4756	0.4756	0.4822	FALSE	FALSE	FALSE	JwoeVU	0.0209	0.9036	outcome	TRUE	reported	textfile	0.0018	1.59E-01	3.44E-06	exposure	TRUE	reported	M12774.m	textfile	2	TRUE	NA	20.75308642	0.001326685
837	rs12419430	T	C	T	C	-0.0277	0.0055	0.3944	0.3944	0.3703	FALSE	FALSE	FALSE	J7ve55	0.0221	0.8051	outcome	TRUE	reported	textfile	0.006	5.31E-01	4.05E-06	exposure	TRUE	reported	M34513.m	textfile	2	TRUE	NA	21.31361111	0.00129994
838	rs12426131	A	G	A	G	0.0246	-0.0075	0.1446	0.1446	0.1597	FALSE	FALSE	FALSE	8gy0UR	0.0306	0.8056	outcome	TRUE	reported	textfile	0.0051	4.51E-01	1.68E-06	exposure	TRUE	reported	M00575.m	textfile	2	TRUE	NA	23.26643599	0.000736012
839	rs12429206	A	G	A	G	0.0086	0	0.3376	0.3376	0.3854	FALSE	FALSE	FALSE	c8i1aW	0.0235	0.9993	outcome	TRUE	reported	textfile	0.0018	1.59E-01	1.85E-06	exposure	TRUE	reported	M02734.m	textfile	2	TRUE	NA	22.82716049	0.001308445
840	rs12435886	A	G	A	G	-0.0087	-0.0038	0.4175	0.4175	0.4232	FALSE	FALSE	FALSE	QGQr0B	0.0224	0.8644	outcome	TRUE	reported	textfile	0.0019	1.68E-01	4.04E-06	exposure	TRUE	reported	M32729.m	textfile	2	TRUE	NA	20.966759	0.001304375
841	rs12443081	A	G	A	G	-0.0726	-0.0109	0.0904	0.0904	0.0929	FALSE	FALSE	FALSE	WnsRgm	0.0346	0.7531	outcome	TRUE	reported	textfile	0.0147	1.30E+00	7.92E-07	exposure	TRUE	reported	M34499.m	textfile	2	TRUE	NA	24.39150354	0.000512903
842	rs12445174	A	C	A	C	-0.0226	-0.0719	0.8312	0.1688	0.8219	FALSE	FALSE	FALSE	Kj2RVs	0.0315	0.02255	outcome	TRUE	reported	textfile	0.0049	4.33E-01	3.61E-06	exposure	TRUE	reported	M31555.m	textfile	2	TRUE	NA	21.272803	0.00076445
843	rs12451448	A	G	A	G	-0.0116	-1.00E-04	0.2677	0.2677	0.2571	FALSE	FALSE	FALSE	DjrhUY	0.0217	0.9949	outcome	TRUE	reported	textfile	0.0025	2.21E-01	2.30E-06	exposure	TRUE	reported	M01359.m	textfile	2	TRUE	NA	21.5296	0.001080187
844	rs12455580	T	C	T	C	0.0117	0.0201	0.3104	0.3104	0.4046	FALSE	FALSE	FALSE	E8GJ9N	0.0233	0.3888	outcome	TRUE	reported	textfile	0.0023	2.03E-01	4.39E-07	exposure	TRUE	reported	M15676.m	textfile	2	TRUE	NA	25.87712665	0.001422095
845	rs12456097	A	G	A	G	-0.0395	0.0355	0.7235	0.2765	0.6732	FALSE	FALSE	FALSE	2Bxhgq	0.0215	0.09778	outcome	TRUE	reported	textfile	0.0086	7.61E-01	4.75E-06	exposure	TRUE	reported	M32346.m	textfile	2	TRUE	NA	21.09586263	0.001077925
846	rs1246172	A	G	A	G	0.0328	0.0448	0.2836	0.2836	0.3569	FALSE	FALSE	FALSE	XfrbN3	0.0243	0.06551	outcome	TRUE	reported	textfile	0.007	6.19E-01	2.52E-06	exposure	TRUE	reported	M33633.m	textfile	2	TRUE	NA	21.95591837	0.001140928
847	rs12461874	A	C	A	C	0.0569	0.0309	0.2704	0.2704	0.2621	FALSE	FALSE	FALSE	uzjdME	0.0259	0.233	outcome	TRUE	reported	textfile	0.0121	1.07E+00	2.70E-06	exposure	TRUE	reported	M35635.m	textfile	2	TRUE	NA	22.11331193	0.00111578
848	rs1246267	A	G	A	G	0.0045	0.0418	0.591	0.409	0.5894	FALSE	FALSE	FALSE	Kesrae	0.0224	0.06273	outcome	TRUE	reported	textfile	9.00E-04	7.96E-02	1.09E-06	exposure	TRUE	reported	M15500.m	textfile	2	TRUE	NA	25	0.00154504
849	rs12463674	A	G	A	G	0.015	-0.0227	0.6888	0.3112	0.6753	FALSE	FALSE	FALSE	aLZyN8	0.0235	0.3337	outcome	TRUE	reported	textfile	0.0028	2.48E-01	5.14E-08	exposure	TRUE	reported	M33228.m	textfile	2	TRUE	NA	28.69897959	0.001568346
850	rs12466053	A	G	A	G	0.0087	-0.0072	0.402	0.402	0.4116	FALSE	FALSE	FALSE	BmC4ij	0.0226	0.7502	outcome	TRUE	reported	textfile	0.0018	1.59E-01	8.44E-07	exposure	TRUE	reported	M01645.m	textfile	2	TRUE	NA	23.36111111	0.001439466
851	rs12466421	A	G	A	G	0.0279	8.00E-04	0.6945	0.3055	0.7037	FALSE	FALSE	FALSE	akpcwA	0.0243	0.9732	outcome	TRUE	reported	textfile	0.006	5.31E-01	3.96E-06	exposure	TRUE	reported	M15753.x	textfile	2	TRUE	NA	21.6225	0.001171474
852	rs1246726	T	C	T	C	0.0263	-0.0057	0.4786	0.4786	0.4695	FALSE	FALSE	FALSE	oUFpil	0.0223	0.7977	outcome	TRUE	reported	textfile	0.0054	4.78E-01	1.09E-06	exposure	TRUE	reported	M37104.m	textfile	2	TRUE	NA	23.72050754	0.001510878
853	rs12468084	T	C	T	C	-0.0044	-0.0374	0.5436	0.4564	0.5528	FALSE	FALSE	FALSE	lQ8Pmm	0.0239	0.1177	outcome	TRUE	reported	textfile	9.00E-04	7.96E-02	1.25E-06	exposure	TRUE	reported	M00054.m	textfile	2	TRUE	NA	23.90123457	0.001516123
854	rs12470581	A	G	A	G	0.405	-0.0751	0.0118	0.0118	0.0244	FALSE	FALSE	FALSE	jIxsKr	0.0815	0.3569	outcome	TRUE	reported	textfile	0.0878	7.77E+00	3.99E-06	exposure	TRUE	reported	M33683.m	textfile	2	TRUE	NA	21.27752035	6.34E-05
855	rs12470898	A	G	A	G	-0.0209	0.0022	0.4536	0.4536	0.471	FALSE	FALSE	FALSE	XDw1Hc	0.0225	0.9231	outcome	TRUE	reported	textfile	0.0045	3.98E-01	3.44E-06	exposure	TRUE	reported	M35527.x	textfile	2	TRUE	NA	21.5708642	0.001366911
856	rs12473913	A	C	A	C	-0.0084	0.0068	0.4341	0.4341	0.4166	FALSE	FALSE	FALSE	lnapdn	0.0205	0.7396	outcome	TRUE	reported	textfile	0.0017	1.50E-01	1.13E-06	exposure	TRUE	reported	M19362.m	textfile	2	TRUE	NA	24.41522491	0.001540762
857	rs12474099	A	G	A	G	-0.0202	0.0633	0.0649	0.0649	0.077	FALSE	FALSE	FALSE	2IwCzj	0.0414	0.1259	outcome	TRUE	reported	textfile	0.0043	3.80E-01	1.97E-06	exposure	TRUE	reported	M00584.m	textfile	2	TRUE	NA	22.06814494	0.00034298
858	rs12475101	A	C	A	C	-0.0369	0.0589	0.0269	0.0269	0.0286	FALSE	FALSE	FALSE	djCIJp	0.0633	0.3525	outcome	TRUE	reported	textfile	0.0077	6.81E-01	1.56E-06	exposure	TRUE	reported	M34306.m	textfile	2	TRUE	NA	22.96525552	0.000153709
859	rs12478033	T	C	T	C	-0.0086	0.0177	0.6526	0.3474	0.6728	FALSE	FALSE	FALSE	qce0XI	0.0244	0.4666	outcome	TRUE	reported	textfile	0.0018	1.59E-01	2.79E-06	exposure	TRUE	reported	M32492.m	textfile	2	TRUE	NA	22.82716049	0.001326507
860	rs12478048	A	G	A	G	0.0097	-0.0513	0.2527	0.2527	0.2498	FALSE	FALSE	FALSE	flY0RV	0.0281	0.06762	outcome	TRUE	reported	textfile	0.0019	1.68E-01	1.49E-07	exposure	TRUE	reported	M37506.m	textfile	2	TRUE	NA	26.06371191	0.001259085
861	rs12479945	T	G	T	G	-0.0918	0.0256	0.9236	0.0764	0.9149	FALSE	FALSE	FALSE	TsZzFa	0.0341	0.4525	outcome	TRUE	reported	textfile	0.0197	1.74E+00	3.39E-06	exposure	TRUE	reported	M32863.m	textfile	2	TRUE	NA	21.71465382	0.000392821
862	rs12483918	T	C	T	C	0.4285	-0.0321	0.9829	0.0171	0.9753	FALSE	FALSE	FALSE	3pcu5Q	0.0733	0.6617	outcome	TRUE	reported	textfile	0.0916	8.10E+00	2.90E-06	exposure	TRUE	reported	M34109.x	textfile	2	TRUE	NA	21.88319373	9.41E-05
863	rs12484	T	C	T	C	-0.005	7.00E-04	0.427	0.427	0.4165	FALSE	FALSE	FALSE	Kesrae	0.0212	0.9737	outcome	TRUE	reported	textfile	0.001	8.85E-02	5.73E-07	exposure	TRUE	reported	M15500.m	textfile	2	TRUE	NA	25	0.001561946
864	rs12485393	A	G	A	G	0.0403	-0.0154	0.3273	0.3273	0.3232	FALSE	FALSE	FALSE	eXvJYg	0.0239	0.5205	outcome	TRUE	reported	textfile	0.0081	7.16E-01	6.08E-07	exposure	TRUE	reported	M33935.x	textfile	2	TRUE	NA	24.75369608	0.001395023
865	rs12494751	A	C	A	C	0.0429	-0.0157	0.1264	0.1264	0.1335	FALSE	FALSE	FALSE	xSrh3w	0.0317	0.6204	outcome	TRUE	reported	textfile	0.0094	8.31E-01	4.94E-06	exposure	TRUE	reported	M36115.m	textfile	2	TRUE	NA	20.82854233	0.000588576
866	rs1249489	A	G	A	G	0.0042	-0.0247	0.3741	0.3741	0.3931	FALSE	FALSE	FALSE	lQ8Pmm	0.0224	0.2696	outcome	TRUE	reported	textfile	9.00E-04	7.96E-02	3.68E-06	exposure	TRUE	reported	M00054.m	textfile	2	TRUE	NA	21.77777778	0.001303752
867	rs12496969	A	G	A	G	0.0202	-0.0189	0.7844	0.2156	0.772	FALSE	FALSE	FALSE	yzw439	0.0226	0.4032	outcome	TRUE	reported	textfile	0.0044	3.89E-01	4.28E-06	exposure	TRUE	reported	M02137.m	textfile	2	TRUE	NA	21.07644628	0.000912053
868	rs12498013	T	C	T	C	0.3027	0.0416	0.0395	0.0395	0.0258	FALSE	FALSE	FALSE	d5rhJo	0.0717	0.5615	outcome	TRUE	reported	textfile	0.0618	5.47E+00	9.79E-07	exposure	TRUE	reported	M33610.m	textfile	2	TRUE	NA	23.99097464	0.000232367
869	rs12498092	A	G	A	G	-0.1601	-0.007	0.5278	0.4722	0.5655	FALSE	FALSE	FALSE	xrQZqA	0.0243	0.7744	outcome	TRUE	reported	textfile	0.03	2.65E+00	9.17E-08	exposure	TRUE	reported	M34365.x	textfile	2	TRUE	NA	28.48001111	0.00181935
870	rs12498138	A	G	A	G	-0.0199	0.0681	0.0744	0.0744	0.0889	FALSE	FALSE	FALSE	MXddwp	0.0393	0.08361	outcome	TRUE	reported	textfile	0.0043	3.80E-01	4.35E-06	exposure	TRUE	reported	M21047.m	textfile	2	TRUE	NA	21.41752299	0.000377716
871	rs12498703	A	G	A	G	-0.0042	-0.0133	0.5998	0.4002	0.5958	FALSE	FALSE	FALSE	wJxAFL	0.0246	0.5897	outcome	TRUE	reported	textfile	9.00E-04	7.96E-02	2.86E-06	exposure	TRUE	reported	M00060.m	textfile	2	TRUE	NA	21.77777778	0.001336552
872	rs12499670	T	C	T	C	-0.0088	0.0382	0.3638	0.3638	0.4189	FALSE	FALSE	FALSE	8sNIus	0.0226	0.09057	outcome	TRUE	reported	textfile	0.0019	1.68E-01	3.70E-06	exposure	TRUE	reported	M35137.m	textfile	2	TRUE	NA	21.45152355	0.001270086
873	rs12501542	A	C	A	C	-0.0253	0.0502	0.8955	0.1045	0.8818	FALSE	FALSE	FALSE	7mjERx	0.0374	0.1793	outcome	TRUE	reported	textfile	0.0051	4.51E-01	7.87E-07	exposure	TRUE	reported	M22189.m	textfile	2	TRUE	NA	24.60938101	0.000588979
874	rs12503744	A	C	A	C	-0.0336	-0.0591	0.0196	0.0196	0.0194	FALSE	FALSE	FALSE	Kesrae	0.0752	0.4317	outcome	TRUE	reported	textfile	0.0073	6.46E-01	4.82E-06	exposure	TRUE	reported	M15500.m	textfile	2	TRUE	NA	21.18521299	0.000103969
875	rs12507784	A	G	A	G	-0.012	-0.01	0.2395	0.2395	0.238	FALSE	FALSE	FALSE	BlIwq4	0.0263	0.7024	outcome	TRUE	reported	textfile	0.0025	2.21E-01	1.78E-06	exposure	TRUE	reported	M01572.m	textfile	2	TRUE	NA	23.04	0.001074021
876	rs12510909	T	C	T	C	-0.0043	-0.0219	0.5338	0.4662	0.5291	FALSE	FALSE	FALSE	Kesrae	0.0196	0.2628	outcome	TRUE	reported	textfile	9.00E-04	7.96E-02	1.84E-06	exposure	TRUE	reported	M15500.m	textfile	2	TRUE	NA	22.82716049	0.001452418
877	rs12512765	T	C	T	C	0.0091	0.0311	0.7813	0.2187	0.7987	FALSE	FALSE	FALSE	RONTDP	0.0305	0.3087	outcome	TRUE	reported	textfile	0.0017	1.50E-01	9.07E-08	exposure	TRUE	reported	M35397.m	textfile	2	TRUE	NA	28.65397924	0.001257757
878	rs12515486	T	C	T	C	-0.0148	0.0257	0.0969	0.0969	0.1155	FALSE	FALSE	FALSE	MXddwp	0.0332	0.4384	outcome	TRUE	reported	textfile	0.0032	2.83E-01	4.11E-06	exposure	TRUE	reported	M21047.m	textfile	2	TRUE	NA	21.390625	0.000478674
879	rs12516773	A	G	A	G	0.0118	0.0069	0.5206	0.4794	0.5109	FALSE	FALSE	FALSE	nTnicv	0.0223	0.757	outcome	TRUE	reported	textfile	0.0024	2.12E-01	1.26E-06	exposure	TRUE	reported	M24074.m	textfile	2	TRUE	NA	24.17361111	0.001546409
880	rs12521058	A	C	A	C	-0.0197	-0.0071	0.402	0.402	0.3939	FALSE	FALSE	FALSE	t3y8oP	0.0211	0.7362	outcome	TRUE	reported	textfile	0.0041	3.63E-01	1.50E-06	exposure	TRUE	reported	M33627.m	textfile	2	TRUE	NA	23.08685306	0.001416043
881	rs1252109	T	C	T	C	0.0327	0.0202	0.2679	0.2679	0.2699	FALSE	FALSE	FALSE	Y8mG6h	0.0251	0.4207	outcome	TRUE	reported	textfile	0.0067	5.93E-01	8.88E-07	exposure	TRUE	reported	M32735.m	textfile	2	TRUE	NA	23.82022722	0.001192777
882	rs12521113	T	G	T	G	0.0374	0.0218	0.1521	0.1521	0.1495	FALSE	FALSE	FALSE	J7ve55	0.0268	0.4159	outcome	TRUE	reported	textfile	0.0078	6.90E-01	1.46E-06	exposure	TRUE	reported	M34513.m	textfile	2	TRUE	NA	22.99079553	0.00075779
883	rs12521994	A	G	A	G	0.05	0.0471	0.9559	0.0441	0.9572	FALSE	FALSE	FALSE	GDecB1	0.0488	0.3351	outcome	TRUE	reported	textfile	0.0109	9.64E-01	4.46E-06	exposure	TRUE	reported	M37203.m	textfile	2	TRUE	NA	21.04199983	0.000226813
884	rs12522646	T	C	T	C	-0.0141	0.0292	0.7914	0.2086	0.7286	FALSE	FALSE	FALSE	CVcE4P	0.0249	0.2421	outcome	TRUE	reported	textfile	0.0028	2.48E-01	7.20E-07	exposure	TRUE	reported	M30805.m	textfile	2	TRUE	NA	25.35841837	0.001067272
885	rs12525109	A	G	A	G	0.0244	0.0316	0.771	0.229	0.7402	FALSE	FALSE	FALSE	GDecB1	0.0257	0.2185	outcome	TRUE	reported	textfile	0.005	4.42E-01	8.91E-07	exposure	TRUE	reported	M37203.m	textfile	2	TRUE	NA	23.8144	0.001076106
886	rs12526522	T	C	T	C	-0.0369	0.0625	0.0349	0.0349	0.0543	FALSE	FALSE	FALSE	sR6jm0	0.0545	0.2517	outcome	TRUE	reported	textfile	0.0078	6.90E-01	2.55E-06	exposure	TRUE	reported	M18349.m	textfile	2	TRUE	NA	22.38017751	0.000192656
887	rs12527048	T	C	T	C	0.1239	-0.039	0.0167	0.0167	0.0377	FALSE	FALSE	FALSE	cl4dsY	0.0645	0.5453	outcome	TRUE	reported	textfile	0.027	2.39E+00	4.61E-06	exposure	TRUE	reported	M27531.m	textfile	2	TRUE	NA	21.05790123	8.83E-05
888	rs12527129	A	C	A	C	0.0607	0.0487	0.9801	0.0199	0.9771	FALSE	FALSE	FALSE	QnIF3B	0.0761	0.5224	outcome	TRUE	reported	textfile	0.0131	1.16E+00	3.83E-06	exposure	TRUE	reported	M34481.m	textfile	2	TRUE	NA	21.47013577	0.000106811
889	rs12529004	A	G	A	G	0.146	-0.0062	0.9751	0.0249	0.9731	FALSE	FALSE	FALSE	sk6a1x	0.0625	0.9208	outcome	TRUE	reported	textfile	0.0318	2.81E+00	4.39E-06	exposure	TRUE	reported	M33192.m	textfile	2	TRUE	NA	21.07907124	0.000131091
890	rs12532113	T	C	T	C	-0.028	-0.1263	0.961	0.039	0.9657	FALSE	FALSE	FALSE	TELOiC	0.0557	0.02331	outcome	TRUE	reported	textfile	0.006	5.31E-01	3.06E-06	exposure	TRUE	reported	M01110.m	textfile	2	TRUE	NA	21.77777778	0.000208423
891	rs12534545	A	G	A	G	0.0091	0.0405	0.1791	0.1791	0.1744	FALSE	FALSE	FALSE	nhdtTd	0.0303	0.1817	outcome	TRUE	reported	textfile	0.0019	1.68E-01	1.22E-06	exposure	TRUE	reported	M20489.m	textfile	2	TRUE	NA	22.93905817	0.00086274
892	rs12537257	A	G	A	G	0.0912	0.0183	0.1088	0.1088	0.177	FALSE	FALSE	FALSE	uzjdME	0.0302	0.5452	outcome	TRUE	reported	textfile	0.0194	1.72E+00	2.48E-06	exposure	TRUE	reported	M35635.m	textfile	2	TRUE	NA	22.09969178	0.000545214
893	rs12539066	T	C	T	C	0.0092	-0.0346	0.3111	0.3111	0.3029	FALSE	FALSE	FALSE	KwT5xb	0.0242	0.1527	outcome	TRUE	reported	textfile	0.0019	1.68E-01	9.03E-07	exposure	TRUE	reported	M33389.m	textfile	2	TRUE	NA	23.44598338	0.001285415
894	rs12544560	A	G	A	G	0.0164	0.0323	0.148	0.148	0.1362	FALSE	FALSE	FALSE	TwO4Cl	0.0277	0.2436	outcome	TRUE	reported	textfile	0.0035	3.10E-01	3.32E-06	exposure	TRUE	reported	M01508.m	textfile	2	TRUE	NA	21.95591837	0.000705823
895	rs12552851	T	C	T	C	0.0131	0.0027	0.7391	0.2609	0.7308	FALSE	FALSE	FALSE	YHNfM0	0.0253	0.9144	outcome	TRUE	reported	textfile	0.0027	2.39E-01	1.74E-06	exposure	TRUE	reported	M16821.m	textfile	2	TRUE	NA	23.54046639	0.001158655
896	rs12565464	A	G	A	G	0.034	0.0039	0.8419	0.1581	0.8247	FALSE	FALSE	FALSE	MrfmSd	0.0294	0.8936	outcome	TRUE	reported	textfile	0.0069	6.10E-01	8.34E-07	exposure	TRUE	reported	M33131.m	textfile	2	TRUE	NA	24.28061332	0.000827029
897	rs12566232	A	C	A	C	-0.0446	-0.0141	0.7095	0.2905	0.7281	FALSE	FALSE	FALSE	LmfdnY	0.0251	0.574	outcome	TRUE	reported	textfile	0.005	4.42E-01	5.69E-19	exposure	TRUE	reported	M35189.m	textfile	2	TRUE	NA	79.5664	0.004197142
898	rs12570090	T	C	T	C	-0.0094	0.0061	0.5847	0.4153	0.5862	FALSE	FALSE	FALSE	w0jjZR	0.0226	0.7877	outcome	TRUE	reported	textfile	0.0019	1.68E-01	9.18E-07	exposure	TRUE	reported	M35754.m	textfile	2	TRUE	NA	24.47645429	0.001520415
899	rs12577969	A	G	A	G	-0.0127	-0.0557	0.1103	0.1103	0.1024	FALSE	FALSE	FALSE	PtYDpJ	0.0374	0.136	outcome	TRUE	reported	textfile	0.0027	2.39E-01	2.85E-06	exposure	TRUE	reported	M32518.m	textfile	2	TRUE	NA	22.12482853	0.000554193
900	rs12580426	A	G	A	G	0.0431	-0.0348	0.9345	0.0655	0.9364	FALSE	FALSE	FALSE	3Oj88X	0.0482	0.4705	outcome	TRUE	reported	textfile	0.0083	7.34E-01	2.20E-07	exposure	TRUE	reported	M34469.m	textfile	2	TRUE	NA	26.96487153	0.000422098
901	rs12580704	T	C	T	C	0.0085	0.0037	0.1328	0.1328	0.1246	FALSE	FALSE	FALSE	iKlr1d	0.0315	0.9054	outcome	TRUE	reported	textfile	0.0018	1.59E-01	4.55E-06	exposure	TRUE	reported	M00606.m	textfile	2	TRUE	NA	22.29938272	0.00065825
902	rs12582388	T	C	T	C	0.036	0.0169	0.0454	0.0454	0.0503	FALSE	FALSE	FALSE	RqKcsH	0.0523	0.7463	outcome	TRUE	reported	textfile	0.0078	6.90E-01	3.64E-06	exposure	TRUE	reported	M36808.m	textfile	2	TRUE	NA	21.30177515	0.000235947
903	rs12582988	A	G	A	G	-0.012	0.0059	0.1673	0.1673	0.2028	FALSE	FALSE	FALSE	5xoC3O	0.0279	0.8333	outcome	TRUE	reported	textfile	0.0026	2.30E-01	4.13E-06	exposure	TRUE	reported	M32489.m	textfile	2	TRUE	NA	21.30177515	0.00075844
904	rs12583004	T	C	T	C	-0.0318	-0.0536	0.0723	0.0723	0.0774	FALSE	FALSE	FALSE	yAAc18	0.0423	0.2051	outcome	TRUE	reported	textfile	0.0067	5.93E-01	1.75E-06	exposure	TRUE	reported	M18467.m	textfile	2	TRUE	NA	22.52706616	0.000385763
905	rs12583363	T	C	T	C	0.3419	0.029	0.9762	0.0238	0.9591	FALSE	FALSE	FALSE	MXr51U	0.0554	0.6003	outcome	TRUE	reported	textfile	0.0737	6.52E+00	3.46E-06	exposure	TRUE	reported	M33178.x	textfile	2	TRUE	NA	21.52103857	0.000127776
906	rs12586821	T	C	T	C	0.0129	-0.0047	0.1222	0.1222	0.1191	FALSE	FALSE	FALSE	a3KhmT	0.0347	0.8927	outcome	TRUE	reported	textfile	0.0025	2.21E-01	1.62E-07	exposure	TRUE	reported	M10642.m	textfile	2	TRUE	NA	26.6256	0.000730957
907	rs12587408	A	C	A	C	-0.0888	-0.023	0.1352	0.1352	0.1431	FALSE	FALSE	FALSE	KJuykv	0.0318	0.4692	outcome	TRUE	reported	textfile	0.0192	1.70E+00	3.86E-06	exposure	TRUE	reported	M37112.m	textfile	2	TRUE	NA	21.390625	0.000638044
908	rs12589229	T	C	T	C	0.0083	0.008	0.3252	0.3252	0.3338	FALSE	FALSE	FALSE	cTyi1M	0.0237	0.7345	outcome	TRUE	reported	textfile	0.0018	1.59E-01	2.41E-06	exposure	TRUE	reported	M19934.m	textfile	2	TRUE	NA	21.26234568	0.001195962
909	rs12589666	T	G	T	G	-0.0382	-0.0123	0.3791	0.3791	0.3838	FALSE	FALSE	FALSE	qok7YZ	0.0227	0.588	outcome	TRUE	reported	textfile	0.0072	6.37E-01	1.26E-07	exposure	TRUE	reported	M33390.m	textfile	2	TRUE	NA	28.14891975	0.001692986
910	rs12590118	T	G	T	G	-0.0463	0.0383	0.9201	0.0799	0.9285	FALSE	FALSE	FALSE	Oh3b3T	0.0416	0.357	outcome	TRUE	reported	textfile	0.01	8.85E-01	3.84E-06	exposure	TRUE	reported	M18476.m	textfile	2	TRUE	NA	21.4369	0.000402427
911	rs12598924	T	G	T	G	-0.0127	0.0136	0.2613	0.2613	0.2601	FALSE	FALSE	FALSE	djCIJp	0.0256	0.5958	outcome	TRUE	reported	textfile	0.0027	2.39E-01	2.82E-06	exposure	TRUE	reported	M34306.m	textfile	2	TRUE	NA	22.12482853	0.001090057
912	rs12601482	T	C	T	C	-0.0342	0.0182	0.8888	0.1112	0.8797	FALSE	FALSE	FALSE	fvYHPn	0.037	0.6221	outcome	TRUE	reported	textfile	0.0075	6.63E-01	4.43E-06	exposure	TRUE	reported	M32425.m	textfile	2	TRUE	NA	20.7936	0.000525974
913	rs1260326	T	C	T	C	-0.0439	0.0601	0.4088	0.4088	0.4205	FALSE	FALSE	FALSE	2IwCzj	0.0213	0.004908	outcome	TRUE	reported	textfile	0.0024	2.12E-01	1.30E-77	exposure	TRUE	reported	M00584.m	textfile	2	TRUE	NA	334.5850694	0.020726818
914	rs1260326	T	C	T	C	-0.0121	0.0601	0.4122	0.4122	0.4205	FALSE	FALSE	FALSE	gaqHyk	0.0213	0.004908	outcome	TRUE	reported	textfile	0.0021	1.86E-01	5.61E-09	exposure	TRUE	reported	M02730.m	textfile	2	TRUE	NA	33.19954649	0.002050749
915	rs1260326	T	C	T	C	0.0042	0.0601	0.404	0.404	0.4205	FALSE	FALSE	FALSE	lQ8Pmm	0.0213	0.004908	outcome	TRUE	reported	textfile	9.00E-04	7.96E-02	2.74E-06	exposure	TRUE	reported	M00054.m	textfile	2	TRUE	NA	21.77777778	0.001340695
916	rs1260326	T	C	T	C	0.0086	0.0601	0.4042	0.4042	0.4205	FALSE	FALSE	FALSE	LKzJKf	0.0213	0.004908	outcome	TRUE	reported	textfile	0.0018	1.59E-01	1.36E-06	exposure	TRUE	reported	M33477.m	textfile	2	TRUE	NA	22.82716049	0.00140906
917	rs1260326	T	C	T	C	0.0087	0.0601	0.4031	0.4031	0.4205	FALSE	FALSE	FALSE	KwT5xb	0.0213	0.004908	outcome	TRUE	reported	textfile	0.0018	1.59E-01	2.07E-06	exposure	TRUE	reported	M33389.m	textfile	2	TRUE	NA	23.36111111	0.00144075
918	rs1260326	T	C	T	C	0.01	0.0601	0.406	0.406	0.4205	FALSE	FALSE	FALSE	E8GJ9N	0.0213	0.004908	outcome	TRUE	reported	textfile	0.0017	1.50E-01	4.57E-09	exposure	TRUE	reported	M15676.m	textfile	2	TRUE	NA	34.60207612	0.00214368
919	rs1260326	T	C	T	C	0.0122	0.0601	0.4066	0.4066	0.4205	FALSE	FALSE	FALSE	tBTPAk	0.0213	0.004908	outcome	TRUE	reported	textfile	0.0026	2.30E-01	1.71E-06	exposure	TRUE	reported	M19364.m	textfile	2	TRUE	NA	22.01775148	0.001357716
920	rs1260326	T	C	T	C	0.0126	0.0601	0.4038	0.4038	0.4205	FALSE	FALSE	FALSE	0oygKf	0.0213	0.004908	outcome	TRUE	reported	textfile	0.0028	2.48E-01	4.92E-06	exposure	TRUE	reported	M22032.m	textfile	2	TRUE	NA	20.25	0.001242871
921	rs1260326	T	C	T	C	0.0131	0.0601	0.4051	0.4051	0.4205	FALSE	FALSE	FALSE	36o7YL	0.0213	0.004908	outcome	TRUE	reported	textfile	0.0017	1.50E-01	5.56E-14	exposure	TRUE	reported	M32339.m	textfile	2	TRUE	NA	59.38062284	0.003676176
922	rs1260326	T	C	T	C	0.0133	0.0601	0.4088	0.4088	0.4205	FALSE	FALSE	FALSE	JwoeVU	0.0213	0.004908	outcome	TRUE	reported	textfile	0.0024	2.12E-01	1.83E-08	exposure	TRUE	reported	M12774.m	textfile	2	TRUE	NA	30.71006944	0.001902422
923	rs1260326	T	C	T	C	0.0134	0.0601	0.4039	0.4039	0.4205	FALSE	FALSE	FALSE	SwWrGJ	0.0213	0.004908	outcome	TRUE	reported	textfile	0.0027	2.39E-01	6.77E-07	exposure	TRUE	reported	M21127.m	textfile	2	TRUE	NA	24.63100137	0.001513689
924	rs1260326	T	C	T	C	0.0136	0.0601	0.4046	0.4046	0.4205	FALSE	FALSE	FALSE	jYf26S	0.0213	0.004908	outcome	TRUE	reported	textfile	0.0027	2.39E-01	2.83E-07	exposure	TRUE	reported	M34244.m	textfile	2	TRUE	NA	25.37174211	0.001560079
925	rs1260326	T	C	T	C	0.0139	0.0601	0.4052	0.4052	0.4205	FALSE	FALSE	FALSE	IQZIMS	0.0213	0.004908	outcome	TRUE	reported	textfile	0.0026	2.30E-01	9.31E-08	exposure	TRUE	reported	M35631.m	textfile	2	TRUE	NA	28.58136095	0.001760534
926	rs1260326	T	C	T	C	0.0143	0.0601	0.4046	0.4046	0.4205	FALSE	FALSE	FALSE	snpIzu	0.0213	0.004908	outcome	TRUE	reported	textfile	0.0027	2.39E-01	7.87E-08	exposure	TRUE	reported	M21044.m	textfile	2	TRUE	NA	28.05075446	0.001724809
927	rs1260326	T	C	T	C	0.0167	0.0601	0.4087	0.4087	0.4205	FALSE	FALSE	FALSE	9jqKba	0.0213	0.004908	outcome	TRUE	reported	textfile	0.0034	3.01E-01	1.15E-06	exposure	TRUE	reported	M34416.m	textfile	2	TRUE	NA	24.12543253	0.001487793
928	rs1260326	T	C	T	C	0.0178	0.0601	0.4073	0.4073	0.4205	FALSE	FALSE	FALSE	MULnp7	0.0213	0.004908	outcome	TRUE	reported	textfile	0.0035	3.10E-01	4.51E-07	exposure	TRUE	reported	M35628.m	textfile	2	TRUE	NA	25.8644898	0.001591827
929	rs1260326	T	C	T	C	0.0179	0.0601	0.4078	0.4078	0.4205	FALSE	FALSE	FALSE	Odgwde	0.0213	0.004908	outcome	TRUE	reported	textfile	0.0034	3.01E-01	1.64E-07	exposure	TRUE	reported	M32635.m	textfile	2	TRUE	NA	27.71712803	0.001708121
930	rs1260333	A	G	A	G	0.0125	0.0531	0.4472	0.4472	0.4585	FALSE	FALSE	FALSE	72l4Tk	0.0225	0.01843	outcome	TRUE	reported	textfile	0.0026	2.30E-01	1.26E-06	exposure	TRUE	reported	M34214.m	textfile	2	TRUE	NA	23.11390533	0.001460374
931	rs12603532	T	C	T	C	-0.0368	-0.046	0.0394	0.0394	0.0549	FALSE	FALSE	FALSE	OZmPQX	0.0534	0.3893	outcome	TRUE	reported	textfile	0.0074	6.55E-01	6.62E-07	exposure	TRUE	reported	M20675.m	textfile	2	TRUE	NA	24.73046019	0.000238936
932	rs12612007	A	G	A	G	0.0044	-1.00E-04	0.3461	0.3461	0.3327	FALSE	FALSE	FALSE	wJxAFL	0.0236	0.9977	outcome	TRUE	reported	textfile	9.00E-04	7.96E-02	1.20E-06	exposure	TRUE	reported	M00060.m	textfile	2	TRUE	NA	23.90123457	0.001383
933	rs12613833	T	C	T	C	-0.008	-0.0257	0.7597	0.2403	0.7701	FALSE	FALSE	FALSE	RONTDP	0.0248	0.3002	outcome	TRUE	reported	textfile	0.0017	1.50E-01	1.93E-06	exposure	TRUE	reported	M35397.m	textfile	2	TRUE	NA	22.14532872	0.00103854
934	rs1261411	T	C	T	C	0.0119	0.0291	0.4052	0.4052	0.4128	FALSE	FALSE	FALSE	tBTPAk	0.0227	0.1989	outcome	TRUE	reported	textfile	0.0026	2.30E-01	3.29E-06	exposure	TRUE	reported	M19364.m	textfile	2	TRUE	NA	20.94822485	0.001290353
935	rs12616207	A	G	A	G	0.0099	0.0528	0.2818	0.2818	0.3361	FALSE	FALSE	FALSE	8SWFRH	0.0249	0.03412	outcome	TRUE	reported	textfile	0.002	1.77E-01	4.16E-07	exposure	TRUE	reported	M22177.m	textfile	2	TRUE	NA	24.5025	0.001266311
936	rs12616616	A	G	A	G	0.0079	-0.0299	0.5527	0.4473	0.5421	FALSE	FALSE	FALSE	E8GJ9N	0.0216	0.1655	outcome	TRUE	reported	textfile	0.0017	1.50E-01	3.83E-06	exposure	TRUE	reported	M15676.m	textfile	2	TRUE	NA	21.59515571	0.001371482
937	rs12617093	T	C	T	C	-0.0348	0.0127	0.4512	0.4512	0.4166	FALSE	FALSE	FALSE	xSrh3w	0.0245	0.6031	outcome	TRUE	reported	textfile	0.0076	6.72E-01	4.81E-06	exposure	TRUE	reported	M36115.m	textfile	2	TRUE	NA	20.966759	0.001328107
938	rs12621141	A	G	A	G	-0.0128	0.0371	0.4155	0.4155	0.4006	FALSE	FALSE	FALSE	9GUf2T	0.0229	0.1058	outcome	TRUE	reported	textfile	0.0026	2.30E-01	9.23E-07	exposure	TRUE	reported	M35439.m	textfile	2	TRUE	NA	24.23668639	0.001504353
939	rs12621494	A	C	A	C	-0.1005	0.0707	0.0275	0.0275	0.0375	FALSE	FALSE	FALSE	haDBOG	0.057	0.2148	outcome	TRUE	reported	textfile	0.0207	1.83E+00	1.27E-06	exposure	TRUE	reported	M32691.m	textfile	2	TRUE	NA	23.57172863	0.000161318
940	rs12622555	T	C	T	C	-0.1623	-0.0181	0.04	0.04	0.0593	FALSE	FALSE	FALSE	StXJmW	0.0487	0.7099	outcome	TRUE	reported	textfile	0.0299	2.64E+00	5.62E-08	exposure	TRUE	reported	M17799.x	textfile	2	TRUE	NA	29.46420062	0.000290262
941	rs12623684	A	G	A	G	0.0334	0.0379	0.0629	0.0629	0.0881	FALSE	FALSE	FALSE	PfVFSl	0.039	0.3315	outcome	TRUE	reported	textfile	0.0071	6.28E-01	2.59E-06	exposure	TRUE	reported	M35977.m	textfile	2	TRUE	NA	22.12973616	0.000333457
942	rs12625828	T	G	T	G	0.0086	-0.0216	0.3366	0.3366	0.353	FALSE	FALSE	FALSE	xi7GQn	0.0218	0.3218	outcome	TRUE	reported	textfile	0.0018	1.59E-01	2.06E-06	exposure	TRUE	reported	M01564.m	textfile	2	TRUE	NA	22.82716049	0.001306539
943	rs12629138	T	G	T	G	0.0234	0.002	0.0631	0.0631	0.0627	FALSE	FALSE	FALSE	NwIckn	0.0439	0.9629	outcome	TRUE	reported	textfile	0.0044	3.89E-01	1.29E-07	exposure	TRUE	reported	M20699.x	textfile	2	TRUE	NA	28.28305785	0.000427844
944	rs12629322	T	C	T	C	-0.0233	0.0287	0.7183	0.2817	0.7294	FALSE	FALSE	FALSE	KU5eCE	0.0252	0.2552	outcome	TRUE	reported	textfile	0.0048	4.25E-01	1.44E-06	exposure	TRUE	reported	M33250.m	textfile	2	TRUE	NA	23.56293403	0.001216345
945	rs12629505	A	G	A	G	0.0128	-0.0445	0.3983	0.3983	0.3927	FALSE	FALSE	FALSE	o7cCL2	0.0202	0.02807	outcome	TRUE	reported	textfile	0.0026	2.30E-01	1.10E-06	exposure	TRUE	reported	M16816.m	textfile	2	TRUE	NA	24.23668639	0.001484515
946	rs12629505	A	G	A	G	0.017	-0.0445	0.3981	0.3981	0.3927	FALSE	FALSE	FALSE	47o7dR	0.0202	0.02807	outcome	TRUE	reported	textfile	0.0036	3.18E-01	2.21E-06	exposure	TRUE	reported	M33441.m	textfile	2	TRUE	NA	22.29938272	0.001369589
947	rs12630256	T	C	T	C	-0.0262	0.0907	0.0162	0.0162	0.0235	FALSE	FALSE	FALSE	QiqMRL	0.078	0.2445	outcome	TRUE	reported	textfile	0.0056	4.95E-01	3.09E-06	exposure	TRUE	reported	M36515.m	textfile	2	TRUE	NA	21.88903061	8.93E-05
948	rs12632457	T	C	T	C	0.0459	-0.0227	0.6341	0.3659	0.6131	FALSE	FALSE	FALSE	ORScyq	0.0212	0.2833	outcome	TRUE	reported	textfile	0.0096	8.49E-01	1.93E-06	exposure	TRUE	reported	M33137.m	textfile	2	TRUE	NA	22.86035156	0.001356314
949	rs12639034	T	C	T	C	-0.1844	0.0592	0.975	0.025	0.9658	FALSE	FALSE	FALSE	iJ0Akk	0.0689	0.39	outcome	TRUE	reported	textfile	0.0394	3.49E+00	2.84E-06	exposure	TRUE	reported	M34322.m	textfile	2	TRUE	NA	21.90430055	0.000136096
950	rs12639715	T	C	T	C	0.0085	-0.0016	0.6649	0.3351	0.6796	FALSE	FALSE	FALSE	Uzwwro	0.0261	0.9509	outcome	TRUE	reported	textfile	0.0019	1.68E-01	4.18E-06	exposure	TRUE	reported	M17945.m	textfile	2	TRUE	NA	20.01385042	0.001140723
951	rs12641040	A	G	A	G	-0.0165	0.0225	0.8189	0.1811	0.8185	FALSE	FALSE	FALSE	aZKcnZ	0.0269	0.402	outcome	TRUE	reported	textfile	0.0035	3.10E-01	2.38E-06	exposure	TRUE	reported	M21188.m	textfile	2	TRUE	NA	22.2244898	0.00084028
952	rs12645107	A	G	A	G	0.0463	0.0154	0.1473	0.1473	0.1461	FALSE	FALSE	FALSE	S6R7hh	0.0294	0.6006	outcome	TRUE	reported	textfile	0.0079	6.99E-01	4.61E-09	exposure	TRUE	reported	M32808.m	textfile	2	TRUE	NA	34.34850184	0.00110214
953	rs12646122	T	C	T	C	-0.0497	-0.0443	0.0308	0.0308	0.0524	FALSE	FALSE	FALSE	oQ7TIT	0.0583	0.4471	outcome	TRUE	reported	textfile	0.0104	9.20E-01	1.80E-06	exposure	TRUE	reported	M02342.m	textfile	2	TRUE	NA	22.83737056	0.000174233
954	rs12648765	A	G	A	G	0.0564	-0.0073	0.9861	0.0139	0.9833	FALSE	FALSE	FALSE	3nxbLP	0.0969	0.9399	outcome	TRUE	reported	textfile	0.0122	1.08E+00	3.57E-06	exposure	TRUE	reported	M00063.m	textfile	2	TRUE	NA	21.37167428	7.48E-05
955	rs12654812	A	G	A	G	0.0118	-0.0362	0.2913	0.2913	0.3495	FALSE	FALSE	FALSE	ufNaLA	0.0237	0.1278	outcome	TRUE	reported	textfile	0.0025	2.21E-01	3.36E-06	exposure	TRUE	reported	M01670.m	textfile	2	TRUE	NA	22.2784	0.001177097
956	rs12658525	T	C	T	C	0.1682	-0.0652	0.0382	0.0382	0.0372	FALSE	FALSE	FALSE	buHXHH	0.0526	0.2152	outcome	TRUE	reported	textfile	0.0363	3.21E+00	3.59E-06	exposure	TRUE	reported	M33751.m	textfile	2	TRUE	NA	21.47033065	0.000201753
957	rs12661239	A	G	A	G	0.0244	-0.0161	0.61	0.39	0.6101	FALSE	FALSE	FALSE	wJw51h	0.023	0.4838	outcome	TRUE	reported	textfile	0.005	4.42E-01	1.26E-06	exposure	TRUE	reported	M27710.m	textfile	2	TRUE	NA	23.8144	0.001449972
958	rs12665495	A	G	A	G	0.029	0.0311	0.9441	0.0559	0.9266	FALSE	FALSE	FALSE	9pZlLT	0.0433	0.4735	outcome	TRUE	reported	textfile	0.006	5.31E-01	1.28E-06	exposure	TRUE	reported	M25599.m	textfile	2	TRUE	NA	23.36111111	0.000314823
959	rs12670780	A	G	A	G	-0.1499	-0.02	0.8761	0.1239	0.8859	FALSE	FALSE	FALSE	yPSTHs	0.0298	0.5026	outcome	TRUE	reported	textfile	0.0294	2.60E+00	3.30E-07	exposure	TRUE	reported	M33782.m	textfile	2	TRUE	NA	25.9961243	0.000721625
960	rs12674822	T	G	T	G	-0.0501	0.0014	0.3945	0.3945	0.4434	FALSE	FALSE	FALSE	xYLJIf	0.0227	0.9518	outcome	TRUE	reported	textfile	0.0106	9.38E-01	2.22E-06	exposure	TRUE	reported	M33190.m	textfile	2	TRUE	NA	22.33899964	0.00136289
961	rs12679602	A	G	A	G	-0.1582	0.0209	0.0561	0.0561	0.0341	FALSE	FALSE	FALSE	MXr51U	0.0553	0.706	outcome	TRUE	reported	textfile	0.0337	2.98E+00	2.72E-06	exposure	TRUE	reported	M33178.x	textfile	2	TRUE	NA	22.03703475	0.000298469
962	rs12680735	A	G	A	G	0.206	0.0154	0.9872	0.0128	0.9806	FALSE	FALSE	FALSE	qJ5Wh7	0.0796	0.8462	outcome	TRUE	reported	textfile	0.0414	3.66E+00	6.44E-07	exposure	TRUE	reported	M35126.m	textfile	2	TRUE	NA	24.75903755	8.01E-05
963	rs12684749	A	G	A	G	0.1623	0.0641	0.96	0.04	0.9608	FALSE	FALSE	FALSE	StXJmW	0.057	0.2606	outcome	TRUE	reported	textfile	0.0299	2.64E+00	5.62E-08	exposure	TRUE	reported	M17799.x	textfile	2	TRUE	NA	29.46420062	0.000290262
964	rs12694202	T	C	T	C	0.0093	0.0283	0.4344	0.4344	0.4474	FALSE	FALSE	FALSE	jA074D	0.0226	0.2106	outcome	TRUE	reported	textfile	0.0019	1.68E-01	6.54E-07	exposure	TRUE	reported	M22481.m	textfile	2	TRUE	NA	23.95844875	0.001505832
965	rs12697346	T	C	T	C	-0.2064	0.0262	0.8333	0.1667	0.7101	FALSE	FALSE	FALSE	xrQZqA	0.0286	0.3596	outcome	TRUE	reported	textfile	0.0326	2.88E+00	2.54E-10	exposure	TRUE	reported	M34365.x	textfile	2	TRUE	NA	40.08521209	0.001426926
966	rs12701171	T	G	T	G	-0.11	0.0169	0.9455	0.0545	0.9538	FALSE	FALSE	FALSE	GjWBgU	0.0499	0.7347	outcome	TRUE	reported	textfile	0.0214	1.89E+00	2.59E-07	exposure	TRUE	reported	M34339.m	textfile	2	TRUE	NA	26.42152153	0.0003491
967	rs12701265	A	G	A	G	0.0086	0.0058	0.3919	0.3919	0.3921	FALSE	FALSE	FALSE	xOFMgR	0.0227	0.7969	outcome	TRUE	reported	textfile	0.0017	1.50E-01	7.37E-07	exposure	TRUE	reported	M02132.m	textfile	2	TRUE	NA	25.5916955	0.001566732
968	rs12703397	T	C	T	C	0.0314	-0.0227	0.9778	0.0222	0.9763	FALSE	FALSE	FALSE	lnapdn	0.0748	0.7615	outcome	TRUE	reported	textfile	0.0067	5.93E-01	3.00E-06	exposure	TRUE	reported	M19362.m	textfile	2	TRUE	NA	21.96391178	0.000121726
969	rs12707434	A	G	A	G	-0.0501	-0.0262	0.9639	0.0361	0.9735	FALSE	FALSE	FALSE	e4j0Bw	0.0747	0.7255	outcome	TRUE	reported	textfile	0.0101	8.93E-01	7.66E-07	exposure	TRUE	reported	M18369.m	textfile	2	TRUE	NA	24.60552887	0.000219049
970	rs12707434	A	G	A	G	-0.0366	-0.0262	0.9639	0.0361	0.9735	FALSE	FALSE	FALSE	V90rr3	0.0747	0.7255	outcome	TRUE	reported	textfile	0.008	7.08E-01	4.65E-06	exposure	TRUE	reported	M01125.m	textfile	2	TRUE	NA	20.930625	0.000185979
971	rs12708853	A	C	A	C	-0.0092	-0.0141	0.5148	0.4852	0.4921	FALSE	FALSE	FALSE	DSKa9R	0.0225	0.5313	outcome	TRUE	reported	textfile	0.0019	1.68E-01	1.17E-06	exposure	TRUE	reported	M34912.m	textfile	2	TRUE	NA	23.44598338	0.001498119
972	rs12709393	T	G	T	G	0.0053	-0.023	0.6286	0.3714	0.6313	FALSE	FALSE	FALSE	Kesrae	0.0208	0.269	outcome	TRUE	reported	textfile	9.00E-04	7.96E-02	6.41E-09	exposure	TRUE	reported	M15500.m	textfile	2	TRUE	NA	34.67901235	0.002070007
973	rs12714263	A	G	A	G	-0.0107	0.0214	0.5733	0.4267	0.587	FALSE	FALSE	FALSE	rlWWP6	0.0214	0.3165	outcome	TRUE	reported	textfile	0.0023	2.03E-01	3.98E-06	exposure	TRUE	reported	M01638.m	textfile	2	TRUE	NA	21.64272212	0.001359284
974	rs12718598	T	C	T	C	0.018	-0.0198	0.5178	0.4822	0.5218	FALSE	FALSE	FALSE	rlGg2t	0.0207	0.3389	outcome	TRUE	reported	textfile	0.0037	3.27E-01	1.49E-06	exposure	TRUE	reported	M01107.m	textfile	2	TRUE	NA	23.66691015	0.001513104
975	rs12725284	T	C	T	C	0.0315	-0.0111	0.1606	0.1606	0.2472	FALSE	FALSE	FALSE	5cXtgH	0.026	0.6692	outcome	TRUE	reported	textfile	0.0056	4.95E-01	1.72E-08	exposure	TRUE	reported	M01444.m	textfile	2	TRUE	NA	31.640625	0.00109183
976	rs12726916	T	G	T	G	-0.0159	-1.00E-04	0.1774	0.1774	0.1808	FALSE	FALSE	FALSE	oQkvk3	0.0273	0.9966	outcome	TRUE	reported	textfile	0.0035	3.10E-01	4.04E-06	exposure	TRUE	reported	M35253.m	textfile	2	TRUE	NA	20.63755102	0.000767791
977	rs12727717	T	C	T	C	-0.1065	-0.0254	0.0307	0.0307	0.0376	FALSE	FALSE	FALSE	IcqjY9	0.0634	0.6884	outcome	TRUE	reported	textfile	0.0226	2.00E+00	2.37E-06	exposure	TRUE	reported	M37459.m	textfile	2	TRUE	NA	22.20661367	0.000168759
978	rs12728678	T	C	T	C	-0.0096	-0.0302	0.2003	0.2003	0.2149	FALSE	FALSE	FALSE	4BaLEG	0.0275	0.2716	outcome	TRUE	reported	textfile	0.0017	1.50E-01	2.19E-08	exposure	TRUE	reported	M01299.m	textfile	2	TRUE	NA	31.88927336	0.001312194
979	rs12737843	T	C	T	C	0.012	-0.014	0.7976	0.2024	0.7992	FALSE	FALSE	FALSE	gaqHyk	0.0239	0.5561	outcome	TRUE	reported	textfile	0.0023	2.03E-01	1.96E-07	exposure	TRUE	reported	M02730.m	textfile	2	TRUE	NA	27.22117202	0.001128226
980	rs12755479	A	G	A	G	-0.0773	-0.1386	0.031	0.031	0.0412	FALSE	FALSE	FALSE	rtvVPm	0.0562	0.01363	outcome	TRUE	reported	textfile	0.0161	1.42E+00	1.59E-06	exposure	TRUE	reported	M32709.m	textfile	2	TRUE	NA	23.05192701	0.000178032
981	rs12758010	A	G	A	G	-0.3386	0.0146	0.0208	0.0208	0.0153	FALSE	FALSE	FALSE	MXr51U	0.102	0.8861	outcome	TRUE	reported	textfile	0.0739	6.54E+00	4.60E-06	exposure	TRUE	reported	M33178.x	textfile	2	TRUE	NA	20.99350876	0.00010919
982	rs12759216	A	G	A	G	-0.1242	-0.0056	0.9097	0.0903	0.9043	FALSE	FALSE	FALSE	a94LYO	0.038	0.8828	outcome	TRUE	reported	textfile	0.0255	2.26E+00	1.05E-06	exposure	TRUE	reported	M31536.m	textfile	2	TRUE	NA	23.72262976	0.000496183
983	rs12764831	A	G	A	G	0.0253	-0.0364	0.6005	0.3995	0.5619	FALSE	FALSE	FALSE	FaOrOZ	0.0225	0.1059	outcome	TRUE	reported	textfile	0.0055	4.86E-01	4.46E-06	exposure	TRUE	reported	M18283.m	textfile	2	TRUE	NA	21.16	0.001300254
984	rs12768523	T	C	T	C	-0.0131	-0.033	0.2137	0.2137	0.2254	FALSE	FALSE	FALSE	VGyYoB	0.0252	0.1911	outcome	TRUE	reported	textfile	0.0027	2.39E-01	1.06E-06	exposure	TRUE	reported	M27278.m	textfile	2	TRUE	NA	23.54046639	0.001009647
985	rs1277442	A	C	A	C	0.0119	-0.0081	0.3106	0.3106	0.3627	FALSE	FALSE	FALSE	hDHOuu	0.0259	0.7539	outcome	TRUE	reported	textfile	0.0026	2.30E-01	3.21E-06	exposure	TRUE	reported	M22030.m	textfile	2	TRUE	NA	20.94822485	0.001146413
986	rs12777985	T	C	T	C	-0.0291	0.0104	0.2212	0.2212	0.2223	FALSE	FALSE	FALSE	Dexpmn	0.0251	0.6797	outcome	TRUE	reported	textfile	0.0061	5.40E-01	2.14E-06	exposure	TRUE	reported	M34390.x	textfile	2	TRUE	NA	22.75759205	0.001000552
987	rs12778920	A	C	A	C	0.0371	-0.0064	0.2745	0.2745	0.2546	FALSE	FALSE	FALSE	haDBOG	0.0258	0.8037	outcome	TRUE	reported	textfile	0.0068	6.01E-01	6.05E-08	exposure	TRUE	reported	M32691.m	textfile	2	TRUE	NA	29.76665225	0.001517779
988	rs12779976	A	G	A	G	0.0347	0.0553	0.9388	0.0612	0.9328	FALSE	FALSE	FALSE	8KcH5U	0.0418	0.186	outcome	TRUE	reported	textfile	0.0072	6.37E-01	1.26E-06	exposure	TRUE	reported	M27738.m	textfile	2	TRUE	NA	23.22704475	0.000340984
989	rs12780044	T	C	T	C	-0.1675	0.001	0.971	0.029	0.9724	FALSE	FALSE	FALSE	trmkeQ	0.0651	0.9873	outcome	TRUE	reported	textfile	0.036	3.18E+00	3.24E-06	exposure	TRUE	reported	M31536.x	textfile	2	TRUE	NA	21.64834105	0.000156251
990	rs1278312	T	C	T	C	-0.0042	0.0184	0.4008	0.4008	0.4289	FALSE	FALSE	FALSE	wJxAFL	0.0226	0.416	outcome	TRUE	reported	textfile	9.00E-04	7.96E-02	2.87E-06	exposure	TRUE	reported	M00060.m	textfile	2	TRUE	NA	21.77777778	0.001337217
991	rs12787323	T	G	T	G	0.0093	-0.063	0.6649	0.3351	0.6637	FALSE	FALSE	FALSE	8SWFRH	0.0251	0.01214	outcome	TRUE	reported	textfile	0.002	1.77E-01	1.65E-06	exposure	TRUE	reported	M22177.m	textfile	2	TRUE	NA	21.6225	0.001230212
992	rs12787810	T	C	T	C	-0.0372	-0.002	0.814	0.186	0.743	FALSE	FALSE	FALSE	Y8mG6h	0.0286	0.9451	outcome	TRUE	reported	textfile	0.0077	6.81E-01	1.23E-06	exposure	TRUE	reported	M32735.m	textfile	2	TRUE	NA	23.34019228	0.000903564
993	rs12792005	A	G	A	G	-0.2024	0.0129	0.0653	0.0653	0.0453	FALSE	FALSE	FALSE	s72YHJ	0.0559	0.8171	outcome	TRUE	reported	textfile	0.0439	3.88E+00	4.01E-06	exposure	TRUE	reported	M33173.x	textfile	2	TRUE	NA	21.25651071	0.00033218
994	rs12797812	T	C	T	C	-0.7626	0.0224	0.0291	0.0291	0.0143	FALSE	FALSE	FALSE	s72YHJ	0.1028	0.8273	outcome	TRUE	reported	textfile	0.1576	1.39E+01	1.31E-06	exposure	TRUE	reported	M33173.x	textfile	2	TRUE	NA	23.41429984	0.000170083
995	rs1279831	A	G	A	G	0.0077	-0.0172	0.5589	0.4411	0.55	FALSE	FALSE	FALSE	glkRue	0.0224	0.4435	outcome	TRUE	reported	textfile	0.0017	1.50E-01	4.74E-06	exposure	TRUE	reported	M36552.m	textfile	2	TRUE	NA	20.51557093	0.001299272
996	rs12801550	T	C	T	C	0.0088	-6.00E-04	0.8705	0.1295	0.8639	FALSE	FALSE	FALSE	L0xxYm	0.0358	0.9869	outcome	TRUE	reported	textfile	0.0018	1.59E-01	9.64E-07	exposure	TRUE	reported	M00513.m	textfile	2	TRUE	NA	23.90123457	0.000690621
997	rs12803289	A	G	A	G	-0.0121	0.0011	0.2119	0.2119	0.2357	FALSE	FALSE	FALSE	U8gW6Z	0.0263	0.9673	outcome	TRUE	reported	textfile	0.0026	2.30E-01	4.31E-06	exposure	TRUE	reported	M18929.m	textfile	2	TRUE	NA	21.65828402	0.000924394
998	rs1280717	A	G	A	G	0.0094	-0.0062	0.2512	0.2512	0.3066	FALSE	FALSE	FALSE	MqJoAh	0.0257	0.8101	outcome	TRUE	reported	textfile	0.0018	1.59E-01	2.01E-07	exposure	TRUE	reported	M01558.m	textfile	2	TRUE	NA	27.27160494	0.001314852
999	rs12810144	T	C	T	C	0.0754	0	0.079	0.079	0.1064	FALSE	FALSE	FALSE	3Oj88X	0.0335	0.9991	outcome	TRUE	reported	textfile	0.0162	1.43E+00	3.35E-06	exposure	TRUE	reported	M34469.m	textfile	2	TRUE	NA	21.66270386	0.000404564
1000	rs12821224	T	C	T	C	0.0226	0.0236	0.0348	0.0348	0.0473	FALSE	FALSE	FALSE	4iM6zP	0.0567	0.6767	outcome	TRUE	reported	textfile	0.0048	4.25E-01	2.11E-06	exposure	TRUE	reported	M33380.m	textfile	2	TRUE	NA	22.16840278	0.000189961
1001	rs12823314	T	C	T	C	-0.0221	0.0263	0.0408	0.0408	0.0408	FALSE	FALSE	FALSE	glkRue	0.0483	0.5865	outcome	TRUE	reported	textfile	0.0047	4.16E-01	2.28E-06	exposure	TRUE	reported	M36552.m	textfile	2	TRUE	NA	22.11000453	0.000220901
1002	rs12826254	T	C	T	C	0.0091	0.0211	0.1364	0.1364	0.1427	FALSE	FALSE	FALSE	TYbO3H	0.0319	0.5078	outcome	TRUE	reported	textfile	0.0018	1.59E-01	7.05E-07	exposure	TRUE	reported	M12067.m	textfile	2	TRUE	NA	25.55864198	0.000771695
1003	rs12829704	A	G	A	G	-0.042	0.0026	0.1927	0.1927	0.1811	FALSE	FALSE	FALSE	VS7A58	0.0269	0.9226	outcome	TRUE	reported	textfile	0.0045	3.98E-01	9.49E-21	exposure	TRUE	reported	M36754.m	textfile	2	TRUE	NA	87.11111111	0.003464807
1004	rs1284443	T	C	T	C	-0.0171	-0.0222	0.2702	0.2702	0.262	FALSE	FALSE	FALSE	Zfop1Q	0.0272	0.415	outcome	TRUE	reported	textfile	0.0037	3.27E-01	4.97E-06	exposure	TRUE	reported	M32587.m	textfile	2	TRUE	NA	21.35938641	0.001078489
1005	rs12853559	A	G	A	G	0.0228	0.0086	0.088	0.088	0.0875	FALSE	FALSE	FALSE	q12yJT	0.0366	0.815	outcome	TRUE	reported	textfile	0.005	4.42E-01	4.63E-06	exposure	TRUE	reported	M32197.m	textfile	2	TRUE	NA	20.7936	0.000427103
1006	rs12857329	T	C	T	C	0.0168	0.0331	0.8752	0.1248	0.8663	FALSE	FALSE	FALSE	O6gUfJ	0.0308	0.2833	outcome	TRUE	reported	textfile	0.0034	3.01E-01	9.75E-07	exposure	TRUE	reported	M33939.m	textfile	2	TRUE	NA	24.41522491	0.000680515
1007	rs12871836	A	C	A	C	-0.0093	-0.0359	0.4654	0.4654	0.4723	FALSE	FALSE	FALSE	8SWFRH	0.0243	0.1389	outcome	TRUE	reported	textfile	0.0019	1.68E-01	1.53E-06	exposure	TRUE	reported	M22177.m	textfile	2	TRUE	NA	23.95844875	0.001524869
1008	rs12880914	T	C	T	C	-0.0085	0.0474	0.7389	0.2611	0.7381	FALSE	FALSE	FALSE	8n3lPK	0.0236	0.04461	outcome	TRUE	reported	textfile	0.0018	1.59E-01	2.45E-06	exposure	TRUE	reported	M33955.m	textfile	2	TRUE	NA	22.29938272	0.001102722
1009	rs12883490	T	C	T	C	0.0166	0.0475	0.6656	0.3344	0.6409	FALSE	FALSE	FALSE	fhXZSn	0.0251	0.05826	outcome	TRUE	reported	textfile	0.0033	2.92E-01	3.76E-07	exposure	TRUE	reported	M01712.m	textfile	2	TRUE	NA	25.30394858	0.001438666
1010	rs12884100	A	C	A	C	-0.0089	-0.0093	0.4607	0.4607	0.5713	FALSE	FALSE	FALSE	KwT5xb	0.0203	0.6486	outcome	TRUE	reported	textfile	0.0019	1.68E-01	1.84E-06	exposure	TRUE	reported	M33389.m	textfile	2	TRUE	NA	21.94182825	0.001394569
1011	rs1289240	T	C	T	C	-0.0084	-0.0313	0.5712	0.4288	0.554	FALSE	FALSE	FALSE	JwoeVU	0.0203	0.1223	outcome	TRUE	reported	textfile	0.0018	1.59E-01	2.41E-06	exposure	TRUE	reported	M12774.m	textfile	2	TRUE	NA	21.77777778	0.001367217
1012	rs12893360	A	G	A	G	-0.0164	-0.0243	0.7444	0.2556	0.7608	FALSE	FALSE	FALSE	8BRY6m	0.0284	0.3918	outcome	TRUE	reported	textfile	0.0035	3.10E-01	2.28E-06	exposure	TRUE	reported	M33140.m	textfile	2	TRUE	NA	21.95591837	0.001065029
1013	rs12895662	T	C	T	C	-0.0302	-0.0371	0.6305	0.3695	0.6431	FALSE	FALSE	FALSE	cJSKcD	0.0234	0.1127	outcome	TRUE	reported	textfile	0.0062	5.48E-01	1.24E-06	exposure	TRUE	reported	M35159.m	textfile	2	TRUE	NA	23.72632674	0.001415084
1014	rs12895893	A	G	A	G	-0.0443	-0.0037	0.8278	0.1722	0.8174	FALSE	FALSE	FALSE	saoeAu	0.0271	0.8908	outcome	TRUE	reported	textfile	0.0093	8.23E-01	1.96E-06	exposure	TRUE	reported	M18254.x	textfile	2	TRUE	NA	22.69036883	0.000826031
1015	rs12895893	A	G	A	G	-0.0375	-0.0037	0.8282	0.1718	0.8174	FALSE	FALSE	FALSE	fupIe0	0.0271	0.8908	outcome	TRUE	reported	textfile	0.0078	6.90E-01	1.49E-06	exposure	TRUE	reported	M18394.x	textfile	2	TRUE	NA	23.11390533	0.000840529
1016	rs12896482	T	C	T	C	-0.0109	0.0396	0.8919	0.1081	0.8874	FALSE	FALSE	FALSE	KUnD2Y	0.0397	0.3186	outcome	TRUE	reported	textfile	0.0024	2.12E-01	4.17E-06	exposure	TRUE	reported	M12593.m	textfile	2	TRUE	NA	20.62673611	0.000509745
1017	rs1289671	A	G	A	G	-0.0084	-0.0264	0.6005	0.3995	0.5555	FALSE	FALSE	FALSE	36o7YL	0.0241	0.2739	outcome	TRUE	reported	textfile	0.0018	1.59E-01	1.56E-06	exposure	TRUE	reported	M32339.m	textfile	2	TRUE	NA	21.77777778	0.001339134
1018	rs12896813	T	C	T	C	-0.0082	-0.029	0.1853	0.1853	0.1764	FALSE	FALSE	FALSE	3nxbLP	0.0274	0.2906	outcome	TRUE	reported	textfile	0.0018	1.59E-01	3.52E-06	exposure	TRUE	reported	M00063.m	textfile	2	TRUE	NA	20.75308642	0.000803039
1019	rs12899483	A	G	A	G	0.0084	-0.0323	0.7034	0.2966	0.7157	FALSE	FALSE	FALSE	qwXShB	0.0245	0.1885	outcome	TRUE	reported	textfile	0.0017	1.50E-01	1.59E-06	exposure	TRUE	reported	M32740.m	textfile	2	TRUE	NA	24.41522491	0.001308518
1020	rs12902975	T	C	T	C	-0.0115	0.0365	0.9093	0.0907	0.8916	FALSE	FALSE	FALSE	7eo2RN	0.0372	0.3277	outcome	TRUE	reported	textfile	0.0025	2.21E-01	4.19E-06	exposure	TRUE	reported	M33132.m	textfile	2	TRUE	NA	21.16	0.000446638
1021	rs12905081	A	G	A	G	-0.0574	-0.0218	0.4166	0.4166	0.4613	FALSE	FALSE	FALSE	Hpqh4A	0.0225	0.3326	outcome	TRUE	reported	textfile	0.0122	1.08E+00	2.58E-06	exposure	TRUE	reported	M18474.m	textfile	2	TRUE	NA	22.1362537	0.001373068
1022	rs12923572	A	G	A	G	0.0082	0.0095	0.2397	0.2397	0.2527	FALSE	FALSE	FALSE	4iM6zP	0.0264	0.7189	outcome	TRUE	reported	textfile	0.0017	1.50E-01	2.92E-06	exposure	TRUE	reported	M33380.m	textfile	2	TRUE	NA	23.26643599	0.001089252
1023	rs12931268	T	C	T	C	-0.0087	0.0378	0.6329	0.3671	0.6112	FALSE	FALSE	FALSE	hKApLm	0.023	0.09999	outcome	TRUE	reported	textfile	0.0017	1.50E-01	2.91E-07	exposure	TRUE	reported	M01336.m	textfile	2	TRUE	NA	26.19031142	0.001563167
1024	rs12937634	T	C	T	C	-0.0082	-0.0331	0.5397	0.4603	0.5303	FALSE	FALSE	FALSE	LdkNSW	0.0223	0.1373	outcome	TRUE	reported	textfile	0.0017	1.50E-01	2.28E-06	exposure	TRUE	reported	M15140.m	textfile	2	TRUE	NA	23.26643599	0.001484802
1025	rs12938026	T	C	T	C	0.0046	-0.0145	0.6104	0.3896	0.6253	FALSE	FALSE	FALSE	Kesrae	0.023	0.5276	outcome	TRUE	reported	textfile	9.00E-04	7.96E-02	2.77E-07	exposure	TRUE	reported	M15500.m	textfile	2	TRUE	NA	26.12345679	0.001588375
1026	rs1293988	A	G	A	G	-0.0527	-0.0031	0.4973	0.4973	0.485	FALSE	FALSE	FALSE	S6R7hh	0.0224	0.8892	outcome	TRUE	reported	textfile	0.0107	9.46E-01	9.39E-07	exposure	TRUE	reported	M32808.m	textfile	2	TRUE	NA	24.25792646	0.001551659
1027	rs12940605	A	C	A	C	-0.0096	-0.0323	0.6059	0.3941	0.6253	FALSE	FALSE	FALSE	BmC4ij	0.0246	0.1887	outcome	TRUE	reported	textfile	0.0018	1.59E-01	1.82E-07	exposure	TRUE	reported	M01645.m	textfile	2	TRUE	NA	28.44444444	0.001740947
1028	rs12946796	A	G	A	G	0.0234	-0.1103	0.8939	0.1061	0.876	FALSE	FALSE	FALSE	9pZlLT	0.0317	0.000505	outcome	TRUE	reported	textfile	0.0044	3.89E-01	8.83E-08	exposure	TRUE	reported	M25599.m	textfile	2	TRUE	NA	28.28305785	0.000686383
1029	rs12950011	T	C	T	C	0.0861	0.0027	0.5363	0.4637	0.5159	FALSE	FALSE	FALSE	MXr51U	0.0224	0.9042	outcome	TRUE	reported	textfile	0.0188	1.66E+00	4.66E-06	exposure	TRUE	reported	M33178.x	textfile	2	TRUE	NA	20.97445111	0.001338027
1030	rs12953402	T	C	T	C	0.0165	0.0178	0.1893	0.1893	0.1931	FALSE	FALSE	FALSE	l4fOF9	0.0261	0.4952	outcome	TRUE	reported	textfile	0.0035	3.10E-01	2.29E-06	exposure	TRUE	reported	M33510.m	textfile	2	TRUE	NA	22.2244898	0.000869531
1031	rs12953402	T	C	T	C	0.022	0.0178	0.1905	0.1905	0.1931	FALSE	FALSE	FALSE	u6bIj5	0.0261	0.4952	outcome	TRUE	reported	textfile	0.0044	3.89E-01	7.33E-07	exposure	TRUE	reported	M33509.m	textfile	2	TRUE	NA	25	0.000986479
1032	rs12960835	T	C	T	C	-1.1492	-0.0602	0.0132	0.0132	0.0336	FALSE	FALSE	FALSE	s72YHJ	0.0604	0.3189	outcome	TRUE	reported	textfile	0.1988	1.76E+01	7.40E-09	exposure	TRUE	reported	M33173.x	textfile	2	TRUE	NA	33.41630872	0.000111071
1033	rs12961939	A	C	A	C	0.0159	0.0173	0.7434	0.2566	0.7386	FALSE	FALSE	FALSE	VeYwgs	0.0225	0.4425	outcome	TRUE	reported	textfile	0.0034	3.01E-01	3.77E-06	exposure	TRUE	reported	M19414.m	textfile	2	TRUE	NA	21.86937716	0.001064561
1034	rs12962966	T	C	T	C	0.0453	-0.0669	0.17	0.17	0.1473	FALSE	FALSE	FALSE	VWaWMX	0.0342	0.05066	outcome	TRUE	reported	textfile	0.0095	8.40E-01	1.83E-06	exposure	TRUE	reported	M36468.m	textfile	2	TRUE	NA	22.73783934	0.00082072
1035	rs12965690	T	C	T	C	-0.0125	0.0348	0.7726	0.2274	0.781	FALSE	FALSE	FALSE	VGyYoB	0.0272	0.2006	outcome	TRUE	reported	textfile	0.0027	2.39E-01	2.76E-06	exposure	TRUE	reported	M27278.m	textfile	2	TRUE	NA	21.43347051	0.000961168
1036	rs12967799	A	C	A	C	0.0215	1.00E-04	0.079	0.079	0.0728	FALSE	FALSE	FALSE	sLZ3Y4	0.037	0.9985	outcome	TRUE	reported	textfile	0.0047	4.16E-01	4.43E-06	exposure	TRUE	reported	M38768.m	textfile	2	TRUE	NA	20.92575826	0.000388693
1037	rs12974040	T	C	T	C	-0.0503	-0.0071	0.2168	0.2168	0.2228	FALSE	FALSE	FALSE	VWaWMX	0.0278	0.7992	outcome	TRUE	reported	textfile	0.0103	9.11E-01	1.14E-06	exposure	TRUE	reported	M36468.m	textfile	2	TRUE	NA	23.84852484	0.001035288
1038	rs12992925	A	G	A	G	0.0084	0.0278	0.5789	0.4211	0.5657	FALSE	FALSE	FALSE	3cAAt6	0.0223	0.2124	outcome	TRUE	reported	textfile	0.0017	1.50E-01	1.31E-06	exposure	TRUE	reported	M32315.m	textfile	2	TRUE	NA	24.41522491	0.001528955
1039	rs12995493	A	G	A	G	0.009	0.0315	0.5359	0.4641	0.5477	FALSE	FALSE	FALSE	jA074D	0.0243	0.1954	outcome	TRUE	reported	textfile	0.0019	1.68E-01	1.84E-06	exposure	TRUE	reported	M22481.m	textfile	2	TRUE	NA	22.43767313	0.001427551
1040	rs12996983	A	G	A	G	-0.0167	0.0097	0.0786	0.0786	0.0932	FALSE	FALSE	FALSE	KwT5xb	0.0386	0.8011	outcome	TRUE	reported	textfile	0.0036	3.18E-01	3.78E-06	exposure	TRUE	reported	M33389.m	textfile	2	TRUE	NA	21.51929012	0.000399466
1041	rs13003126	T	C	T	C	0.0346	0.0062	0.1214	0.1214	0.1245	FALSE	FALSE	FALSE	LmfdnY	0.0316	0.8452	outcome	TRUE	reported	textfile	0.0068	6.01E-01	3.63E-07	exposure	TRUE	reported	M35189.m	textfile	2	TRUE	NA	25.89013841	0.000707039
1042	rs13004622	A	C	A	C	0.0079	0.005	0.5442	0.4558	0.5202	FALSE	FALSE	FALSE	iqvuO7	0.0212	0.8141	outcome	TRUE	reported	textfile	0.0017	1.50E-01	4.07E-06	exposure	TRUE	reported	M35326.m	textfile	2	TRUE	NA	21.59515571	0.001376051
1043	rs13007817	A	G	A	G	-0.114	0.0179	0.0685	0.0685	0.1342	FALSE	FALSE	FALSE	StXJmW	0.0353	0.6109	outcome	TRUE	reported	textfile	0.0218	1.93E+00	1.62E-07	exposure	TRUE	reported	M17799.x	textfile	2	TRUE	NA	27.34618298	0.000445244
1044	rs13008096	A	C	A	C	-0.0042	0.0132	0.4038	0.4038	0.3932	FALSE	FALSE	FALSE	lQ8Pmm	0.0213	0.5372	outcome	TRUE	reported	textfile	9.00E-04	7.96E-02	3.32E-06	exposure	TRUE	reported	M00054.m	textfile	2	TRUE	NA	21.77777778	0.001340481
1045	rs13009980	A	G	A	G	-0.062	-0.099	0.019	0.019	0.0378	FALSE	FALSE	FALSE	jYf26S	0.0587	0.09157	outcome	TRUE	reported	textfile	0.012	1.06E+00	2.38E-07	exposure	TRUE	reported	M34244.m	textfile	2	TRUE	NA	26.69444444	0.000127533
1046	rs13022722	A	G	A	G	0.0094	-0.0367	0.3471	0.3471	0.4024	FALSE	FALSE	FALSE	LKzJKf	0.0231	0.1123	outcome	TRUE	reported	textfile	0.0018	1.59E-01	2.46E-07	exposure	TRUE	reported	M33477.m	textfile	2	TRUE	NA	27.27160494	0.001584137
1047	rs13033420	T	C	T	C	0.0082	0.0097	0.4434	0.4434	0.4502	FALSE	FALSE	FALSE	3cAAt6	0.0224	0.6657	outcome	TRUE	reported	textfile	0.0017	1.50E-01	1.92E-06	exposure	TRUE	reported	M32315.m	textfile	2	TRUE	NA	23.26643599	0.001475075
1048	rs13041562	T	C	T	C	0.0697	-0.0036	0.8472	0.1528	0.8014	FALSE	FALSE	FALSE	StXJmW	0.0301	0.9041	outcome	TRUE	reported	textfile	0.0151	1.34E+00	3.76E-06	exposure	TRUE	reported	M17799.x	textfile	2	TRUE	NA	21.30647779	0.000700479
1049	rs13054961	A	G	A	G	0.05	0.0171	0.2239	0.2239	0.228	FALSE	FALSE	FALSE	2SiK8P	0.0251	0.4959	outcome	TRUE	reported	textfile	0.0102	9.02E-01	9.07E-07	exposure	TRUE	reported	M33353.m	textfile	2	TRUE	NA	24.02921953	0.001067895
1050	rs13060187	T	C	T	C	-0.0217	-0.0033	0.5699	0.4301	0.5781	FALSE	FALSE	FALSE	CHpgbz	0.0211	0.8758	outcome	TRUE	reported	textfile	0.0044	3.89E-01	8.17E-07	exposure	TRUE	reported	M36756.m	textfile	2	TRUE	NA	24.32283058	0.001525522
1051	rs13069990	T	C	T	C	-0.0506	-0.0128	0.3781	0.3781	0.3864	FALSE	FALSE	FALSE	jly69Y	0.0215	0.5507	outcome	TRUE	reported	textfile	0.011	9.73E-01	4.44E-06	exposure	TRUE	reported	M01640.m	textfile	2	TRUE	NA	21.16	0.00127184
1052	rs13072891	A	G	A	G	0.0243	0.0187	0.628	0.372	0.592	FALSE	FALSE	FALSE	fvYHPn	0.0231	0.4184	outcome	TRUE	reported	textfile	0.0049	4.33E-01	7.95E-07	exposure	TRUE	reported	M32425.m	textfile	2	TRUE	NA	24.59350271	0.001471531
1053	rs13073301	A	G	A	G	0.0086	0.0547	0.5896	0.4104	0.6092	FALSE	FALSE	FALSE	uWAimU	0.0211	0.009601	outcome	TRUE	reported	textfile	0.0018	1.59E-01	2.70E-06	exposure	TRUE	reported	M35675.m	textfile	2	TRUE	NA	22.82716049	0.001415786
1054	rs13077305	T	C	T	C	-0.0553	0.0107	0.6692	0.3308	0.6393	FALSE	FALSE	FALSE	ORScyq	0.0241	0.6564	outcome	TRUE	reported	textfile	0.0119	1.05E+00	3.55E-06	exposure	TRUE	reported	M33137.m	textfile	2	TRUE	NA	21.59515571	0.00122807
1055	rs13083714	T	C	T	C	0.0178	-0.001	0.5761	0.4239	0.545	FALSE	FALSE	FALSE	qce0XI	0.0226	0.9658	outcome	TRUE	reported	textfile	0.0039	3.45E-01	4.10E-06	exposure	TRUE	reported	M32492.m	textfile	2	TRUE	NA	20.83103222	0.001300149
1056	rs13083714	T	C	T	C	0.0194	-0.001	0.5762	0.4238	0.545	FALSE	FALSE	FALSE	Wd5afz	0.0226	0.9658	outcome	TRUE	reported	textfile	0.0042	3.72E-01	4.84E-06	exposure	TRUE	reported	M01644.m	textfile	2	TRUE	NA	21.33560091	0.001328256
1057	rs13083714	T	C	T	C	0.0207	-0.001	0.5761	0.4239	0.545	FALSE	FALSE	FALSE	5xoC3O	0.0226	0.9658	outcome	TRUE	reported	textfile	0.0041	3.63E-01	3.34E-07	exposure	TRUE	reported	M32489.m	textfile	2	TRUE	NA	25.49018441	0.00158825
1058	rs13095561	T	C	T	C	0.013	0.0205	0.7452	0.2548	0.7308	FALSE	FALSE	FALSE	9pZlLT	0.0226	0.3637	outcome	TRUE	reported	textfile	0.0027	2.39E-01	2.07E-06	exposure	TRUE	reported	M25599.m	textfile	2	TRUE	NA	23.1824417	0.001123552
1059	rs13098833	A	G	A	G	-0.0084	0.0119	0.7208	0.2792	0.724	FALSE	FALSE	FALSE	qwXShB	0.0233	0.6103	outcome	TRUE	reported	textfile	0.0018	1.59E-01	1.93E-06	exposure	TRUE	reported	M32740.m	textfile	2	TRUE	NA	21.77777778	0.001123374
1060	rs13099034	A	C	A	C	0.0083	0.002	0.181	0.181	0.185	FALSE	FALSE	FALSE	RqKcsH	0.026	0.9372	outcome	TRUE	reported	textfile	0.0018	1.59E-01	4.09E-06	exposure	TRUE	reported	M36808.m	textfile	2	TRUE	NA	21.26234568	0.000807894
1061	rs13100602	T	G	T	G	-0.0219	0.0099	0.3761	0.3761	0.3864	FALSE	FALSE	FALSE	Zs93gt	0.0226	0.662	outcome	TRUE	reported	textfile	0.0047	4.16E-01	3.14E-06	exposure	TRUE	reported	M36399.m	textfile	2	TRUE	NA	21.71163422	0.001300618
1062	rs13111443	T	C	T	C	0.0124	-0.0051	0.7906	0.2094	0.7793	FALSE	FALSE	FALSE	kUiQoW	0.0266	0.8477	outcome	TRUE	reported	textfile	0.0025	2.21E-01	1.04E-06	exposure	TRUE	reported	M33666.m	textfile	2	TRUE	NA	24.6016	0.001042371
1063	rs13115084	A	G	A	G	0.0145	-0.0151	0.792	0.208	0.7809	FALSE	FALSE	FALSE	CVcE4P	0.027	0.5761	outcome	TRUE	reported	textfile	0.0028	2.48E-01	3.10E-07	exposure	TRUE	reported	M30805.m	textfile	2	TRUE	NA	26.81760204	0.001126292
1064	rs13117091	A	G	A	G	0.0125	-0.0015	0.1954	0.1954	0.1839	FALSE	FALSE	FALSE	VGyYoB	0.029	0.9589	outcome	TRUE	reported	textfile	0.0027	2.39E-01	4.89E-06	exposure	TRUE	reported	M27278.m	textfile	2	TRUE	NA	21.43347051	0.00086012
1065	rs13121822	A	G	A	G	0.0207	0.0154	0.2121	0.2121	0.2604	FALSE	FALSE	FALSE	BD0aIg	0.0301	0.608	outcome	TRUE	reported	textfile	0.0044	3.89E-01	2.23E-06	exposure	TRUE	reported	M33822.m	textfile	2	TRUE	NA	22.13274793	0.000946419
1066	rs13122250	T	C	T	C	0.0062	-0.0272	0.5542	0.4458	0.5494	FALSE	FALSE	FALSE	lQ8Pmm	0.0246	0.2693	outcome	TRUE	reported	textfile	9.00E-04	7.96E-02	8.95E-12	exposure	TRUE	reported	M00054.m	textfile	2	TRUE	NA	47.45679012	0.002997739
1067	rs13127926	A	G	A	G	-0.0091	-0.0153	0.5059	0.4941	0.5152	FALSE	FALSE	FALSE	IPIrnd	0.0209	0.4636	outcome	TRUE	reported	textfile	0.0018	1.59E-01	4.90E-07	exposure	TRUE	reported	M25459.m	textfile	2	TRUE	NA	25.55864198	0.001637563
1068	rs13130021	T	C	T	C	-0.0089	0.026	0.4312	0.4312	0.4481	FALSE	FALSE	FALSE	xi7GQn	0.023	0.2578	outcome	TRUE	reported	textfile	0.0018	1.59E-01	1.41E-06	exposure	TRUE	reported	M01564.m	textfile	2	TRUE	NA	24.44753086	0.00153693
1069	rs13132043	T	C	T	C	-0.0084	-0.0065	0.2928	0.2928	0.3539	FALSE	FALSE	FALSE	pH63f3	0.0259	0.802	outcome	TRUE	reported	textfile	0.0018	1.59E-01	4.58E-06	exposure	TRUE	reported	M32644.m	textfile	2	TRUE	NA	21.77777778	0.001155866
1070	rs13142346	T	G	T	G	0.0339	0.0023	0.2825	0.2825	0.2769	FALSE	FALSE	FALSE	6yinO3	0.0213	0.9143	outcome	TRUE	reported	textfile	0.0069	6.10E-01	8.46E-07	exposure	TRUE	reported	M36585.m	textfile	2	TRUE	NA	24.13799622	0.001252017
1071	rs13147572	A	G	A	G	-0.0047	0.0402	0.5809	0.4191	0.5663	FALSE	FALSE	FALSE	wJxAFL	0.0213	0.05965	outcome	TRUE	reported	textfile	9.00E-04	7.96E-02	1.99E-07	exposure	TRUE	reported	M00060.m	textfile	2	TRUE	NA	27.27160494	0.001697535
1072	rs13149458	T	C	T	C	-0.0293	-0.0758	0.0539	0.0539	0.0672	FALSE	FALSE	FALSE	VGyYoB	0.0498	0.1286	outcome	TRUE	reported	textfile	0.0064	5.66E-01	4.34E-06	exposure	TRUE	reported	M27278.m	textfile	2	TRUE	NA	20.95922852	0.000273312
1073	rs13149488	A	G	A	G	0.014	0.0089	0.5433	0.4567	0.5223	FALSE	FALSE	FALSE	5CfXws	0.021	0.672	outcome	TRUE	reported	textfile	0.0026	2.30E-01	1.24E-07	exposure	TRUE	reported	M35254.m	textfile	2	TRUE	NA	28.99408284	0.001838659
1074	rs13151688	T	C	T	C	0.0085	-0.0125	0.3407	0.3407	0.3698	FALSE	FALSE	FALSE	aJHcsa	0.0233	0.5928	outcome	TRUE	reported	textfile	0.0018	1.59E-01	3.81E-06	exposure	TRUE	reported	M15778.x	textfile	2	TRUE	NA	22.29938272	0.001283893
1075	rs13157599	T	C	T	C	0.0171	-0.0568	0.0447	0.0447	0.0465	FALSE	FALSE	FALSE	AM5vEF	0.0452	0.2089	outcome	TRUE	reported	textfile	0.0035	3.10E-01	1.17E-06	exposure	TRUE	reported	M33442.m	textfile	2	TRUE	NA	23.87020408	0.000259864
1076	rs13159409	T	G	T	G	-0.0148	-0.0251	0.0652	0.0652	0.0706	FALSE	FALSE	FALSE	ChuDOb	0.0432	0.5615	outcome	TRUE	reported	textfile	0.0032	2.83E-01	2.74E-06	exposure	TRUE	reported	M01494.m	textfile	2	TRUE	NA	21.390625	0.000333386
1077	rs13159652	T	C	T	C	0.031	0.0556	0.2052	0.2052	0.2056	FALSE	FALSE	FALSE	yJQDz6	0.0276	0.04402	outcome	TRUE	reported	textfile	0.0067	5.93E-01	3.34E-06	exposure	TRUE	reported	M36559.m	textfile	2	TRUE	NA	21.40788594	0.000891414
1078	rs13160919	A	G	A	G	0.0167	-0.0247	0.8729	0.1271	0.8776	FALSE	FALSE	FALSE	HGThmU	0.034	0.4672	outcome	TRUE	reported	textfile	0.0035	3.10E-01	2.35E-06	exposure	TRUE	reported	M22548.m	textfile	2	TRUE	NA	22.76653061	0.000643946
1079	rs13161544	T	C	T	C	-0.0057	-0.0024	0.5812	0.4188	0.5483	FALSE	FALSE	FALSE	sDNejf	0.0242	0.921	outcome	TRUE	reported	textfile	0.0012	1.06E-01	4.84E-06	exposure	TRUE	reported	M32867.m	textfile	2	TRUE	NA	22.5625	0.001407668
1080	rs13162494	A	G	A	G	-0.0566	-0.0073	0.0653	0.0653	0.0692	FALSE	FALSE	FALSE	Y8mG6h	0.0474	0.8784	outcome	TRUE	reported	textfile	0.0123	1.09E+00	4.35E-06	exposure	TRUE	reported	M32735.m	textfile	2	TRUE	NA	21.17496199	0.000329151
1081	rs13168489	T	C	T	C	0.0164	-0.0135	0.2029	0.2029	0.1895	FALSE	FALSE	FALSE	oWJuiT	0.0281	0.6305	outcome	TRUE	reported	textfile	0.0035	3.10E-01	2.68E-06	exposure	TRUE	reported	M35257.m	textfile	2	TRUE	NA	21.95591837	0.000905293
1082	rs13174155	T	G	T	G	-0.024	0.0147	0.4549	0.4549	0.4632	FALSE	FALSE	FALSE	m05Yi4	0.021	0.4823	outcome	TRUE	reported	textfile	0.005	4.42E-01	1.82E-06	exposure	TRUE	reported	M33415.m	textfile	2	TRUE	NA	23.04	0.001462177
1083	rs1317661	A	G	A	G	0.0043	-0.0337	0.4794	0.4794	0.4866	FALSE	FALSE	FALSE	Kesrae	0.0214	0.1149	outcome	TRUE	reported	textfile	9.00E-04	7.96E-02	1.86E-06	exposure	TRUE	reported	M15500.m	textfile	2	TRUE	NA	22.82716049	0.001456609
1084	rs1317833	A	G	A	G	-0.0125	-0.0132	0.6631	0.3369	0.6355	FALSE	FALSE	FALSE	eEhPRf	0.0235	0.574	outcome	TRUE	reported	textfile	0.0027	2.39E-01	4.38E-06	exposure	TRUE	reported	M27728.x	textfile	2	TRUE	NA	21.43347051	0.001222177
1085	rs13188217	A	C	A	C	0.0081	-0.0122	0.4184	0.4184	0.4142	FALSE	FALSE	FALSE	e4j0Bw	0.0215	0.5702	outcome	TRUE	reported	textfile	0.0017	1.50E-01	1.77E-06	exposure	TRUE	reported	M18369.m	textfile	2	TRUE	NA	22.70242215	0.001419167
1086	rs13188321	T	C	T	C	-0.0086	0.0107	0.1925	0.1925	0.1935	FALSE	FALSE	FALSE	cJJ9fj	0.0239	0.6551	outcome	TRUE	reported	textfile	0.0019	1.68E-01	3.54E-06	exposure	TRUE	reported	M35270.m	textfile	2	TRUE	NA	20.48753463	0.00081467
1087	rs13195863	A	C	A	C	0.022	0.0174	0.2043	0.2043	0.1965	FALSE	FALSE	FALSE	nnm6mQ	0.0251	0.4878	outcome	TRUE	reported	textfile	0.0044	3.89E-01	4.13E-07	exposure	TRUE	reported	M00599.m	textfile	2	TRUE	NA	25	0.001039906
1088	rs13197516	T	C	T	C	-0.0396	0.0227	0.0369	0.0369	0.0444	FALSE	FALSE	FALSE	UpwaEZ	0.0595	0.7035	outcome	TRUE	reported	textfile	0.008	7.08E-01	6.63E-07	exposure	TRUE	reported	M35193.m	textfile	2	TRUE	NA	24.5025	0.000222357
1089	rs1321208	T	C	T	C	-0.0355	-0.0479	0.1913	0.1913	0.2258	FALSE	FALSE	FALSE	FaOrOZ	0.0266	0.07125	outcome	TRUE	reported	textfile	0.0073	6.46E-01	1.05E-06	exposure	TRUE	reported	M18283.m	textfile	2	TRUE	NA	23.64890223	0.000934381
1090	rs13212376	T	G	T	G	-0.0333	-0.0031	0.0741	0.0741	0.0672	FALSE	FALSE	FALSE	5wdUGc	0.0377	0.9345	outcome	TRUE	reported	textfile	0.0073	6.46E-01	4.61E-06	exposure	TRUE	reported	M33138.m	textfile	2	TRUE	NA	20.80859448	0.000364616
1091	rs13212846	A	C	A	C	-0.0241	-0.0777	0.9252	0.0748	0.9117	FALSE	FALSE	FALSE	TwO4Cl	0.0405	0.05473	outcome	TRUE	reported	textfile	0.0052	4.60E-01	2.88E-06	exposure	TRUE	reported	M01508.m	textfile	2	TRUE	NA	21.47965976	0.000379914
1092	rs13212916	A	G	A	G	-0.0083	-0.0426	0.6812	0.3188	0.6908	FALSE	FALSE	FALSE	PnLmGF	0.0242	0.0783	outcome	TRUE	reported	textfile	0.0018	1.59E-01	2.92E-06	exposure	TRUE	reported	M34359.m	textfile	2	TRUE	NA	21.26234568	0.001183545
1093	rs13216754	A	G	A	G	0.0555	-0.1248	0.0117	0.0117	0.0154	FALSE	FALSE	FALSE	0iCfwL	0.091	0.1703	outcome	TRUE	reported	textfile	0.0105	9.29E-01	1.31E-07	exposure	TRUE	reported	M15122.m	textfile	2	TRUE	NA	27.93877551	8.25E-05
1094	rs13221063	A	G	A	G	-0.0294	-0.0105	0.8289	0.1711	0.8294	FALSE	FALSE	FALSE	PNYUdF	0.0268	0.6969	outcome	TRUE	reported	textfile	0.0064	5.66E-01	4.78E-06	exposure	TRUE	reported	M35669.m	textfile	2	TRUE	NA	21.10253906	0.000765322
1095	rs1322179	T	C	T	C	0.0411	0.0468	0.1489	0.1489	0.1533	FALSE	FALSE	FALSE	oUFpil	0.0306	0.1257	outcome	TRUE	reported	textfile	0.008	7.08E-01	3.09E-07	exposure	TRUE	reported	M37104.m	textfile	2	TRUE	NA	26.39390625	0.000854127
1096	rs13222124	A	G	A	G	-0.1154	0.03	0.9863	0.0137	0.9378	FALSE	FALSE	FALSE	IPIrnd	0.0467	0.52	outcome	TRUE	reported	textfile	0.0237	2.10E+00	1.09E-06	exposure	TRUE	reported	M25459.m	textfile	2	TRUE	NA	23.7090922	8.16E-05
1097	rs13225022	A	G	A	G	-0.0123	-0.0288	0.6784	0.3216	0.6351	FALSE	FALSE	FALSE	dXCg0S	0.0231	0.2133	outcome	TRUE	reported	textfile	0.0026	2.30E-01	1.40E-06	exposure	TRUE	reported	M01105.m	textfile	2	TRUE	NA	22.38017751	0.001247919
1098	rs13228785	A	C	A	C	-0.0089	0.0035	0.4235	0.4235	0.4208	FALSE	FALSE	FALSE	w0jjZR	0.0225	0.8771	outcome	TRUE	reported	textfile	0.0019	1.68E-01	3.32E-06	exposure	TRUE	reported	M35754.m	textfile	2	TRUE	NA	21.94182825	0.00137039
1099	rs13231650	T	C	T	C	0.0041	-0.0238	0.4296	0.4296	0.451	FALSE	FALSE	FALSE	Kesrae	0.0227	0.2937	outcome	TRUE	reported	textfile	9.00E-04	7.96E-02	4.78E-06	exposure	TRUE	reported	M15500.m	textfile	2	TRUE	NA	20.75308642	0.001300216
1100	rs13236645	A	G	A	G	0.0085	-0.0237	0.7326	0.2674	0.7292	FALSE	FALSE	FALSE	flY0RV	0.0268	0.3765	outcome	TRUE	reported	textfile	0.0018	1.59E-01	2.48E-06	exposure	TRUE	reported	M37506.m	textfile	2	TRUE	NA	22.29938272	0.001119701
1101	rs1323688	T	C	T	C	0.0087	-0.0091	0.2268	0.2268	0.2408	FALSE	FALSE	FALSE	6fuh9m	0.0224	0.6835	outcome	TRUE	reported	textfile	0.0018	1.59E-01	6.90E-07	exposure	TRUE	reported	M27256.m	textfile	2	TRUE	NA	23.36111111	0.001050048
1102	rs13255137	T	C	T	C	0.0441	-0.013	0.0791	0.0791	0.095	FALSE	FALSE	FALSE	yJQDz6	0.0362	0.7205	outcome	TRUE	reported	textfile	0.0095	8.40E-01	3.24E-06	exposure	TRUE	reported	M36559.m	textfile	2	TRUE	NA	21.54914127	0.000401548
1103	rs13255263	T	C	T	C	-0.0125	0.0029	0.2518	0.2518	0.2431	FALSE	FALSE	FALSE	HGlbgB	0.0259	0.9101	outcome	TRUE	reported	textfile	0.0026	2.30E-01	1.96E-06	exposure	TRUE	reported	M21630.m	textfile	2	TRUE	NA	23.11390533	0.00111293
1104	rs13256255	A	G	A	G	-0.0126	-0.0201	0.1668	0.1668	0.1583	FALSE	FALSE	FALSE	CfTWeg	0.0291	0.4902	outcome	TRUE	reported	textfile	0.0026	2.30E-01	8.30E-07	exposure	TRUE	reported	M32348.m	textfile	2	TRUE	NA	23.4852071	0.000834182
1105	rs13259125	T	C	T	C	-0.0082	-0.0057	0.3366	0.3366	0.3398	FALSE	FALSE	FALSE	GIsMmb	0.021	0.7859	outcome	TRUE	reported	textfile	0.0018	1.59E-01	4.02E-06	exposure	TRUE	reported	M34283.m	textfile	2	TRUE	NA	20.75308642	0.001187827
1106	rs13261860	A	G	A	G	-0.009	-0.01	0.4078	0.4078	0.4423	FALSE	FALSE	FALSE	DSKa9R	0.0226	0.6588	outcome	TRUE	reported	textfile	0.0019	1.68E-01	1.92E-06	exposure	TRUE	reported	M34912.m	textfile	2	TRUE	NA	22.43767313	0.001386156
1107	rs13262318	A	G	A	G	0.0668	-0.0288	0.9831	0.0169	0.9761	FALSE	FALSE	FALSE	47o7dR	0.074	0.6969	outcome	TRUE	reported	textfile	0.0143	1.26E+00	3.03E-06	exposure	TRUE	reported	M33441.m	textfile	2	TRUE	NA	21.82131156	9.34E-05
1108	rs13264997	A	G	A	G	-0.0293	0.0083	0.2032	0.2032	0.282	FALSE	FALSE	FALSE	TKWAfU	0.0295	0.7783	outcome	TRUE	reported	textfile	0.0063	5.57E-01	3.46E-06	exposure	TRUE	reported	M34527.m	textfile	2	TRUE	NA	21.62988158	0.000896041
1109	rs13265102	T	C	T	C	0.0271	-0.0109	0.6244	0.3756	0.6088	FALSE	FALSE	FALSE	RvnII1	0.0246	0.6577	outcome	TRUE	reported	textfile	0.0059	5.22E-01	4.73E-06	exposure	TRUE	reported	M32869.m	textfile	2	TRUE	NA	21.09767308	0.001264201
1110	rs13266017	A	C	A	C	-0.0201	-0.0066	0.5953	0.4047	0.549	FALSE	FALSE	FALSE	7ZTJHK	0.0225	0.7706	outcome	TRUE	reported	textfile	0.0043	3.80E-01	2.35E-06	exposure	TRUE	reported	M32758.m	textfile	2	TRUE	NA	21.85018929	0.001348106
1111	rs13270412	T	C	T	C	-0.1222	0.057	0.8578	0.1422	0.8254	FALSE	FALSE	FALSE	xrQZqA	0.0278	0.04015	outcome	TRUE	reported	textfile	0.0248	2.19E+00	8.00E-07	exposure	TRUE	reported	M34365.x	textfile	2	TRUE	NA	24.2794615	0.000759574
1112	rs1327266	T	C	T	C	0.0357	0.008	0.9338	0.0662	0.9386	FALSE	FALSE	FALSE	89qd5B	0.0453	0.8597	outcome	TRUE	reported	textfile	0.0077	6.81E-01	3.88E-06	exposure	TRUE	reported	M33204.m	textfile	2	TRUE	NA	21.49586777	0.000339769
1113	rs13278849	A	G	A	G	-0.013	0.0267	0.73	0.27	0.7002	FALSE	FALSE	FALSE	8SWFRH	0.0238	0.2616	outcome	TRUE	reported	textfile	0.002	1.77E-01	2.79E-11	exposure	TRUE	reported	M22177.m	textfile	2	TRUE	NA	42.25	0.002126458
1114	rs13280152	T	G	T	G	0.0162	0.0277	0.1202	0.1202	0.1217	FALSE	FALSE	FALSE	dXCg0S	0.0289	0.3368	outcome	TRUE	reported	textfile	0.0033	2.92E-01	1.22E-06	exposure	TRUE	reported	M01105.m	textfile	2	TRUE	NA	24.09917355	0.000651003
1115	rs13280205	A	C	A	C	0.0121	0.0069	0.805	0.195	0.7162	FALSE	FALSE	FALSE	RDDPm7	0.0227	0.7622	outcome	TRUE	reported	textfile	0.0025	2.21E-01	2.02E-06	exposure	TRUE	reported	M01769.m	textfile	2	TRUE	NA	23.4256	0.000941124
1116	rs13287132	A	G	A	G	0.0656	0.021	0.8214	0.1786	0.8034	FALSE	FALSE	FALSE	ZGp4jJ	0.0241	0.3827	outcome	TRUE	reported	textfile	0.0143	1.26E+00	4.80E-06	exposure	TRUE	reported	M27716.m	textfile	2	TRUE	NA	21.04435425	0.000795303
1117	rs13288937	A	C	A	C	0.2488	-0.0199	0.0205	0.0205	0.0126	FALSE	FALSE	FALSE	tGDczx	0.1132	0.8606	outcome	TRUE	reported	textfile	0.0526	4.65E+00	2.29E-06	exposure	TRUE	reported	M00542.m	textfile	2	TRUE	NA	22.3732597	0.00011497
1118	rs13298337	T	C	T	C	0.0096	-0.017	0.6276	0.3724	0.5976	FALSE	FALSE	FALSE	PnLmGF	0.0232	0.465	outcome	TRUE	reported	textfile	0.0018	1.59E-01	1.05E-07	exposure	TRUE	reported	M34359.m	textfile	2	TRUE	NA	28.44444444	0.001704005
1119	rs1330523	A	G	A	G	-0.0117	-0.0235	0.2326	0.2326	0.2243	FALSE	FALSE	FALSE	F8Unzv	0.0266	0.3762	outcome	TRUE	reported	textfile	0.0024	2.12E-01	1.56E-06	exposure	TRUE	reported	M00527.m	textfile	2	TRUE	NA	23.765625	0.00108733
1120	rs1330918	A	C	A	C	0.0042	-0.0103	0.6132	0.3868	0.5889	FALSE	FALSE	FALSE	lQ8Pmm	0.0192	0.5903	outcome	TRUE	reported	textfile	9.00E-04	7.96E-02	2.21E-06	exposure	TRUE	reported	M00054.m	textfile	2	TRUE	NA	21.77777778	0.00132066
1121	rs1333111	A	G	A	G	-0.0136	0.0056	0.3146	0.3146	0.3607	FALSE	FALSE	FALSE	ZGao42	0.0212	0.7903	outcome	TRUE	reported	textfile	0.0028	2.48E-01	9.84E-07	exposure	TRUE	reported	M34456.m	textfile	2	TRUE	NA	23.59183673	0.001296902
1122	rs13332924	A	C	A	C	0.0132	0.0234	0.2301	0.2301	0.2416	FALSE	FALSE	FALSE	9n6yzl	0.0259	0.3656	outcome	TRUE	reported	textfile	0.0026	2.30E-01	4.76E-07	exposure	TRUE	reported	M16822.m	textfile	2	TRUE	NA	25.77514793	0.001167006
1123	rs13337056	A	G	A	G	-0.339	0.0364	0.0208	0.0208	0.0203	FALSE	FALSE	FALSE	MXr51U	0.0838	0.6639	outcome	TRUE	reported	textfile	0.0738	6.53E+00	4.37E-06	exposure	TRUE	reported	M33178.x	textfile	2	TRUE	NA	21.1002049	0.000109784
1124	rs1334318	A	G	A	G	0.0044	-0.0734	0.3572	0.3572	0.4079	FALSE	FALSE	FALSE	wJxAFL	0.025	0.003319	outcome	TRUE	reported	textfile	9.00E-04	7.96E-02	1.01E-06	exposure	TRUE	reported	M00060.m	textfile	2	TRUE	NA	23.90123457	0.001403126
1125	rs13354441	A	G	A	G	-0.087	0.0256	0.8928	0.1072	0.9614	FALSE	FALSE	FALSE	iJ0Akk	0.0495	0.604	outcome	TRUE	reported	textfile	0.0175	1.55E+00	6.33E-07	exposure	TRUE	reported	M34322.m	textfile	2	TRUE	NA	24.71510204	0.000603051
1126	rs13355979	A	G	A	G	-0.0078	-0.0125	0.5663	0.4337	0.5705	FALSE	FALSE	FALSE	hKApLm	0.0212	0.5561	outcome	TRUE	reported	textfile	0.0017	1.50E-01	3.94E-06	exposure	TRUE	reported	M01336.m	textfile	2	TRUE	NA	21.05190311	0.001328228
1127	rs1336286	T	C	T	C	-0.1665	0.0791	0.9493	0.0507	0.9469	FALSE	FALSE	FALSE	sKt7GQ	0.0501	0.1145	outcome	TRUE	reported	textfile	0.033	2.92E+00	4.54E-07	exposure	TRUE	reported	M33391.m	textfile	2	TRUE	NA	25.45661157	0.000312971
1128	rs1336659	A	G	A	G	0.0135	-0.0169	0.5079	0.4921	0.5093	FALSE	FALSE	FALSE	7DF3Zt	0.024	0.4817	outcome	TRUE	reported	textfile	0.0026	2.30E-01	3.01E-07	exposure	TRUE	reported	M33163.m	textfile	2	TRUE	NA	26.96005917	0.00172216
1129	rs1337278	A	G	A	G	0.0124	0.0127	0.6107	0.3893	0.5737	FALSE	FALSE	FALSE	uK0Oug	0.0244	0.6028	outcome	TRUE	reported	textfile	0.0027	2.39E-01	3.68E-06	exposure	TRUE	reported	M12129.m	textfile	2	TRUE	NA	21.09190672	0.001279941
1130	rs13376835	A	G	A	G	-0.0401	-0.0216	0.8266	0.1734	0.8346	FALSE	FALSE	FALSE	XfrbN3	0.0299	0.4706	outcome	TRUE	reported	textfile	0.0082	7.25E-01	1.13E-06	exposure	TRUE	reported	M33633.m	textfile	2	TRUE	NA	23.91448543	0.000876975
1131	rs13378579	A	C	A	C	-0.0711	0.0784	0.0303	0.0303	0.0391	FALSE	FALSE	FALSE	jDP6Y0	0.0633	0.2153	outcome	TRUE	reported	textfile	0.0156	1.38E+00	4.81E-06	exposure	TRUE	reported	M31453.m	textfile	2	TRUE	NA	20.77255917	0.000155988
1132	rs13380271	T	C	T	C	-0.0077	0.0041	0.4149	0.4149	0.4109	FALSE	FALSE	FALSE	a3KhmT	0.0203	0.8402	outcome	TRUE	reported	textfile	0.0016	1.42E-01	2.90E-06	exposure	TRUE	reported	M10642.m	textfile	2	TRUE	NA	23.16015625	0.001427606
1133	rs1338571	A	G	A	G	0.0091	-0.0072	0.5069	0.4931	0.5011	FALSE	FALSE	FALSE	GIsMmb	0.0222	0.7476	outcome	TRUE	reported	textfile	0.0018	1.59E-01	3.07E-07	exposure	TRUE	reported	M34283.m	textfile	2	TRUE	NA	25.55864198	0.001637479
1134	rs13390807	A	G	A	G	0.0395	-0.0098	0.0557	0.0557	0.064	FALSE	FALSE	FALSE	rMymbs	0.0464	0.8322	outcome	TRUE	reported	textfile	0.0078	6.90E-01	4.12E-07	exposure	TRUE	reported	M38178.m	textfile	2	TRUE	NA	25.64513478	0.00034474
1135	rs13393013	A	G	A	G	0.0314	-0.0227	0.0213	0.0213	0.0278	FALSE	FALSE	FALSE	BmC4ij	0.0647	0.7259	outcome	TRUE	reported	textfile	0.0065	5.75E-01	1.31E-06	exposure	TRUE	reported	M01645.m	textfile	2	TRUE	NA	23.33633136	0.000124332
1136	rs13393013	A	G	A	G	0.0415	-0.0227	0.0218	0.0218	0.0278	FALSE	FALSE	FALSE	TRiBpI	0.0647	0.7259	outcome	TRUE	reported	textfile	0.0085	7.52E-01	1.08E-06	exposure	TRUE	reported	M01365.m	textfile	2	TRUE	NA	23.83737024	0.00012989
1137	rs13397032	T	C	T	C	-0.0085	0.0056	0.4316	0.4316	0.4183	FALSE	FALSE	FALSE	nxdGCN	0.0209	0.7905	outcome	TRUE	reported	textfile	0.0018	1.59E-01	4.27E-06	exposure	TRUE	reported	M37058.m	textfile	2	TRUE	NA	22.29938272	0.001402197
1138	rs1339995	A	C	A	C	0.011	-0.0118	0.4714	0.4714	0.4637	FALSE	FALSE	FALSE	DSKa9R	0.0223	0.5962	outcome	TRUE	reported	textfile	0.0019	1.68E-01	1.63E-08	exposure	TRUE	reported	M34912.m	textfile	2	TRUE	NA	33.51800554	0.002136552
1139	rs1340971	T	C	T	C	-0.008	-0.0034	0.6654	0.3346	0.6684	FALSE	FALSE	FALSE	c8i1aW	0.0234	0.886	outcome	TRUE	reported	textfile	0.0017	1.50E-01	4.66E-06	exposure	TRUE	reported	M02734.m	textfile	2	TRUE	NA	22.14532872	0.00126659
1140	rs1341146	T	G	T	G	-0.0406	0.0089	0.734	0.266	0.6943	FALSE	FALSE	FALSE	JsfruU	0.0245	0.7175	outcome	TRUE	reported	textfile	0.0085	7.52E-01	1.66E-06	exposure	TRUE	reported	M32564.m	textfile	2	TRUE	NA	22.81467128	0.001138214
1141	rs1341296	T	C	T	C	0.0127	0	0.4596	0.4596	0.452	FALSE	FALSE	FALSE	jYf26S	0.0223	0.9982	outcome	TRUE	reported	textfile	0.0027	2.39E-01	2.79E-06	exposure	TRUE	reported	M34244.m	textfile	2	TRUE	NA	22.12482853	0.00140261
1142	rs13415138	T	C	T	C	-0.0129	0.0211	0.2763	0.2763	0.2888	FALSE	FALSE	FALSE	oApi3e	0.023	0.3594	outcome	TRUE	reported	textfile	0.0027	2.39E-01	2.90E-06	exposure	TRUE	reported	M22130.m	textfile	2	TRUE	NA	22.82716049	0.001165073
1143	rs13417885	A	G	A	G	0.034	0.0304	0.9333	0.0667	0.9357	FALSE	FALSE	FALSE	7WI5IH	0.0453	0.5024	outcome	TRUE	reported	textfile	0.0073	6.46E-01	3.41E-06	exposure	TRUE	reported	M33587.m	textfile	2	TRUE	NA	21.69262526	0.000344881
1144	rs13424082	A	G	A	G	-0.0125	0.0272	0.1735	0.1735	0.1801	FALSE	FALSE	FALSE	JVlaVr	0.0318	0.393	outcome	TRUE	reported	textfile	0.0026	2.30E-01	1.80E-06	exposure	TRUE	reported	M01493.m	textfile	2	TRUE	NA	23.11390533	0.000847104
1145	rs13429065	T	C	T	C	0.2346	0.0469	0.0343	0.0343	0.0251	FALSE	FALSE	FALSE	iJ0Akk	0.0716	0.512	outcome	TRUE	reported	textfile	0.0503	4.45E+00	3.08E-06	exposure	TRUE	reported	M34322.m	textfile	2	TRUE	NA	21.75304436	0.000184121
1146	rs13431652	T	C	T	C	0.0099	0.0025	0.7174	0.2826	0.6956	FALSE	FALSE	FALSE	nhdtTd	0.0208	0.9061	outcome	TRUE	reported	textfile	0.0017	1.50E-01	4.34E-09	exposure	TRUE	reported	M20489.m	textfile	2	TRUE	NA	33.91349481	0.001766247
1147	rs13432322	T	C	T	C	-0.0933	0.0287	0.016	0.016	0.0231	FALSE	FALSE	FALSE	KU5eCE	0.0744	0.6993	outcome	TRUE	reported	textfile	0.0193	1.71E+00	1.27E-06	exposure	TRUE	reported	M33250.m	textfile	2	TRUE	NA	23.36945958	9.37E-05
1148	rs1343863	A	G	A	G	-0.0601	0.0075	0.7954	0.2046	0.6929	FALSE	FALSE	FALSE	2SiK8P	0.028	0.7881	outcome	TRUE	reported	textfile	0.0118	1.04E+00	3.80E-07	exposure	TRUE	reported	M33353.m	textfile	2	TRUE	NA	25.94089342	0.001086935
1149	rs13440146	T	G	T	G	-0.0292	0.0297	0.0579	0.0579	0.0807	FALSE	FALSE	FALSE	YHNfM0	0.0448	0.508	outcome	TRUE	reported	textfile	0.006	5.31E-01	1.29E-06	exposure	TRUE	reported	M16821.m	textfile	2	TRUE	NA	23.68444444	0.0003299
1150	rs1345255	A	G	A	G	-0.0085	-0.0377	0.8677	0.1323	0.8512	FALSE	FALSE	FALSE	502g8Y	0.0269	0.161	outcome	TRUE	reported	textfile	0.0018	1.59E-01	2.12E-06	exposure	TRUE	reported	M32675.m	textfile	2	TRUE	NA	22.29938272	0.00065615
1151	rs1347222	T	C	T	C	0.009	-0.0055	0.3688	0.3688	0.4085	FALSE	FALSE	FALSE	DSKa9R	0.0229	0.8115	outcome	TRUE	reported	textfile	0.0019	1.68E-01	2.01E-06	exposure	TRUE	reported	M34912.m	textfile	2	TRUE	NA	22.43767313	0.001336147
1152	rs1348656	T	C	T	C	-0.0246	-0.0362	0.7979	0.2021	0.7317	FALSE	FALSE	FALSE	7WI5IH	0.0276	0.1893	outcome	TRUE	reported	textfile	0.0047	4.16E-01	1.99E-07	exposure	TRUE	reported	M33587.m	textfile	2	TRUE	NA	27.39520145	0.00112779
1153	rs1348656	T	C	T	C	-0.0232	-0.0362	0.798	0.202	0.7317	FALSE	FALSE	FALSE	FBP3jC	0.0276	0.1893	outcome	TRUE	reported	textfile	0.0042	3.72E-01	3.46E-08	exposure	TRUE	reported	M33972.m	textfile	2	TRUE	NA	30.51247166	0.001253933
1154	rs1348656	T	C	T	C	-0.0209	-0.0362	0.7981	0.2019	0.7317	FALSE	FALSE	FALSE	3Ap4HS	0.0276	0.1893	outcome	TRUE	reported	textfile	0.0043	3.80E-01	1.34E-06	exposure	TRUE	reported	M35160.m	textfile	2	TRUE	NA	23.62412115	0.000974875
1155	rs1348656	T	C	T	C	-0.0172	-0.0362	0.7976	0.2024	0.7317	FALSE	FALSE	FALSE	DjrhUY	0.0276	0.1893	outcome	TRUE	reported	textfile	0.003	2.65E-01	1.06E-08	exposure	TRUE	reported	M01359.m	textfile	2	TRUE	NA	32.87111111	0.001360162
1156	rs1348656	T	C	T	C	-0.0137	-0.0362	0.798	0.202	0.7317	FALSE	FALSE	FALSE	MTJn9k	0.0276	0.1893	outcome	TRUE	reported	textfile	0.0024	2.12E-01	1.17E-08	exposure	TRUE	reported	M01358.m	textfile	2	TRUE	NA	32.58506944	0.001346337
1157	rs1348656	T	C	T	C	-0.0117	-0.0362	0.798	0.202	0.7317	FALSE	FALSE	FALSE	hKApLm	0.0276	0.1893	outcome	TRUE	reported	textfile	0.0024	2.12E-01	9.07E-07	exposure	TRUE	reported	M01336.m	textfile	2	TRUE	NA	23.765625	0.000981938
1158	rs1348656	T	C	T	C	-0.0202	-0.0362	0.798	0.202	0.7317	FALSE	FALSE	FALSE	4UUqAy	0.0276	0.1893	outcome	TRUE	reported	textfile	0.0042	3.72E-01	1.52E-06	exposure	TRUE	reported	M17805.m	textfile	2	TRUE	NA	23.13151927	0.000950607
1159	rs1348656	T	C	T	C	-0.0195	-0.0362	0.7978	0.2022	0.7317	FALSE	FALSE	FALSE	DJKcRG	0.0276	0.1893	outcome	TRUE	reported	textfile	0.0041	3.63E-01	1.67E-06	exposure	TRUE	reported	M33971.m	textfile	2	TRUE	NA	22.62046401	0.000931025
1160	rs1349704	A	G	A	G	0.0044	0.0056	0.4611	0.4611	0.4672	FALSE	FALSE	FALSE	lQ8Pmm	0.0222	0.7999	outcome	TRUE	reported	textfile	9.00E-04	7.96E-02	8.31E-07	exposure	TRUE	reported	M00054.m	textfile	2	TRUE	NA	23.90123457	0.001518492
1161	rs1351284	A	C	A	C	0.0254	0.0076	0.6287	0.3713	0.6147	FALSE	FALSE	FALSE	f2AU4q	0.0215	0.7228	outcome	TRUE	reported	textfile	0.0054	4.78E-01	2.63E-06	exposure	TRUE	reported	M34533.m	textfile	2	TRUE	NA	22.12482853	0.001318287
1162	rs1352907	T	C	T	C	0.0122	0.0183	0.1679	0.1679	0.2162	FALSE	FALSE	FALSE	PnLmGF	0.0276	0.5078	outcome	TRUE	reported	textfile	0.0026	2.30E-01	4.02E-06	exposure	TRUE	reported	M34359.m	textfile	2	TRUE	NA	22.01775148	0.000786177
1163	rs13538	A	G	A	G	0.1186	-0.0332	0.7828	0.2172	0.7842	FALSE	FALSE	FALSE	hfHGS8	0.027	0.2187	outcome	TRUE	reported	textfile	0.0044	3.89E-01	7.89E-157	exposure	TRUE	reported	M34040.m	textfile	2	TRUE	NA	726.5475207	0.031609004
1164	rs1357743	T	G	T	G	0.0322	0.0286	0.5585	0.4415	0.5435	FALSE	FALSE	FALSE	qzAGEd	0.0225	0.203	outcome	TRUE	reported	textfile	0.0069	6.10E-01	2.79E-06	exposure	TRUE	reported	M32319.m	textfile	2	TRUE	NA	21.77777778	0.001374156
1165	rs1360501	T	C	T	C	-0.0084	0.0136	0.6909	0.3091	0.6484	FALSE	FALSE	FALSE	5xoC3O	0.0243	0.5747	outcome	TRUE	reported	textfile	0.0018	1.59E-01	3.49E-06	exposure	TRUE	reported	M32489.m	textfile	2	TRUE	NA	21.77777778	0.001192089
1166	rs1360820	A	G	A	G	-0.0042	0.0101	0.4963	0.4963	0.4995	FALSE	FALSE	FALSE	wJxAFL	0.0222	0.6502	outcome	TRUE	reported	textfile	9.00E-04	7.96E-02	2.15E-06	exposure	TRUE	reported	M00060.m	textfile	2	TRUE	NA	21.77777778	0.001391934
1167	rs1365505	T	C	T	C	0.0198	0.0086	0.681	0.319	0.6436	FALSE	FALSE	FALSE	qZ2Tfd	0.0223	0.7017	outcome	TRUE	reported	textfile	0.004	3.54E-01	1.06E-06	exposure	TRUE	reported	M32755.m	textfile	2	TRUE	NA	24.5025	0.001359226
1168	rs1368388	A	G	A	G	-0.0041	0.063	0.4238	0.4238	0.4226	FALSE	FALSE	FALSE	Kesrae	0.0225	0.005091	outcome	TRUE	reported	textfile	9.00E-04	7.96E-02	4.62E-06	exposure	TRUE	reported	M15500.m	textfile	2	TRUE	NA	20.75308642	0.001295704
1169	rs1373469	T	C	T	C	0.0081	0.024	0.5235	0.4765	0.5465	FALSE	FALSE	FALSE	qce0XI	0.0223	0.2812	outcome	TRUE	reported	textfile	0.0018	1.59E-01	4.85E-06	exposure	TRUE	reported	M32492.m	textfile	2	TRUE	NA	20.25	0.001294748
1170	rs1373962	T	C	T	C	0.005	-0.0204	0.5973	0.4027	0.5991	FALSE	FALSE	FALSE	lQ8Pmm	0.0212	0.3364	outcome	TRUE	reported	textfile	9.00E-04	7.96E-02	2.71E-08	exposure	TRUE	reported	M00054.m	textfile	2	TRUE	NA	30.86419753	0.001898095
1171	rs1374273	A	G	A	G	0.0254	-0.0124	0.6234	0.3766	0.5853	FALSE	FALSE	FALSE	WI7Kg9	0.0239	0.6043	outcome	TRUE	reported	textfile	0.0052	4.60E-01	1.05E-06	exposure	TRUE	reported	M36300.m	textfile	2	TRUE	NA	23.85946746	0.001431624
1172	rs1379560	T	C	T	C	-0.0085	0.0302	0.1931	0.1931	0.2135	FALSE	FALSE	FALSE	6fuh9m	0.0245	0.2174	outcome	TRUE	reported	textfile	0.0018	1.59E-01	2.27E-06	exposure	TRUE	reported	M27256.m	textfile	2	TRUE	NA	22.29938272	0.000890585
1173	rs1381274	T	C	T	C	-0.0146	0.0296	0.4672	0.4672	0.4653	FALSE	FALSE	FALSE	fhXZSn	0.0224	0.1855	outcome	TRUE	reported	textfile	0.0032	2.83E-01	3.63E-06	exposure	TRUE	reported	M01712.m	textfile	2	TRUE	NA	20.81640625	0.001325043
1174	rs1382606	A	G	A	G	0.008	0.0049	0.5044	0.4956	0.4946	FALSE	FALSE	FALSE	lnapdn	0.0201	0.8066	outcome	TRUE	reported	textfile	0.0017	1.50E-01	3.11E-06	exposure	TRUE	reported	M19362.m	textfile	2	TRUE	NA	22.14532872	0.001422112
1175	rs1383432	T	G	T	G	-0.0284	-0.0206	0.6573	0.3427	0.6685	FALSE	FALSE	FALSE	S6R7hh	0.0235	0.3813	outcome	TRUE	reported	textfile	0.006	5.31E-01	2.36E-06	exposure	TRUE	reported	M32808.m	textfile	2	TRUE	NA	22.40444444	0.001288711
1176	rs1386540	T	C	T	C	-0.0361	-0.0035	0.3484	0.3484	0.4119	FALSE	FALSE	FALSE	hvTKND	0.023	0.8775	outcome	TRUE	reported	textfile	0.0074	6.55E-01	1.14E-06	exposure	TRUE	reported	M35305.m	textfile	2	TRUE	NA	23.7985756	0.00137918
1177	rs138832	A	G	A	G	0.0779	-0.0135	0.7832	0.2168	0.7908	FALSE	FALSE	FALSE	PCx7uS	0.0276	0.6254	outcome	TRUE	reported	textfile	0.0156	1.38E+00	6.18E-07	exposure	TRUE	reported	M33883.m	textfile	2	TRUE	NA	24.93593853	0.001082128
1178	rs1390370	A	G	A	G	0.0235	0.0207	0.8174	0.1826	0.793	FALSE	FALSE	FALSE	XEXwcQ	0.0297	0.4866	outcome	TRUE	reported	textfile	0.005	4.42E-01	2.62E-06	exposure	TRUE	reported	M36673.m	textfile	2	TRUE	NA	22.09	0.000843833
1179	rs1391470	T	C	T	C	0.2838	-0.1162	0.0161	0.0161	0.0213	FALSE	FALSE	FALSE	RDWSFf	0.0806	0.1494	outcome	TRUE	reported	textfile	0.0602	5.32E+00	2.45E-06	exposure	TRUE	reported	M33609.m	textfile	2	TRUE	NA	22.2244898	9.02E-05
1180	rs1391971	A	G	A	G	-0.0161	-0.0089	0.1795	0.1795	0.187	FALSE	FALSE	FALSE	jYf26S	0.0257	0.7302	outcome	TRUE	reported	textfile	0.0035	3.10E-01	3.90E-06	exposure	TRUE	reported	M34244.m	textfile	2	TRUE	NA	21.16	0.000794514
1181	rs1392786	T	C	T	C	-0.0282	0.0128	0.4017	0.4017	0.4608	FALSE	FALSE	FALSE	FaOrOZ	0.0225	0.571	outcome	TRUE	reported	textfile	0.0059	5.22E-01	1.93E-06	exposure	TRUE	reported	M18283.m	textfile	2	TRUE	NA	22.84515944	0.00140284
1182	rs1394836	T	C	T	C	0.0083	-0.0134	0.6032	0.3968	0.5688	FALSE	FALSE	FALSE	4ZdkmD	0.0225	0.5519	outcome	TRUE	reported	textfile	0.0018	1.59E-01	2.23E-06	exposure	TRUE	reported	M01898.m	textfile	2	TRUE	NA	21.26234568	0.001304442
1183	rs1395	A	G	A	G	0.0172	0	0.7034	0.2966	0.6603	FALSE	FALSE	FALSE	TwO4Cl	0.0229	0.9983	outcome	TRUE	reported	textfile	0.0027	2.39E-01	8.14E-11	exposure	TRUE	reported	M01508.m	textfile	2	TRUE	NA	40.58161866	0.002161049
1184	rs1397829	A	G	A	G	0.0268	-0.0406	0.535	0.465	0.5266	FALSE	FALSE	FALSE	fupIe0	0.024	0.09141	outcome	TRUE	reported	textfile	0.0053	4.69E-01	4.53E-07	exposure	TRUE	reported	M18394.x	textfile	2	TRUE	NA	25.56924172	0.001624653
1185	rs1397829	A	G	A	G	0.042	-0.0406	0.5328	0.4672	0.5266	FALSE	FALSE	FALSE	KNmeQ0	0.024	0.09141	outcome	TRUE	reported	textfile	0.0085	7.52E-01	7.08E-07	exposure	TRUE	reported	M00569.x	textfile	2	TRUE	NA	24.41522491	0.001552959
1186	rs1398096	T	C	T	C	0.0082	0.0138	0.7377	0.2623	0.7465	FALSE	FALSE	FALSE	iqvuO7	0.0233	0.5534	outcome	TRUE	reported	textfile	0.0018	1.59E-01	4.41E-06	exposure	TRUE	reported	M35326.m	textfile	2	TRUE	NA	20.75308642	0.001029299
1187	rs1404373	T	C	T	C	-0.0084	0.0074	0.6525	0.3475	0.6195	FALSE	FALSE	FALSE	xi7GQn	0.021	0.7244	outcome	TRUE	reported	textfile	0.0018	1.59E-01	2.92E-06	exposure	TRUE	reported	M01564.m	textfile	2	TRUE	NA	21.77777778	0.001265697
1188	rs1405215	A	G	A	G	0.0623	-0.0061	0.165	0.165	0.2664	FALSE	FALSE	FALSE	FlrZab	0.0311	0.8455	outcome	TRUE	reported	textfile	0.0116	1.03E+00	8.00E-08	exposure	TRUE	reported	M32754.m	textfile	2	TRUE	NA	28.84430737	0.001008096
1189	rs140572	A	C	A	C	0.0047	-0.0322	0.5115	0.4885	0.5044	FALSE	FALSE	FALSE	Kesrae	0.0238	0.1767	outcome	TRUE	reported	textfile	9.00E-04	7.96E-02	2.19E-07	exposure	TRUE	reported	M15500.m	textfile	2	TRUE	NA	27.27160494	0.001742247
1190	rs1408509	A	G	A	G	0.0526	0.005	0.3568	0.3568	0.3696	FALSE	FALSE	FALSE	d5rhJo	0.022	0.8192	outcome	TRUE	reported	textfile	0.011	9.73E-01	1.78E-06	exposure	TRUE	reported	M33610.m	textfile	2	TRUE	NA	22.86578512	0.001341364
1191	rs1411176	T	C	T	C	-0.0359	-0.0426	0.3811	0.3811	0.4006	FALSE	FALSE	FALSE	vKSypA	0.0208	0.04025	outcome	TRUE	reported	textfile	0.0074	6.55E-01	1.28E-06	exposure	TRUE	reported	M36131.m	textfile	2	TRUE	NA	23.53560993	0.001417084
1192	rs1412535	T	C	T	C	-0.0281	0.0388	0.5882	0.4118	0.5558	FALSE	FALSE	FALSE	CCrKPU	0.0228	0.08861	outcome	TRUE	reported	textfile	0.0057	5.04E-01	8.90E-07	exposure	TRUE	reported	M34112.m	textfile	2	TRUE	NA	24.30317021	0.001505889
1193	rs1412972	T	G	T	G	0.0097	0.0295	0.5006	0.4994	0.5272	FALSE	FALSE	FALSE	lQ8Pmm	0.0223	0.1844	outcome	TRUE	reported	textfile	0.002	1.77E-01	1.63E-06	exposure	TRUE	reported	M00054.m	textfile	2	TRUE	NA	23.5225	0.001501642
1194	rs1419916	T	C	T	C	0.0201	0.016	0.3141	0.3141	0.3416	FALSE	FALSE	FALSE	gJ9JyK	0.0247	0.5177	outcome	TRUE	reported	textfile	0.0042	3.72E-01	2.27E-06	exposure	TRUE	reported	M34761.m	textfile	2	TRUE	NA	22.90306122	0.001257955
1195	rs1420426	A	G	A	G	0.0081	0.0072	0.6202	0.3798	0.5877	FALSE	FALSE	FALSE	CfTWeg	0.0228	0.7536	outcome	TRUE	reported	textfile	0.0018	1.59E-01	4.16E-06	exposure	TRUE	reported	M32348.m	textfile	2	TRUE	NA	20.25	0.001222623
1196	rs1422587	T	C	T	C	0.0095	0.0225	0.3521	0.3521	0.3765	FALSE	FALSE	FALSE	DSKa9R	0.021	0.2836	outcome	TRUE	reported	textfile	0.0019	1.68E-01	4.87E-07	exposure	TRUE	reported	M34912.m	textfile	2	TRUE	NA	25	0.001458924
1197	rs1424092	T	G	T	G	-0.0092	0.0132	0.3648	0.3648	0.3807	FALSE	FALSE	FALSE	oo8U6H	0.0246	0.5906	outcome	TRUE	reported	textfile	0.0018	1.59E-01	1.78E-07	exposure	TRUE	reported	M32910.m	textfile	2	TRUE	NA	26.12345679	0.001551589
1198	rs1424532	A	G	A	G	-0.009	0.0134	0.6678	0.3322	0.6713	FALSE	FALSE	FALSE	QGQr0B	0.0237	0.5721	outcome	TRUE	reported	textfile	0.0019	1.68E-01	1.65E-06	exposure	TRUE	reported	M32729.m	textfile	2	TRUE	NA	22.43767313	0.001273334
1199	rs1424937	A	G	A	G	0.0042	-0.0029	0.4576	0.4576	0.4618	FALSE	FALSE	FALSE	Kesrae	0.0222	0.8952	outcome	TRUE	reported	textfile	9.00E-04	7.96E-02	2.32E-06	exposure	TRUE	reported	M15500.m	textfile	2	TRUE	NA	21.77777778	0.001382
1200	rs1426441	A	G	A	G	0.0113	-0.0096	0.1423	0.1423	0.1737	FALSE	FALSE	FALSE	MTJn9k	0.0279	0.732	outcome	TRUE	reported	textfile	0.0025	2.21E-01	4.87E-06	exposure	TRUE	reported	M01358.m	textfile	2	TRUE	NA	20.4304	0.000638179
1201	rs1428203	T	G	T	G	0.0045	0.0184	0.4117	0.4117	0.4422	FALSE	FALSE	FALSE	wJxAFL	0.0226	0.4155	outcome	TRUE	reported	textfile	9.00E-04	7.96E-02	5.51E-07	exposure	TRUE	reported	M00060.m	textfile	2	TRUE	NA	25	0.001548134
1202	rs1428261	T	C	T	C	0.0285	-0.016	0.6371	0.3629	0.5926	FALSE	FALSE	FALSE	hBOXuA	0.0273	0.5571	outcome	TRUE	reported	textfile	0.0061	5.40E-01	3.25E-06	exposure	TRUE	reported	M33675.m	textfile	2	TRUE	NA	21.82880946	0.001288032
1203	rs1428365	T	C	T	C	-0.0192	0.0322	0.9228	0.0772	0.9043	FALSE	FALSE	FALSE	8atR06	0.0382	0.4003	outcome	TRUE	reported	textfile	0.0042	3.72E-01	4.52E-06	exposure	TRUE	reported	M36776.m	textfile	2	TRUE	NA	20.89795918	0.000379552
1204	rs1429219	A	G	A	G	0.033	-0.0018	0.0353	0.0353	0.0349	FALSE	FALSE	FALSE	9pZlLT	0.0577	0.9744	outcome	TRUE	reported	textfile	0.0072	6.37E-01	4.53E-06	exposure	TRUE	reported	M25599.m	textfile	2	TRUE	NA	21.00694444	0.000182787
1205	rs1430209	T	C	T	C	-0.0086	-0.0281	0.5313	0.4687	0.5361	FALSE	FALSE	FALSE	TELOiC	0.0208	0.178	outcome	TRUE	reported	textfile	0.0018	1.59E-01	1.87E-06	exposure	TRUE	reported	M01110.m	textfile	2	TRUE	NA	22.82716049	0.001457026
1206	rs1430346	T	C	T	C	0.0312	-0.0261	0.729	0.271	0.7126	FALSE	FALSE	FALSE	hfHGS8	0.0247	0.2908	outcome	TRUE	reported	textfile	0.0044	3.89E-01	1.40E-12	exposure	TRUE	reported	M34040.m	textfile	2	TRUE	NA	50.28099174	0.002541773
1207	rs1430435	T	C	T	C	0.0044	-0.0086	0.4932	0.4932	0.4985	FALSE	FALSE	FALSE	Kesrae	0.0197	0.6621	outcome	TRUE	reported	textfile	9.00E-04	7.96E-02	1.26E-06	exposure	TRUE	reported	M15500.m	textfile	2	TRUE	NA	23.90123457	0.001527457
1208	rs1431419	T	C	T	C	-0.3534	-0.0413	0.9649	0.0351	0.9482	FALSE	FALSE	FALSE	sKt7GQ	0.051	0.4178	outcome	TRUE	reported	textfile	0.076	6.72E+00	3.27E-06	exposure	TRUE	reported	M33391.m	textfile	2	TRUE	NA	21.6225	0.000187333
1209	rs1431844	T	C	T	C	0.0563	0.0172	0.0256	0.0256	0.0267	FALSE	FALSE	FALSE	Kj2RVs	0.0597	0.7726	outcome	TRUE	reported	textfile	0.0119	1.05E+00	2.30E-06	exposure	TRUE	reported	M31555.m	textfile	2	TRUE	NA	22.38323565	0.000143432
1210	rs1434384	A	G	A	G	-0.0305	-0.0161	0.5567	0.4433	0.5474	FALSE	FALSE	FALSE	XfrbN3	0.0242	0.507	outcome	TRUE	reported	textfile	0.0062	5.48E-01	7.15E-07	exposure	TRUE	reported	M33633.m	textfile	2	TRUE	NA	24.20005203	0.00152893
1211	rs1439737	T	C	T	C	0.0368	0.0108	0.5832	0.4168	0.5635	FALSE	FALSE	FALSE	uGZ94P	0.0227	0.6347	outcome	TRUE	reported	textfile	0.0075	6.63E-01	1.08E-06	exposure	TRUE	reported	M35527.m	textfile	2	TRUE	NA	24.07537778	0.001497765
1212	rs1439977	T	C	T	C	-0.0254	-0.0327	0.3281	0.3281	0.3631	FALSE	FALSE	FALSE	yJQDz6	0.0238	0.1689	outcome	TRUE	reported	textfile	0.0052	4.60E-01	1.10E-06	exposure	TRUE	reported	M36559.m	textfile	2	TRUE	NA	23.85946746	0.001344289
1213	rs1440581	T	C	T	C	-0.0141	0.0287	0.4571	0.4571	0.4784	FALSE	FALSE	FALSE	wbKyxL	0.0221	0.194	outcome	TRUE	reported	textfile	0.0022	1.95E-01	2.43E-10	exposure	TRUE	reported	M22116.m	textfile	2	TRUE	NA	41.07644628	0.002594956
1214	rs1440581	T	C	T	C	-0.014	0.0287	0.4586	0.4586	0.4784	FALSE	FALSE	FALSE	E8GJ9N	0.0221	0.194	outcome	TRUE	reported	textfile	0.0017	1.50E-01	1.21E-16	exposure	TRUE	reported	M15676.m	textfile	2	TRUE	NA	67.8200692	0.004325695
1215	rs1440581	T	C	T	C	-0.0122	0.0287	0.4567	0.4567	0.4784	FALSE	FALSE	FALSE	MXddwp	0.0221	0.194	outcome	TRUE	reported	textfile	0.0021	1.86E-01	6.55E-09	exposure	TRUE	reported	M21047.m	textfile	2	TRUE	NA	33.75056689	0.002134983
1216	rs1440581	T	C	T	C	-0.0081	0.0287	0.4577	0.4577	0.4784	FALSE	FALSE	FALSE	lAkRiK	0.0221	0.194	outcome	TRUE	reported	textfile	0.0012	1.06E-01	2.56E-12	exposure	TRUE	reported	M01649.m	textfile	2	TRUE	NA	45.5625	0.002898737
1217	rs1440581	T	C	T	C	-0.0081	0.0287	0.4592	0.4592	0.4784	FALSE	FALSE	FALSE	wJxAFL	0.0221	0.194	outcome	TRUE	reported	textfile	9.00E-04	7.96E-02	1.44E-19	exposure	TRUE	reported	M00060.m	textfile	2	TRUE	NA	81	0.005142952
1218	rs1442583	A	G	A	G	-0.017	-0.0299	0.0594	0.0594	0.0673	FALSE	FALSE	FALSE	8n3lPK	0.0442	0.4993	outcome	TRUE	reported	textfile	0.0036	3.18E-01	1.94E-06	exposure	TRUE	reported	M33955.m	textfile	2	TRUE	NA	22.29938272	0.000319349
1219	rs1445447	A	G	A	G	-0.0083	0.0401	0.7448	0.2552	0.6966	FALSE	FALSE	FALSE	flY0RV	0.0258	0.1205	outcome	TRUE	reported	textfile	0.0018	1.59E-01	3.91E-06	exposure	TRUE	reported	M37506.m	textfile	2	TRUE	NA	21.26234568	0.001035887
1220	rs1446555	A	C	A	C	0.008	0.0347	0.9028	0.0972	0.8999	FALSE	FALSE	FALSE	Kesrae	0.0384	0.3664	outcome	TRUE	reported	textfile	0.0017	1.50E-01	3.21E-06	exposure	TRUE	reported	M15500.m	textfile	2	TRUE	NA	22.14532872	0.000499212
1221	rs1447149	A	G	A	G	-0.0311	0.0124	0.2486	0.2486	0.2328	FALSE	FALSE	FALSE	n0Yt4F	0.0249	0.6185	outcome	TRUE	reported	textfile	0.0064	5.66E-01	1.08E-06	exposure	TRUE	reported	M32557.m	textfile	2	TRUE	NA	23.61352539	0.001127951
1222	rs1447842	A	G	A	G	0.0082	0.0236	0.5745	0.4255	0.5229	FALSE	FALSE	FALSE	Nfq3nr	0.0223	0.2901	outcome	TRUE	reported	textfile	0.0017	1.50E-01	2.85E-06	exposure	TRUE	reported	M12035.m	textfile	2	TRUE	NA	23.26643599	0.001461049
1223	rs1448663	A	G	A	G	0.0334	-0.0156	0.1756	0.1756	0.198	FALSE	FALSE	FALSE	4IN4lc	0.0254	0.5385	outcome	TRUE	reported	textfile	0.0065	5.75E-01	3.47E-07	exposure	TRUE	reported	M32593.m	textfile	2	TRUE	NA	26.40378698	0.000976899
1224	rs1448817	A	G	A	G	0.0124	0.0196	0.7393	0.2607	0.7297	FALSE	FALSE	FALSE	uK0Oug	0.0225	0.3839	outcome	TRUE	reported	textfile	0.0027	2.39E-01	4.56E-06	exposure	TRUE	reported	M12129.m	textfile	2	TRUE	NA	21.09190672	0.001037622
1225	rs1452253	A	C	A	C	0.0173	-0.0321	0.6045	0.3955	0.513	FALSE	FALSE	FALSE	djCIJp	0.0244	0.1883	outcome	TRUE	reported	textfile	0.0032	2.83E-01	6.60E-08	exposure	TRUE	reported	M34306.m	textfile	2	TRUE	NA	29.22753906	0.001786867
1226	rs1456959	T	C	T	C	0.013	-0.0155	0.3972	0.3972	0.3804	FALSE	FALSE	FALSE	aZKcnZ	0.0245	0.5271	outcome	TRUE	reported	textfile	0.0027	2.39E-01	1.30E-06	exposure	TRUE	reported	M21188.m	textfile	2	TRUE	NA	23.1824417	0.001416783
1227	rs1457613	A	C	A	C	0.0167	-0.0155	0.8556	0.1444	0.7744	FALSE	FALSE	FALSE	hDHOuu	0.0363	0.6687	outcome	TRUE	reported	textfile	0.0034	3.01E-01	1.23E-06	exposure	TRUE	reported	M22030.m	textfile	2	TRUE	NA	24.12543253	0.00076062
1228	rs1460542	A	C	A	C	0.0117	-0.0331	0.1671	0.1671	0.2241	FALSE	FALSE	FALSE	lnapdn	0.0267	0.2142	outcome	TRUE	reported	textfile	0.0025	2.21E-01	2.93E-06	exposure	TRUE	reported	M19362.m	textfile	2	TRUE	NA	21.9024	0.000780165
1229	rs1462120	T	C	T	C	0.0182	0.0376	0.0656	0.0656	0.0527	FALSE	FALSE	FALSE	cJJ9fj	0.0424	0.3751	outcome	TRUE	reported	textfile	0.0036	3.18E-01	3.28E-07	exposure	TRUE	reported	M35270.m	textfile	2	TRUE	NA	25.55864198	0.000401564
1230	rs1466228	T	C	T	C	-0.0361	-0.05	0.0348	0.0348	0.0413	FALSE	FALSE	FALSE	pgutVp	0.0537	0.3518	outcome	TRUE	reported	textfile	0.0078	6.90E-01	3.21E-06	exposure	TRUE	reported	M01121.m	textfile	2	TRUE	NA	21.42028271	0.000183884
1231	rs1466228	T	C	T	C	-0.0234	-0.05	0.035	0.035	0.0413	FALSE	FALSE	FALSE	hKApLm	0.0537	0.3518	outcome	TRUE	reported	textfile	0.0051	4.51E-01	4.19E-06	exposure	TRUE	reported	M01336.m	textfile	2	TRUE	NA	21.05190311	0.000181846
1232	rs1466522	T	C	T	C	-0.0067	-0.0137	0.7645	0.2355	0.75	FALSE	FALSE	FALSE	3qVZlg	0.0256	0.5932	outcome	TRUE	reported	textfile	0.0013	1.15E-01	3.15E-07	exposure	TRUE	reported	M11438.m	textfile	2	TRUE	NA	26.56213018	0.001222228
1233	rs1466788	A	G	A	G	-0.0074	-0.0168	0.4068	0.4068	0.4333	FALSE	FALSE	FALSE	Kesrae	0.0226	0.4571	outcome	TRUE	reported	textfile	9.00E-04	7.96E-02	3.05E-16	exposure	TRUE	reported	M15500.m	textfile	2	TRUE	NA	67.60493827	0.004171088
1234	rs1468284	T	C	T	C	0.161	-0.0588	0.8846	0.1154	0.9911	FALSE	FALSE	FALSE	MXr51U	0.1154	0.6103	outcome	TRUE	reported	textfile	0.0346	3.06E+00	3.22E-06	exposure	TRUE	reported	M33178.x	textfile	2	TRUE	NA	21.65207658	0.000565186
1235	rs1469456	T	C	T	C	-0.0263	-0.0045	0.7562	0.2438	0.7575	FALSE	FALSE	FALSE	Zs93gt	0.0234	0.8481	outcome	TRUE	reported	textfile	0.0054	4.78E-01	1.36E-06	exposure	TRUE	reported	M36399.m	textfile	2	TRUE	NA	23.72050754	0.001116236
1236	rs1470121	A	G	A	G	0.0167	-0.006	0.3619	0.3619	0.3609	FALSE	FALSE	FALSE	MULnp7	0.021	0.7754	outcome	TRUE	reported	textfile	0.0035	3.10E-01	2.36E-06	exposure	TRUE	reported	M35628.m	textfile	2	TRUE	NA	22.76653061	0.001340346
1237	rs1470777	T	C	T	C	-0.0515	4.00E-04	0.5972	0.4028	0.6006	FALSE	FALSE	FALSE	QfPihv	0.0238	0.9869	outcome	TRUE	reported	textfile	0.0087	7.70E-01	3.73E-09	exposure	TRUE	reported	M34314.m	textfile	2	TRUE	NA	35.04095653	0.002152149
1238	rs1471834	A	G	A	G	0.0136	-0.0512	0.7493	0.2507	0.6921	FALSE	FALSE	FALSE	oApi3e	0.0253	0.04267	outcome	TRUE	reported	textfile	0.0028	2.48E-01	1.45E-06	exposure	TRUE	reported	M22130.m	textfile	2	TRUE	NA	23.59183673	0.001129834
1239	rs1472631	A	G	A	G	0.0366	0.01	0.4919	0.4919	0.4882	FALSE	FALSE	FALSE	nxdGCN	0.0206	0.6282	outcome	TRUE	reported	textfile	0.0018	1.59E-01	1.85E-88	exposure	TRUE	reported	M37058.m	textfile	2	TRUE	NA	413.4444444	0.026486461
1240	rs1472923	T	C	T	C	-0.0165	-0.0066	0.1656	0.1656	0.1614	FALSE	FALSE	FALSE	HGThmU	0.0273	0.8092	outcome	TRUE	reported	textfile	0.0033	2.92E-01	8.09E-07	exposure	TRUE	reported	M22548.m	textfile	2	TRUE	NA	25	0.000882403
1241	rs1473500	T	C	T	C	-0.0891	0.0696	0.0202	0.0202	0.0235	FALSE	FALSE	FALSE	f2AU4q	0.0685	0.3095	outcome	TRUE	reported	textfile	0.0189	1.67E+00	2.36E-06	exposure	TRUE	reported	M34533.m	textfile	2	TRUE	NA	22.2244898	0.000112679
1242	rs1474920	T	G	T	G	-0.0174	0.0079	0.1861	0.1861	0.1945	FALSE	FALSE	FALSE	GDO41z	0.0281	0.7774	outcome	TRUE	reported	textfile	0.0036	3.18E-01	1.46E-06	exposure	TRUE	reported	M32632.m	textfile	2	TRUE	NA	23.36111111	0.000906967
1243	rs1475943	T	C	T	C	0.0079	0.0094	0.2215	0.2215	0.249	FALSE	FALSE	FALSE	4BaLEG	0.0261	0.7197	outcome	TRUE	reported	textfile	0.0017	1.50E-01	3.69E-06	exposure	TRUE	reported	M01299.m	textfile	2	TRUE	NA	21.59515571	0.000956608
1244	rs1477025	T	C	T	C	0.0087	-0.0174	0.6547	0.3453	0.6543	FALSE	FALSE	FALSE	MTJn9k	0.0234	0.4567	outcome	TRUE	reported	textfile	0.0017	1.50E-01	4.83E-07	exposure	TRUE	reported	M01358.m	textfile	2	TRUE	NA	26.19031142	0.001520985
1245	rs1477025	T	C	T	C	0.0131	-0.0174	0.6548	0.3452	0.6543	FALSE	FALSE	FALSE	XjjUu7	0.0234	0.4567	outcome	TRUE	reported	textfile	0.0026	2.30E-01	4.80E-07	exposure	TRUE	reported	M35718.m	textfile	2	TRUE	NA	25.38609467	0.001466548
1246	rs1477025	T	C	T	C	0.0215	-0.0174	0.6553	0.3447	0.6543	FALSE	FALSE	FALSE	gJ9JyK	0.0234	0.4567	outcome	TRUE	reported	textfile	0.0042	3.72E-01	3.08E-07	exposure	TRUE	reported	M34761.m	textfile	2	TRUE	NA	26.20464853	0.001509046
1247	rs1477025	T	C	T	C	0.0164	-0.0174	0.6547	0.3453	0.6543	FALSE	FALSE	FALSE	4UUqAy	0.0234	0.4567	outcome	TRUE	reported	textfile	0.0034	3.01E-01	2.01E-06	exposure	TRUE	reported	M17805.m	textfile	2	TRUE	NA	23.26643599	0.00134222
1248	rs1479400	T	C	T	C	0.5062	0.01	0.8279	0.1721	0.8577	FALSE	FALSE	FALSE	WSAOfO	0.0302	0.7414	outcome	TRUE	reported	textfile	0.094	8.31E+00	7.19E-08	exposure	TRUE	reported	M36097.x	textfile	2	TRUE	NA	28.99937076	0.00105738
1249	rs1479614	A	G	A	G	-0.0048	-0.0496	0.6092	0.3908	0.5801	FALSE	FALSE	FALSE	Kesrae	0.0228	0.02938	outcome	TRUE	reported	textfile	9.00E-04	7.96E-02	9.93E-08	exposure	TRUE	reported	M15500.m	textfile	2	TRUE	NA	28.44444444	0.001731413
1250	rs1480792	A	G	A	G	0.0084	0.0056	0.3268	0.3268	0.378	FALSE	FALSE	FALSE	oo8U6H	0.0255	0.8267	outcome	TRUE	reported	textfile	0.0018	1.59E-01	1.84E-06	exposure	TRUE	reported	M32910.m	textfile	2	TRUE	NA	21.77777778	0.001228063
1251	rs1482928	T	G	T	G	0.0081	-0.0162	0.7912	0.2088	0.7995	FALSE	FALSE	FALSE	iKlr1d	0.0295	0.5841	outcome	TRUE	reported	textfile	0.0018	1.59E-01	4.42E-06	exposure	TRUE	reported	M00606.m	textfile	2	TRUE	NA	20.25	0.000857477
1252	rs1483739	A	C	A	C	0.0213	0.0086	0.2365	0.2365	0.2487	FALSE	FALSE	FALSE	qZ2Tfd	0.026	0.7419	outcome	TRUE	reported	textfile	0.0042	3.72E-01	5.08E-07	exposure	TRUE	reported	M32755.m	textfile	2	TRUE	NA	25.71938776	0.001183978
1253	rs1489866	T	G	T	G	0.0205	-0.047	0.8208	0.1792	0.7692	FALSE	FALSE	FALSE	os6B2T	0.0279	0.09247	outcome	TRUE	reported	textfile	0.0043	3.80E-01	1.72E-06	exposure	TRUE	reported	M33961.m	textfile	2	TRUE	NA	22.72850189	0.000856142
1254	rs1490672	T	C	T	C	-0.0108	0.013	0.2361	0.2361	0.2567	FALSE	FALSE	FALSE	rpg3MQ	0.0256	0.6111	outcome	TRUE	reported	textfile	0.0022	1.95E-01	1.13E-06	exposure	TRUE	reported	M15650.m	textfile	2	TRUE	NA	24.09917355	0.001106473
1255	rs1491024	A	G	A	G	-0.0127	0.0035	0.7762	0.2238	0.7811	FALSE	FALSE	FALSE	XjjUu7	0.0229	0.8803	outcome	TRUE	reported	textfile	0.0027	2.39E-01	2.89E-06	exposure	TRUE	reported	M35718.m	textfile	2	TRUE	NA	22.12482853	0.000981014
1256	rs1493031	T	C	T	C	0.0208	0.035	0.0434	0.0434	0.0479	FALSE	FALSE	FALSE	MqJoAh	0.0529	0.5082	outcome	TRUE	reported	textfile	0.0044	3.89E-01	1.96E-06	exposure	TRUE	reported	M01558.m	textfile	2	TRUE	NA	22.34710744	0.000237398
1257	rs1493755	A	G	A	G	0.0291	-0.0115	0.876	0.124	0.8569	FALSE	FALSE	FALSE	LknkkJ	0.0315	0.716	outcome	TRUE	reported	textfile	0.0058	5.13E-01	5.34E-07	exposure	TRUE	reported	M32412.m	textfile	2	TRUE	NA	25.17271106	0.000699048
1258	rs1494950	A	G	A	G	0.1843	-0.0905	0.9762	0.0238	0.979	FALSE	FALSE	FALSE	PCx7uS	0.079	0.252	outcome	TRUE	reported	textfile	0.0367	3.25E+00	5.31E-07	exposure	TRUE	reported	M33883.m	textfile	2	TRUE	NA	25.21845882	0.000149427
1259	rs1495741	A	G	A	G	0.057	0.0022	0.7841	0.2159	0.7224	FALSE	FALSE	FALSE	57l3bo	0.0245	0.9273	outcome	TRUE	reported	textfile	0.0052	4.60E-01	1.04E-27	exposure	TRUE	reported	M34395.x	textfile	2	TRUE	NA	120.1553254	0.005198621
1260	rs1496635	A	C	A	C	-0.0091	-0.0238	0.3407	0.3407	0.3895	FALSE	FALSE	FALSE	LdkNSW	0.0245	0.3315	outcome	TRUE	reported	textfile	0.0018	1.59E-01	2.12E-07	exposure	TRUE	reported	M15140.m	textfile	2	TRUE	NA	25.55864198	0.001471546
1261	rs1498350	A	C	A	C	0.0045	-0.0206	0.4954	0.4954	0.4876	FALSE	FALSE	FALSE	L0xxYm	0.0224	0.3575	outcome	TRUE	reported	textfile	0.001	8.85E-02	1.88E-06	exposure	TRUE	reported	M00513.m	textfile	2	TRUE	NA	20.25	0.001292623
1262	rs1498694	A	G	A	G	0.0075	0.0205	0.4035	0.4035	0.4223	FALSE	FALSE	FALSE	WtNAYF	0.0227	0.3661	outcome	TRUE	reported	textfile	0.0011	9.73E-02	7.34E-11	exposure	TRUE	reported	M00064.m	textfile	2	TRUE	NA	46.48760331	0.002860097
1263	rs1499686	A	G	A	G	-0.0174	0.0119	0.8079	0.1921	0.8257	FALSE	FALSE	FALSE	OZmPQX	0.0275	0.6653	outcome	TRUE	reported	textfile	0.0035	3.10E-01	7.49E-07	exposure	TRUE	reported	M20675.m	textfile	2	TRUE	NA	24.71510204	0.00097789
1264	rs1502520	T	G	T	G	0.0119	0.0011	0.7334	0.2666	0.7419	FALSE	FALSE	FALSE	dXCg0S	0.0216	0.9611	outcome	TRUE	reported	textfile	0.0025	2.21E-01	1.63E-06	exposure	TRUE	reported	M01105.m	textfile	2	TRUE	NA	22.6576	0.00113381
1265	rs1508782	A	C	A	C	0.0232	0.0131	0.1332	0.1332	0.1443	FALSE	FALSE	FALSE	xgKC0l	0.0285	0.6466	outcome	TRUE	reported	textfile	0.0049	4.33E-01	2.09E-06	exposure	TRUE	reported	M32418.m	textfile	2	TRUE	NA	22.41732611	0.000662908
1266	rs1509123	T	C	T	C	-0.0248	-0.0736	0.0476	0.0476	0.0618	FALSE	FALSE	FALSE	xi7GQn	0.0433	0.08926	outcome	TRUE	reported	textfile	0.0043	3.80E-01	5.20E-09	exposure	TRUE	reported	M01564.m	textfile	2	TRUE	NA	33.26338561	0.000386182
1267	rs1509820	A	G	A	G	0.0096	0.0241	0.5299	0.4701	0.5133	FALSE	FALSE	FALSE	xOFMgR	0.0224	0.2815	outcome	TRUE	reported	textfile	0.0017	1.50E-01	1.75E-08	exposure	TRUE	reported	M02132.m	textfile	2	TRUE	NA	31.88927336	0.002040676
1268	rs1509821	T	C	T	C	0.0574	-0.011	0.1091	0.1091	0.1098	FALSE	FALSE	FALSE	LmfdnY	0.0342	0.7472	outcome	TRUE	reported	textfile	0.0076	6.72E-01	5.29E-14	exposure	TRUE	reported	M35189.m	textfile	2	TRUE	NA	57.04224377	0.001418303
1269	rs1511782	A	C	A	C	-0.0137	-2.00E-04	0.543	0.457	0.5502	FALSE	FALSE	FALSE	GDO41z	0.0225	0.9938	outcome	TRUE	reported	textfile	0.0027	2.39E-01	3.74E-07	exposure	TRUE	reported	M32632.m	textfile	2	TRUE	NA	25.74622771	0.001630765
1270	rs1511938	A	G	A	G	-0.0366	-0.0229	0.5175	0.4825	0.518	FALSE	FALSE	FALSE	ffhtXl	0.0202	0.2581	outcome	TRUE	reported	textfile	0.0078	6.90E-01	2.82E-06	exposure	TRUE	reported	M33885.m	textfile	2	TRUE	NA	22.01775148	0.001405082
1271	rs1512342	T	C	T	C	0.0095	-0.0241	0.3393	0.3393	0.3455	FALSE	FALSE	FALSE	c8i1aW	0.0211	0.2529	outcome	TRUE	reported	textfile	0.0017	1.50E-01	4.66E-08	exposure	TRUE	reported	M02734.m	textfile	2	TRUE	NA	31.2283737	0.001798386
1272	rs1517397	T	C	T	C	0.0122	-0.0284	0.3986	0.3986	0.4136	FALSE	FALSE	FALSE	o7cCL2	0.0227	0.2107	outcome	TRUE	reported	textfile	0.0027	2.39E-01	4.44E-06	exposure	TRUE	reported	M16816.m	textfile	2	TRUE	NA	20.4170096	0.001249265
1273	rs1519309	T	C	T	C	-0.0044	0.0072	0.6544	0.3456	0.6285	FALSE	FALSE	FALSE	lQ8Pmm	0.022	0.7428	outcome	TRUE	reported	textfile	9.00E-04	7.96E-02	1.21E-06	exposure	TRUE	reported	M00054.m	textfile	2	TRUE	NA	23.90123457	0.001382058
1274	rs1519309	T	C	T	C	-0.0043	0.0072	0.6543	0.3457	0.6285	FALSE	FALSE	FALSE	wJxAFL	0.022	0.7428	outcome	TRUE	reported	textfile	9.00E-04	7.96E-02	1.87E-06	exposure	TRUE	reported	M00060.m	textfile	2	TRUE	NA	22.82716049	0.001320131
1275	rs1520218	A	C	A	C	0.0127	-0.0095	0.2558	0.2558	0.2578	FALSE	FALSE	FALSE	HGlbgB	0.0231	0.6801	outcome	TRUE	reported	textfile	0.0026	2.30E-01	1.39E-06	exposure	TRUE	reported	M21630.m	textfile	2	TRUE	NA	23.85946746	0.001160839
1276	rs1523437	A	G	A	G	-0.0619	-0.0264	0.8196	0.1804	0.7609	FALSE	FALSE	FALSE	M45l5c	0.0331	0.4255	outcome	TRUE	reported	textfile	0.0132	1.17E+00	2.75E-06	exposure	TRUE	reported	M22842.m	textfile	2	TRUE	NA	21.99041552	0.00082771
1277	rs1524307	T	C	T	C	0.025	0.0038	0.4846	0.4846	0.4748	FALSE	FALSE	FALSE	9GUf2T	0.0226	0.8649	outcome	TRUE	reported	textfile	0.0053	4.69E-01	1.96E-06	exposure	TRUE	reported	M35439.m	textfile	2	TRUE	NA	22.249911	0.001419359
1278	rs1525549	A	G	A	G	0.0166	-0.0178	0.1421	0.1421	0.139	FALSE	FALSE	FALSE	9n6yzl	0.0291	0.5414	outcome	TRUE	reported	textfile	0.0034	3.01E-01	1.11E-06	exposure	TRUE	reported	M16822.m	textfile	2	TRUE	NA	23.83737024	0.000741556
1279	rs1527683	T	C	T	C	0.0061	0.0458	0.8	0.2	0.7915	FALSE	FALSE	FALSE	6weJ69	0.0301	0.1274	outcome	TRUE	reported	textfile	0.0013	1.15E-01	2.17E-06	exposure	TRUE	reported	M00059.m	textfile	2	TRUE	NA	22.01775148	0.000900355
1280	rs1530439	T	G	T	G	0.009	0.012	0.2946	0.2946	0.3066	FALSE	FALSE	FALSE	BmC4ij	0.0216	0.5798	outcome	TRUE	reported	textfile	0.0018	1.59E-01	6.08E-07	exposure	TRUE	reported	M01645.m	textfile	2	TRUE	NA	25	0.001331647
1281	rs1531507	A	G	A	G	0.0127	0.046	0.2007	0.2007	0.2787	FALSE	FALSE	FALSE	GIsMmb	0.0273	0.09147	outcome	TRUE	reported	textfile	0.0026	2.30E-01	6.67E-07	exposure	TRUE	reported	M34283.m	textfile	2	TRUE	NA	23.85946746	0.000978225
1282	rs1532085	A	G	A	G	0.0089	0.0121	0.3841	0.3841	0.4113	FALSE	FALSE	FALSE	OL5Ctt	0.0211	0.566	outcome	TRUE	reported	textfile	0.0018	1.59E-01	7.06E-07	exposure	TRUE	reported	M32634.m	textfile	2	TRUE	NA	24.44753086	0.001482417
1283	rs1532085	A	G	A	G	0.0091	0.0121	0.3863	0.3863	0.4113	FALSE	FALSE	FALSE	KwT5xb	0.0211	0.566	outcome	TRUE	reported	textfile	0.0019	1.68E-01	9.24E-07	exposure	TRUE	reported	M33389.m	textfile	2	TRUE	NA	22.93905817	0.001391153
1284	rs1532085	A	G	A	G	0.0157	0.0121	0.3838	0.3838	0.4113	FALSE	FALSE	FALSE	jYf26S	0.0211	0.566	outcome	TRUE	reported	textfile	0.0027	2.39E-01	5.10E-09	exposure	TRUE	reported	M34244.m	textfile	2	TRUE	NA	33.81207133	0.002041081
1285	rs1532085	A	G	A	G	0.0178	0.0121	0.3796	0.3796	0.4113	FALSE	FALSE	FALSE	9jqKba	0.0211	0.566	outcome	TRUE	reported	textfile	0.0035	3.10E-01	4.02E-07	exposure	TRUE	reported	M34416.m	textfile	2	TRUE	NA	25.8644898	0.001552904
1286	rs1532775	A	G	A	G	0.0081	0.0288	0.7796	0.2204	0.7304	FALSE	FALSE	FALSE	4BaLEG	0.0243	0.2364	outcome	TRUE	reported	textfile	0.0017	1.50E-01	1.04E-06	exposure	TRUE	reported	M01299.m	textfile	2	TRUE	NA	22.70242215	0.001002077
1287	rs1533302	A	G	A	G	-0.014	-0.0046	0.4472	0.4472	0.4659	FALSE	FALSE	FALSE	IQZIMS	0.0223	0.8371	outcome	TRUE	reported	textfile	0.0026	2.30E-01	1.09E-07	exposure	TRUE	reported	M35631.m	textfile	2	TRUE	NA	28.99408284	0.001831894
1288	rs1535	A	G	A	G	-0.0203	-0.0754	0.662	0.338	0.6488	FALSE	FALSE	FALSE	qwjRWe	0.0216	0.0004752	outcome	TRUE	reported	textfile	0.0035	3.10E-01	6.15E-09	exposure	TRUE	reported	M33871.m	textfile	2	TRUE	NA	33.64	0.001918993
1289	rs1536873	A	G	A	G	-0.0093	0.0403	0.4478	0.4478	0.4848	FALSE	FALSE	FALSE	GIsMmb	0.0237	0.08842	outcome	TRUE	reported	textfile	0.0018	1.59E-01	1.67E-07	exposure	TRUE	reported	M34283.m	textfile	2	TRUE	NA	26.69444444	0.001691929
1290	rs1538330	T	G	T	G	-0.0306	0.0042	0.0213	0.0213	0.0214	FALSE	FALSE	FALSE	MqJoAh	0.0822	0.9592	outcome	TRUE	reported	textfile	0.0064	5.66E-01	1.73E-06	exposure	TRUE	reported	M01558.m	textfile	2	TRUE	NA	22.86035156	0.000121862
1291	rs1541245	T	C	T	C	-0.0048	8.00E-04	0.5318	0.4682	0.5179	FALSE	FALSE	FALSE	wJxAFL	0.0191	0.9668	outcome	TRUE	reported	textfile	9.00E-04	7.96E-02	7.99E-08	exposure	TRUE	reported	M00060.m	textfile	2	TRUE	NA	28.44444444	0.001810782
1292	rs1543433	A	G	A	G	0.0239	0.0097	0.366	0.366	0.3534	FALSE	FALSE	FALSE	HVutk3	0.0253	0.7018	outcome	TRUE	reported	textfile	0.005	4.42E-01	1.99E-06	exposure	TRUE	reported	M32757.m	textfile	2	TRUE	NA	22.8484	0.001356912
1293	rs1544412	T	C	T	C	-0.0043	-0.0205	0.3552	0.3552	0.3648	FALSE	FALSE	FALSE	Kesrae	0.0195	0.2923	outcome	TRUE	reported	textfile	9.00E-04	7.96E-02	2.68E-06	exposure	TRUE	reported	M15500.m	textfile	2	TRUE	NA	22.82716049	0.001336715
1294	rs1544542	A	C	A	C	0.0136	-0.0067	0.4642	0.4642	0.4643	FALSE	FALSE	FALSE	SwWrGJ	0.0224	0.7654	outcome	TRUE	reported	textfile	0.0027	2.39E-01	5.40E-07	exposure	TRUE	reported	M21127.m	textfile	2	TRUE	NA	25.37174211	0.001610719
1295	rs1545442	T	C	T	C	0.0134	0.0058	0.8127	0.1873	0.8267	FALSE	FALSE	FALSE	CVcE4P	0.0291	0.8414	outcome	TRUE	reported	textfile	0.0029	2.57E-01	2.87E-06	exposure	TRUE	reported	M30805.m	textfile	2	TRUE	NA	21.35077289	0.00082764
1296	rs1549225	T	C	T	C	0.0045	0.0084	0.607	0.393	0.5823	FALSE	FALSE	FALSE	lQ8Pmm	0.0228	0.7135	outcome	TRUE	reported	textfile	9.00E-04	7.96E-02	6.06E-07	exposure	TRUE	reported	M00054.m	textfile	2	TRUE	NA	25	0.00152479
1297	rs155146	T	C	T	C	-0.4768	0.1528	0.9834	0.0166	0.9881	FALSE	FALSE	FALSE	T0ytpp	0.1116	0.171	outcome	TRUE	reported	textfile	0.0885	7.83E+00	7.24E-08	exposure	TRUE	reported	M33203.m	textfile	2	TRUE	NA	29.0259172	0.000121065
1298	rs1554057	A	G	A	G	0.0295	-0.0159	0.9059	0.0941	0.8376	FALSE	FALSE	FALSE	XEXwcQ	0.0359	0.6579	outcome	TRUE	reported	textfile	0.0062	5.48E-01	1.78E-06	exposure	TRUE	reported	M36673.m	textfile	2	TRUE	NA	22.63917794	0.000494064
1299	rs1554074	A	G	A	G	0.0086	5.00E-04	0.1925	0.1925	0.2613	FALSE	FALSE	FALSE	rTv9OI	0.028	0.985	outcome	TRUE	reported	textfile	0.0017	1.50E-01	6.39E-07	exposure	TRUE	reported	M01585.m	textfile	2	TRUE	NA	25.5916955	0.001021922
1300	rs1558688	T	C	T	C	-0.0089	-0.0024	0.2928	0.2928	0.3429	FALSE	FALSE	FALSE	oo8U6H	0.0216	0.9116	outcome	TRUE	reported	textfile	0.0018	1.59E-01	4.34E-07	exposure	TRUE	reported	M32910.m	textfile	2	TRUE	NA	24.44753086	0.001297565
1301	rs1558789	A	C	A	C	0.0045	0.0328	0.51	0.49	0.4952	FALSE	FALSE	FALSE	wJxAFL	0.0223	0.1418	outcome	TRUE	reported	textfile	9.00E-04	7.96E-02	3.52E-07	exposure	TRUE	reported	M00060.m	textfile	2	TRUE	NA	25	0.001597332
1302	rs1558852	A	G	A	G	0.0197	-0.0168	0.7952	0.2048	0.8012	FALSE	FALSE	FALSE	2bo9Je	0.0252	0.5039	outcome	TRUE	reported	textfile	0.0043	3.80E-01	4.48E-06	exposure	TRUE	reported	M33447.m	textfile	2	TRUE	NA	20.98918334	0.00087539
1303	rs1560792	A	G	A	G	0.009	0.0035	0.3354	0.3354	0.4	FALSE	FALSE	FALSE	c8i1aW	0.0246	0.8866	outcome	TRUE	reported	textfile	0.0018	1.59E-01	3.33E-07	exposure	TRUE	reported	M02734.m	textfile	2	TRUE	NA	25	0.001428381
1304	rs1561803	T	G	T	G	0.1304	-0.09	0.9623	0.0377	0.954	FALSE	FALSE	FALSE	StXJmW	0.0464	0.05245	outcome	TRUE	reported	textfile	0.028	2.48E+00	3.28E-06	exposure	TRUE	reported	M17799.x	textfile	2	TRUE	NA	21.68897959	0.000200601
1305	rs1564480	A	G	A	G	0.0045	-0.0454	0.4765	0.4765	0.4815	FALSE	FALSE	FALSE	wJxAFL	0.0207	0.02814	outcome	TRUE	reported	textfile	9.00E-04	7.96E-02	6.68E-07	exposure	TRUE	reported	M00060.m	textfile	2	TRUE	NA	25	0.001594441
1306	rs1565225	A	G	A	G	0.007	0.0087	0.245	0.245	0.2584	FALSE	FALSE	FALSE	WtNAYF	0.0254	0.7308	outcome	TRUE	reported	textfile	0.0015	1.33E-01	2.34E-06	exposure	TRUE	reported	M00064.m	textfile	2	TRUE	NA	21.77777778	0.001024792
1307	rs15676	A	G	A	G	0.0191	0.0113	0.7123	0.2877	0.6768	FALSE	FALSE	FALSE	sR6jm0	0.0237	0.635	outcome	TRUE	reported	textfile	0.0027	2.39E-01	1.33E-12	exposure	TRUE	reported	M18349.m	textfile	2	TRUE	NA	50.04252401	0.002617603
1308	rs1568846	A	G	A	G	-0.0115	0.0148	0.5288	0.4712	0.5391	FALSE	FALSE	FALSE	kUiQoW	0.0224	0.5103	outcome	TRUE	reported	textfile	0.0024	2.12E-01	1.74E-06	exposure	TRUE	reported	M33666.m	textfile	2	TRUE	NA	22.96006944	0.001466394
1309	rs157009	T	C	T	C	-0.2438	0.0061	0.3529	0.3529	0.4259	FALSE	FALSE	FALSE	xrQZqA	0.0227	0.7871	outcome	TRUE	reported	textfile	0.0512	4.53E+00	1.92E-06	exposure	TRUE	reported	M34365.x	textfile	2	TRUE	NA	22.67396545	0.001322891
1310	rs1571011	A	C	A	C	-0.0083	-0.041	0.5825	0.4175	0.5876	FALSE	FALSE	FALSE	iqvuO7	0.0211	0.05268	outcome	TRUE	reported	textfile	0.0017	1.50E-01	2.28E-06	exposure	TRUE	reported	M35326.m	textfile	2	TRUE	NA	23.83737024	0.00148921
1311	rs1572603	A	G	A	G	-0.036	0.012	0.13	0.13	0.1195	FALSE	FALSE	FALSE	5eEZtB	0.032	0.707	outcome	TRUE	reported	textfile	0.0064	5.66E-01	1.46E-08	exposure	TRUE	reported	M32388.m	textfile	2	TRUE	NA	31.640625	0.000915092
1312	rs1572704	A	G	A	G	0.3904	-0.0389	0.0272	0.0272	0.0294	FALSE	FALSE	FALSE	d5rhJo	0.0598	0.5158	outcome	TRUE	reported	textfile	0.0764	6.76E+00	3.29E-07	exposure	TRUE	reported	M33610.m	textfile	2	TRUE	NA	26.11156492	0.000176502
1313	rs1572948	A	G	A	G	-0.0126	0.0161	0.4296	0.4296	0.4314	FALSE	FALSE	FALSE	fmMOup	0.0212	0.4479	outcome	TRUE	reported	textfile	0.0028	2.48E-01	4.98E-06	exposure	TRUE	reported	M33230.m	textfile	2	TRUE	NA	20.25	0.001265061
1314	rs1574228	A	G	A	G	-0.0432	-0.0187	0.712	0.288	0.7114	FALSE	FALSE	FALSE	UvVz27	0.0229	0.4134	outcome	TRUE	reported	textfile	0.0094	8.31E-01	4.23E-06	exposure	TRUE	reported	M32762.m	textfile	2	TRUE	NA	21.12086917	0.001108327
1315	rs1578743	A	C	A	C	0.0075	0.0191	0.6068	0.3932	0.6189	FALSE	FALSE	FALSE	ChuDOb	0.0251	0.446	outcome	TRUE	reported	textfile	0.0016	1.42E-01	1.70E-06	exposure	TRUE	reported	M01494.m	textfile	2	TRUE	NA	21.97265625	0.001331174
1316	rs1578905	T	G	T	G	0.042	0.0399	0.977	0.023	0.9746	FALSE	FALSE	FALSE	Uc7C21	0.0696	0.5669	outcome	TRUE	reported	textfile	0.009	7.96E-01	3.06E-06	exposure	TRUE	reported	M32654.m	textfile	2	TRUE	NA	21.77777778	0.000125119
1317	rs1581762	A	G	A	G	-0.0121	-0.0056	0.4121	0.4121	0.4365	FALSE	FALSE	FALSE	hXnvSX	0.021	0.7911	outcome	TRUE	reported	textfile	0.0026	2.30E-01	3.28E-06	exposure	TRUE	reported	M32814.m	textfile	2	TRUE	NA	21.65828402	0.001341069
1318	rs1582961	T	C	T	C	0.0423	-0.0555	0.2291	0.2291	0.2437	FALSE	FALSE	FALSE	JJ7uqe	0.0304	0.0677	outcome	TRUE	reported	textfile	0.0086	7.61E-01	8.08E-07	exposure	TRUE	reported	M21049.m	textfile	2	TRUE	NA	24.19267171	0.001091351
1319	rs158896	T	C	T	C	0.0089	8.00E-04	0.2658	0.2658	0.3048	FALSE	FALSE	FALSE	uWAimU	0.0244	0.9752	outcome	TRUE	reported	textfile	0.0019	1.68E-01	1.38E-06	exposure	TRUE	reported	M35675.m	textfile	2	TRUE	NA	21.94182825	0.00109537
1320	rs1599081	T	G	T	G	-0.0691	-0.0654	0.788	0.212	0.7856	FALSE	FALSE	FALSE	Hpqh4A	0.0274	0.01701	outcome	TRUE	reported	textfile	0.0145	1.28E+00	1.90E-06	exposure	TRUE	reported	M18474.m	textfile	2	TRUE	NA	22.71015458	0.000973707
1321	rs1606973	A	C	A	C	-0.184	0.0441	0.6944	0.3056	0.7213	FALSE	FALSE	FALSE	xrQZqA	0.0299	0.1397	outcome	TRUE	reported	textfile	0.038	3.36E+00	1.32E-06	exposure	TRUE	reported	M34365.x	textfile	2	TRUE	NA	23.44598338	0.001272771
1322	rs1608368	T	C	T	C	-0.1623	0.011	0.04	0.04	0.059	FALSE	FALSE	FALSE	StXJmW	0.0473	0.8159	outcome	TRUE	reported	textfile	0.0299	2.64E+00	5.62E-08	exposure	TRUE	reported	M17799.x	textfile	2	TRUE	NA	29.46420062	0.000290262
1323	rs1614303	T	G	T	G	0.0138	0.024	0.8159	0.1841	0.7374	FALSE	FALSE	FALSE	0iCfwL	0.0316	0.4473	outcome	TRUE	reported	textfile	0.0027	2.39E-01	2.40E-07	exposure	TRUE	reported	M15122.m	textfile	2	TRUE	NA	26.12345679	0.001001574
1324	rs1615157	T	C	T	C	0.0076	0.0095	0.5764	0.4236	0.607	FALSE	FALSE	FALSE	KUnD2Y	0.0246	0.7001	outcome	TRUE	reported	textfile	0.0016	1.42E-01	2.22E-06	exposure	TRUE	reported	M12593.m	textfile	2	TRUE	NA	22.5625	0.001398815
1325	rs1615586	T	G	T	G	-0.0196	0.0287	0.7674	0.2326	0.7299	FALSE	FALSE	FALSE	4ZdkmD	0.0249	0.2484	outcome	TRUE	reported	textfile	0.0043	3.80E-01	4.18E-06	exposure	TRUE	reported	M01898.m	textfile	2	TRUE	NA	20.77663602	0.000949744
1326	rs1618850	T	G	T	G	-0.0911	-0.0427	0.6732	0.3268	0.5956	FALSE	FALSE	FALSE	E9WKx4	0.0253	0.09169	outcome	TRUE	reported	textfile	0.0197	1.74E+00	3.77E-06	exposure	TRUE	reported	M34338.m	textfile	2	TRUE	NA	21.38475611	0.001206131
1327	rs16215	T	C	T	C	0.0694	0.1467	0.9711	0.0289	0.9663	FALSE	FALSE	FALSE	zN4ajB	0.0567	0.009677	outcome	TRUE	reported	textfile	0.0141	1.25E+00	8.05E-07	exposure	TRUE	reported	M34289.m	textfile	2	TRUE	NA	24.22594437	0.000173018
1328	rs163027	A	G	A	G	0.0169	-0.0141	0.5505	0.4495	0.5619	FALSE	FALSE	FALSE	ej6cPv	0.0211	0.5027	outcome	TRUE	reported	textfile	0.0037	3.27E-01	4.45E-06	exposure	TRUE	reported	M33165.m	textfile	2	TRUE	NA	20.86267348	0.001321889
1329	rs163425	A	G	A	G	0.0086	-0.0389	0.8734	0.1266	0.8743	FALSE	FALSE	FALSE	iKlr1d	0.0301	0.1969	outcome	TRUE	reported	textfile	0.0018	1.59E-01	2.62E-06	exposure	TRUE	reported	M00606.m	textfile	2	TRUE	NA	22.82716049	0.000646963
1330	rs1641387	T	C	T	C	0.0355	0.0241	0.7786	0.2214	0.6274	FALSE	FALSE	FALSE	QnIF3B	0.0208	0.2453	outcome	TRUE	reported	textfile	0.0077	6.81E-01	4.23E-06	exposure	TRUE	reported	M34481.m	textfile	2	TRUE	NA	21.25569236	0.000936881
1331	rs164372	T	C	T	C	0.012	-0.0369	0.8036	0.1964	0.7944	FALSE	FALSE	FALSE	Ai1krh	0.0247	0.1357	outcome	TRUE	reported	textfile	0.0025	2.21E-01	2.64E-06	exposure	TRUE	reported	M03141.m	textfile	2	TRUE	NA	23.04	0.000930656
1332	rs1654495	A	C	A	C	0.0048	0.0181	0.5709	0.4291	0.5678	FALSE	FALSE	FALSE	wJxAFL	0.0227	0.4257	outcome	TRUE	reported	textfile	9.00E-04	7.96E-02	1.04E-07	exposure	TRUE	reported	M00060.m	textfile	2	TRUE	NA	28.44444444	0.001781578
1333	rs1655155	T	C	T	C	-0.009	8.00E-04	0.5977	0.4023	0.613	FALSE	FALSE	FALSE	lnapdn	0.0246	0.9753	outcome	TRUE	reported	textfile	0.0017	1.50E-01	1.51E-07	exposure	TRUE	reported	M19362.m	textfile	2	TRUE	NA	28.02768166	0.001731274
1334	rs165558	T	C	T	C	-0.0091	0.0129	0.5657	0.4343	0.5756	FALSE	FALSE	FALSE	w0jjZR	0.0213	0.5455	outcome	TRUE	reported	textfile	0.0019	1.68E-01	2.00E-06	exposure	TRUE	reported	M35754.m	textfile	2	TRUE	NA	22.93905817	0.001441684
1335	rs1662999	T	C	T	C	0.0079	-0.0118	0.6325	0.3675	0.5752	FALSE	FALSE	FALSE	MTJn9k	0.0247	0.6343	outcome	TRUE	reported	textfile	0.0017	1.50E-01	4.21E-06	exposure	TRUE	reported	M01358.m	textfile	2	TRUE	NA	21.59515571	0.001289495
1336	rs1669715	T	C	T	C	-0.0126	-0.0088	0.0915	0.0915	0.2015	FALSE	FALSE	FALSE	eTp2hE	0.0388	0.8202	outcome	TRUE	reported	textfile	0.0027	2.39E-01	2.30E-06	exposure	TRUE	reported	M33422.m	textfile	2	TRUE	NA	21.77777778	0.000462084
1337	rs1674726	A	G	A	G	-0.0137	0.0031	0.3501	0.3501	0.4305	FALSE	FALSE	FALSE	l4fOF9	0.0251	0.9007	outcome	TRUE	reported	textfile	0.0028	2.48E-01	8.82E-07	exposure	TRUE	reported	M33510.m	textfile	2	TRUE	NA	23.94005102	0.001388694
1338	rs167648	A	C	A	C	-0.0041	-0.0036	0.4439	0.4439	0.4785	FALSE	FALSE	FALSE	wJxAFL	0.0239	0.8814	outcome	TRUE	reported	textfile	9.00E-04	7.96E-02	4.52E-06	exposure	TRUE	reported	M00060.m	textfile	2	TRUE	NA	20.75308642	0.001309814
1339	rs1677193	A	C	A	C	-0.0044	-0.0112	0.6122	0.3878	0.61	FALSE	FALSE	FALSE	wJxAFL	0.0229	0.6253	outcome	TRUE	reported	textfile	9.00E-04	7.96E-02	1.25E-06	exposure	TRUE	reported	M00060.m	textfile	2	TRUE	NA	23.90123457	0.001450809
1340	rs1681529	A	G	A	G	0.4453	0.1382	0.0182	0.0182	0.0239	FALSE	FALSE	FALSE	vVIC3L	0.067	0.03905	outcome	TRUE	reported	textfile	0.0799	7.07E+00	2.49E-08	exposure	TRUE	reported	M33359.m	textfile	2	TRUE	NA	31.06074239	0.000141772
1341	rs16824664	A	C	A	C	-0.3386	-0.0468	0.0208	0.0208	0.0281	FALSE	FALSE	FALSE	MXr51U	0.0806	0.5612	outcome	TRUE	reported	textfile	0.0739	6.54E+00	4.60E-06	exposure	TRUE	reported	M33178.x	textfile	2	TRUE	NA	20.99350876	0.00010919
1342	rs16828389	T	C	T	C	-0.165	-0.0323	0.0405	0.0405	0.0222	FALSE	FALSE	FALSE	StXJmW	0.0926	0.727	outcome	TRUE	reported	textfile	0.0303	2.68E+00	5.01E-08	exposure	TRUE	reported	M17799.x	textfile	2	TRUE	NA	29.65395549	0.000294597
1343	rs16832600	T	C	T	C	0.2205	-0.0357	0.0297	0.0297	0.0378	FALSE	FALSE	FALSE	oHe9Jo	0.0583	0.5411	outcome	TRUE	reported	textfile	0.0469	4.15E+00	2.58E-06	exposure	TRUE	reported	M01515.x	textfile	2	TRUE	NA	22.10403208	0.00016271
1344	rs16832822	T	C	T	C	-0.0091	-0.0328	0.6632	0.3368	0.6666	FALSE	FALSE	FALSE	5xoC3O	0.0243	0.1773	outcome	TRUE	reported	textfile	0.0018	1.59E-01	5.52E-07	exposure	TRUE	reported	M32489.m	textfile	2	TRUE	NA	25.55864198	0.001463306
1345	rs16833668	A	C	A	C	0.0211	0.0153	0.3149	0.3149	0.297	FALSE	FALSE	FALSE	4knS5r	0.0243	0.528	outcome	TRUE	reported	textfile	0.0038	3.36E-01	2.91E-08	exposure	TRUE	reported	M32838.m	textfile	2	TRUE	NA	30.83171745	0.001701543
1346	rs16837093	A	G	A	G	0.3399	-0.0511	0.9693	0.0307	0.9847	FALSE	FALSE	FALSE	MXr51U	0.0881	0.5615	outcome	TRUE	reported	textfile	0.0729	6.45E+00	3.10E-06	exposure	TRUE	reported	M33178.x	textfile	2	TRUE	NA	21.73938593	0.000165276
1347	rs16839317	T	C	T	C	-0.0078	0.0872	0.8726	0.1274	0.8652	FALSE	FALSE	FALSE	2aDqMN	0.0326	0.007574	outcome	TRUE	reported	textfile	0.0017	1.50E-01	2.75E-06	exposure	TRUE	reported	M01302.m	textfile	2	TRUE	NA	21.05190311	0.000601203
1348	rs16839632	A	G	A	G	0.0957	-0.0219	0.9359	0.0641	0.93	FALSE	FALSE	FALSE	mMrhVj	0.0437	0.6156	outcome	TRUE	reported	textfile	0.0199	1.76E+00	1.51E-06	exposure	TRUE	reported	M33194.m	textfile	2	TRUE	NA	23.12691599	0.000354745
1349	rs16841556	A	C	A	C	-0.0212	-0.0029	0.6765	0.3235	0.6715	FALSE	FALSE	FALSE	zN4ajB	0.0236	0.9006	outcome	TRUE	reported	textfile	0.0046	4.07E-01	4.48E-06	exposure	TRUE	reported	M34289.m	textfile	2	TRUE	NA	21.24007561	0.001187558
1350	rs16844404	A	G	A	G	-0.1401	0.0078	0.9409	0.0591	0.9449	FALSE	FALSE	FALSE	7Ebras	0.0416	0.8509	outcome	TRUE	reported	textfile	0.0273	2.41E+00	2.97E-07	exposure	TRUE	reported	M33408.m	textfile	2	TRUE	NA	26.33607052	0.00037584
1351	rs16846919	T	C	T	C	-0.0398	-0.0285	0.7553	0.2447	0.7384	FALSE	FALSE	FALSE	5eEZtB	0.0272	0.2942	outcome	TRUE	reported	textfile	0.0084	7.43E-01	2.45E-06	exposure	TRUE	reported	M32388.m	textfile	2	TRUE	NA	22.44954649	0.00106065
1352	rs16850831	A	G	A	G	0.0429	0.0286	0.1266	0.1266	0.1256	FALSE	FALSE	FALSE	lOhPX3	0.0287	0.32	outcome	TRUE	reported	textfile	0.0092	8.14E-01	3.12E-06	exposure	TRUE	reported	M37190.m	textfile	2	TRUE	NA	21.74397448	0.000614246
1353	rs16852535	A	G	A	G	0.016	-0.0159	0.3193	0.3193	0.3747	FALSE	FALSE	FALSE	HORApr	0.0216	0.4617	outcome	TRUE	reported	textfile	0.0035	3.10E-01	3.83E-06	exposure	TRUE	reported	M32328.m	textfile	2	TRUE	NA	20.89795918	0.00115798
1354	rs16856275	T	C	T	C	0.3383	-0.047	0.9792	0.0208	0.9652	FALSE	FALSE	FALSE	MXr51U	0.0618	0.4468	outcome	TRUE	reported	textfile	0.0739	6.54E+00	4.75E-06	exposure	TRUE	reported	M33178.x	textfile	2	TRUE	NA	20.9563247	0.000108997
1355	rs16862165	T	C	T	C	-0.413	0.0265	0.99	0.01	0.9856	FALSE	FALSE	FALSE	oHe9Jo	0.1063	0.8031	outcome	TRUE	reported	textfile	0.089	7.87E+00	3.48E-06	exposure	TRUE	reported	M01515.x	textfile	2	TRUE	NA	21.53377099	5.45E-05
1356	rs16864792	T	C	T	C	-0.1704	-0.0212	0.0435	0.0435	0.0377	FALSE	FALSE	FALSE	MXr51U	0.0535	0.6917	outcome	TRUE	reported	textfile	0.0368	3.26E+00	3.60E-06	exposure	TRUE	reported	M33178.x	textfile	2	TRUE	NA	21.44092628	0.000227357
1357	rs16870228	A	G	A	G	0.0129	-0.0431	0.1456	0.1456	0.145	FALSE	FALSE	FALSE	E8GJ9N	0.0294	0.1425	outcome	TRUE	reported	textfile	0.0025	2.21E-01	3.23E-07	exposure	TRUE	reported	M15676.m	textfile	2	TRUE	NA	26.6256	0.00084771
1358	rs16870710	A	C	A	C	-0.5095	-0.0449	0.0674	0.0674	0.0659	FALSE	FALSE	FALSE	WSAOfO	0.0448	0.3165	outcome	TRUE	reported	textfile	0.1061	9.38E+00	1.55E-06	exposure	TRUE	reported	M36097.x	textfile	2	TRUE	NA	23.05991005	0.00037091
1359	rs1687134	T	C	T	C	0.0289	-0.0055	0.7206	0.2794	0.6846	FALSE	FALSE	FALSE	OZmPQX	0.0234	0.8124	outcome	TRUE	reported	textfile	0.006	5.31E-01	1.58E-06	exposure	TRUE	reported	M20675.m	textfile	2	TRUE	NA	23.20027778	0.001192772
1360	rs16874680	T	C	T	C	0.1181	-0.016	0.9573	0.0427	0.9484	FALSE	FALSE	FALSE	StXJmW	0.0477	0.7377	outcome	TRUE	reported	textfile	0.025	2.21E+00	2.38E-06	exposure	TRUE	reported	M17799.x	textfile	2	TRUE	NA	22.316176	0.000233465
1361	rs16876152	T	G	T	G	-0.0089	0.037	0.2054	0.2054	0.2075	FALSE	FALSE	FALSE	aJHcsa	0.0275	0.1783	outcome	TRUE	reported	textfile	0.0019	1.68E-01	1.65E-06	exposure	TRUE	reported	M15778.x	textfile	2	TRUE	NA	21.94182825	0.000916095
1362	rs16876394	T	C	T	C	0.0304	6.00E-04	0.8993	0.1007	0.8957	FALSE	FALSE	FALSE	Ai1krh	0.0339	0.9866	outcome	TRUE	reported	textfile	0.0034	3.01E-01	1.49E-19	exposure	TRUE	reported	M03141.m	textfile	2	TRUE	NA	79.94463668	0.001847474
1363	rs16877016	A	G	A	G	-0.3396	0.0209	0.0243	0.0243	0.0924	FALSE	FALSE	FALSE	MXr51U	0.0388	0.5908	outcome	TRUE	reported	textfile	0.0729	6.45E+00	3.18E-06	exposure	TRUE	reported	M33178.x	textfile	2	TRUE	NA	21.70102796	0.000131452
1364	rs16879493	A	C	A	C	0.052	0.0498	0.9479	0.0521	0.9779	FALSE	FALSE	FALSE	XIrQSR	0.0683	0.4659	outcome	TRUE	reported	textfile	0.0106	9.38E-01	9.81E-07	exposure	TRUE	reported	M34674.m	textfile	2	TRUE	NA	24.06550374	0.000303551
1365	rs16883128	A	G	A	G	-0.1003	-0.0658	0.0886	0.0886	0.1136	FALSE	FALSE	FALSE	StXJmW	0.0349	0.05976	outcome	TRUE	reported	textfile	0.0199	1.76E+00	4.45E-07	exposure	TRUE	reported	M17799.x	textfile	2	TRUE	NA	25.40362617	0.000524505
1366	rs16883391	A	C	A	C	-0.0084	-0.0267	0.1921	0.1921	0.2266	FALSE	FALSE	FALSE	TYbO3H	0.0265	0.3141	outcome	TRUE	reported	textfile	0.0017	1.50E-01	1.20E-06	exposure	TRUE	reported	M12067.m	textfile	2	TRUE	NA	24.41522491	0.000973399
1367	rs16886123	A	G	A	G	-0.0119	-0.0763	0.8616	0.1384	0.8707	FALSE	FALSE	FALSE	Nfq3nr	0.0309	0.01363	outcome	TRUE	reported	textfile	0.0026	2.30E-01	3.71E-06	exposure	TRUE	reported	M12035.m	textfile	2	TRUE	NA	20.94822485	0.000638425
1368	rs16888843	T	C	T	C	0.2982	-0.1553	0.0145	0.0145	0.0138	FALSE	FALSE	FALSE	HynX9C	0.1022	0.1284	outcome	TRUE	reported	textfile	0.065	5.75E+00	4.43E-06	exposure	TRUE	reported	M36850.m	textfile	2	TRUE	NA	21.04692071	7.69E-05
1369	rs1689955	T	C	T	C	0.0258	-0.0138	0.4884	0.4884	0.5093	FALSE	FALSE	FALSE	8CAJ8z	0.02	0.4919	outcome	TRUE	reported	textfile	0.0056	4.95E-01	4.29E-06	exposure	TRUE	reported	M32980.m	textfile	2	TRUE	NA	21.22576531	0.001357579
1370	rs16908783	A	G	A	G	-0.0255	-0.0058	0.2086	0.2086	0.2011	FALSE	FALSE	FALSE	zN4ajB	0.0251	0.8171	outcome	TRUE	reported	textfile	0.0051	4.51E-01	5.52E-07	exposure	TRUE	reported	M34289.m	textfile	2	TRUE	NA	25	0.001055523
1371	rs16909189	T	C	T	C	0.0217	0.0363	0.0502	0.0502	0.0508	FALSE	FALSE	FALSE	Uzwwro	0.0536	0.4982	outcome	TRUE	reported	textfile	0.0045	3.98E-01	1.39E-06	exposure	TRUE	reported	M17945.m	textfile	2	TRUE	NA	23.25382716	0.000283478
1372	rs16911296	A	G	A	G	-0.0209	-0.0025	0.0771	0.0771	0.0851	FALSE	FALSE	FALSE	dXCg0S	0.0366	0.9463	outcome	TRUE	reported	textfile	0.0045	3.98E-01	4.18E-06	exposure	TRUE	reported	M01105.m	textfile	2	TRUE	NA	21.5708642	0.000392433
1373	rs16916075	T	G	T	G	0.0089	-0.0187	0.806	0.194	0.7233	FALSE	FALSE	FALSE	PtYDpJ	0.0274	0.4955	outcome	TRUE	reported	textfile	0.0019	1.68E-01	2.69E-06	exposure	TRUE	reported	M32518.m	textfile	2	TRUE	NA	21.94182825	0.000877664
1374	rs16923647	T	C	T	C	0.0202	0.0085	0.1285	0.1285	0.1385	FALSE	FALSE	FALSE	fmMOup	0.0278	0.7604	outcome	TRUE	reported	textfile	0.0044	3.89E-01	4.57E-06	exposure	TRUE	reported	M33230.m	textfile	2	TRUE	NA	21.07644628	0.000603954
1375	rs16926097	T	G	T	G	0.3386	0.1566	0.9792	0.0208	0.9882	FALSE	FALSE	FALSE	MXr51U	0.0993	0.1149	outcome	TRUE	reported	textfile	0.0739	6.54E+00	4.60E-06	exposure	TRUE	reported	M33178.x	textfile	2	TRUE	NA	20.99350876	0.00010919
1376	rs16926956	T	G	T	G	-0.052	-0.0019	0.1948	0.1948	0.2005	FALSE	FALSE	FALSE	FlrZab	0.028	0.947	outcome	TRUE	reported	textfile	0.0109	9.64E-01	1.77E-06	exposure	TRUE	reported	M32754.m	textfile	2	TRUE	NA	22.75902702	0.000912799
1377	rs16928398	T	C	T	C	0.0623	0.0831	0.9707	0.0293	0.9685	FALSE	FALSE	FALSE	ILhoWR	0.0619	0.1793	outcome	TRUE	reported	textfile	0.0136	1.20E+00	4.57E-06	exposure	TRUE	reported	M35978.m	textfile	2	TRUE	NA	20.98448313	0.000153319
1378	rs16928617	T	C	T	C	-0.3934	-0.0152	0.0213	0.0213	0.0168	FALSE	FALSE	FALSE	E9WKx4	0.0917	0.8684	outcome	TRUE	reported	textfile	0.0846	7.48E+00	3.28E-06	exposure	TRUE	reported	M34338.m	textfile	2	TRUE	NA	21.6235993	0.000115325
1379	rs1693551	T	C	T	C	-0.0197	0.0368	0.5342	0.4658	0.5502	FALSE	FALSE	FALSE	LmfdnY	0.0189	0.05208	outcome	TRUE	reported	textfile	0.0043	3.80E-01	4.79E-06	exposure	TRUE	reported	M35189.m	textfile	2	TRUE	NA	20.98918334	0.001337515
1380	rs16936280	A	G	A	G	0.01	-0.0111	0.59	0.41	0.5766	FALSE	FALSE	FALSE	IPIrnd	0.0227	0.6251	outcome	TRUE	reported	textfile	0.002	1.77E-01	5.73E-07	exposure	TRUE	reported	M25459.m	textfile	2	TRUE	NA	25	0.001544256
1381	rs16936983	A	G	A	G	0.2563	0.1336	0.9823	0.0177	0.9858	FALSE	FALSE	FALSE	MXr51U	0.085	0.1159	outcome	TRUE	reported	textfile	0.0541	4.79E+00	2.13E-06	exposure	TRUE	reported	M33178.x	textfile	2	TRUE	NA	22.44412517	9.96E-05
1382	rs16937239	A	G	A	G	0.0405	0.0034	0.9882	0.0118	0.9792	FALSE	FALSE	FALSE	eTp2hE	0.0784	0.9655	outcome	TRUE	reported	textfile	0.0078	6.90E-01	1.80E-07	exposure	TRUE	reported	M33422.m	textfile	2	TRUE	NA	26.96005917	8.03E-05
1383	rs16942446	A	G	A	G	-0.0259	-0.0102	0.0314	0.0314	0.0346	FALSE	FALSE	FALSE	BmC4ij	0.057	0.8576	outcome	TRUE	reported	textfile	0.0056	4.95E-01	3.32E-06	exposure	TRUE	reported	M01645.m	textfile	2	TRUE	NA	21.390625	0.00016653
1384	rs16948533	A	G	A	G	-0.0224	-0.0123	0.8805	0.1195	0.8916	FALSE	FALSE	FALSE	MXddwp	0.0368	0.7375	outcome	TRUE	reported	textfile	0.0047	4.16E-01	2.23E-06	exposure	TRUE	reported	M21047.m	textfile	2	TRUE	NA	22.71435038	0.00061015
1385	rs16951745	A	G	A	G	0.0449	0.0113	0.1023	0.1023	0.1189	FALSE	FALSE	FALSE	7Etf0W	0.0373	0.7625	outcome	TRUE	reported	textfile	0.009	7.96E-01	6.09E-07	exposure	TRUE	reported	M36009.m	textfile	2	TRUE	NA	24.88901235	0.000584391
1386	rs16955210	A	G	A	G	-0.5039	-0.1187	0.9818	0.0182	0.9796	FALSE	FALSE	FALSE	isXvrr	0.1062	0.2635	outcome	TRUE	reported	textfile	0.1088	9.62E+00	3.66E-06	exposure	TRUE	reported	M34516.m	textfile	2	TRUE	NA	21.45017926	9.81E-05
1387	rs16958654	T	C	T	C	0.0647	-0.0263	0.9423	0.0577	0.9389	FALSE	FALSE	FALSE	PFCu1O	0.0481	0.5846	outcome	TRUE	reported	textfile	0.0135	1.19E+00	1.68E-06	exposure	TRUE	reported	M31591.m	textfile	2	TRUE	NA	22.96894376	0.005321447
1388	rs16958823	T	C	T	C	-0.0605	-0.0198	0.9132	0.0868	0.9131	FALSE	FALSE	FALSE	qok7YZ	0.0355	0.577	outcome	TRUE	reported	textfile	0.0123	1.09E+00	9.48E-07	exposure	TRUE	reported	M33390.m	textfile	2	TRUE	NA	24.19360169	0.000488397
1389	rs16962157	T	C	T	C	-0.0192	-0.0542	0.9219	0.0781	0.9241	FALSE	FALSE	FALSE	w0jjZR	0.0361	0.133	outcome	TRUE	reported	textfile	0.0038	3.36E-01	4.57E-07	exposure	TRUE	reported	M35754.m	textfile	2	TRUE	NA	25.52908587	0.000470207
1390	rs16962580	T	C	T	C	-1.2674	-0.0039	0.0271	0.0271	0.0475	FALSE	FALSE	FALSE	UzYIuo	0.0591	0.9479	outcome	TRUE	reported	textfile	0.2697	2.39E+01	2.62E-06	exposure	TRUE	reported	M33423.x	textfile	2	TRUE	NA	22.08337832	0.000148286
1391	rs16964257	T	C	T	C	-0.0669	-0.1253	0.9549	0.0451	0.9573	FALSE	FALSE	FALSE	z8Syxe	0.0547	0.02206	outcome	TRUE	reported	textfile	0.0145	1.28E+00	4.02E-06	exposure	TRUE	reported	M34878.m	textfile	2	TRUE	NA	21.2870868	0.000235286
1392	rs16965354	A	G	A	G	-0.0304	0.0241	0.035	0.035	0.0619	FALSE	FALSE	FALSE	kUiQoW	0.0446	0.5894	outcome	TRUE	reported	textfile	0.0065	5.75E-01	2.78E-06	exposure	TRUE	reported	M33666.m	textfile	2	TRUE	NA	21.87360947	0.000188815
1393	rs16967757	T	C	T	C	0.0495	-0.0176	0.3037	0.3037	0.2879	FALSE	FALSE	FALSE	IkZbLl	0.0244	0.4719	outcome	TRUE	reported	textfile	0.0103	9.11E-01	1.43E-06	exposure	TRUE	reported	M15335.m	textfile	2	TRUE	NA	23.09595626	0.001248662
1394	rs16968711	A	G	A	G	0.0205	-0.0446	0.8679	0.1321	0.8511	FALSE	FALSE	FALSE	o7Kjpu	0.0319	0.1626	outcome	TRUE	reported	textfile	0.0041	3.63E-01	4.65E-07	exposure	TRUE	reported	M33960.m	textfile	2	TRUE	NA	25	0.000731302
1395	rs16974854	T	C	T	C	-0.0234	0.0334	0.038	0.038	0.0406	FALSE	FALSE	FALSE	LdkNSW	0.0607	0.5819	outcome	TRUE	reported	textfile	0.0048	4.25E-01	1.15E-06	exposure	TRUE	reported	M15140.m	textfile	2	TRUE	NA	23.765625	0.000221637
1396	rs16977047	T	C	T	C	-0.0056	0.0215	0.7034	0.2966	0.7154	FALSE	FALSE	FALSE	CNE6TQ	0.0245	0.3786	outcome	TRUE	reported	textfile	0.0011	9.73E-02	1.08E-06	exposure	TRUE	reported	M00053.m	textfile	2	TRUE	NA	25.91735537	0.001382146
1397	rs1697901	A	G	A	G	0.0049	-0.0038	0.3501	0.3501	0.3454	FALSE	FALSE	FALSE	lQ8Pmm	0.021	0.8547	outcome	TRUE	reported	textfile	9.00E-04	7.96E-02	6.31E-08	exposure	TRUE	reported	M00054.m	textfile	2	TRUE	NA	29.64197531	0.001724387
1398	rs16984516	A	G	A	G	0.202	0.1088	0.9848	0.0152	0.9825	FALSE	FALSE	FALSE	DVMuEs	0.0818	0.1837	outcome	TRUE	reported	textfile	0.0419	3.71E+00	1.41E-06	exposure	TRUE	reported	M36103.m	textfile	2	TRUE	NA	23.24206401	8.88E-05
1399	rs16984993	T	C	T	C	0.0364	-0.0385	0.0398	0.0398	0.0422	FALSE	FALSE	FALSE	89qd5B	0.0475	0.4172	outcome	TRUE	reported	textfile	0.0079	6.99E-01	4.43E-06	exposure	TRUE	reported	M33204.m	textfile	2	TRUE	NA	21.2299311	0.000207264
1400	rs16992910	A	G	A	G	0.0646	0.0067	0.0528	0.0528	0.0546	FALSE	FALSE	FALSE	xSrh3w	0.046	0.8841	outcome	TRUE	reported	textfile	0.0141	1.25E+00	4.79E-06	exposure	TRUE	reported	M36115.m	textfile	2	TRUE	NA	20.99069463	0.000267147
1401	rs17006323	A	G	A	G	-0.1619	0.0367	0.9636	0.0364	0.9586	FALSE	FALSE	FALSE	52OEAg	0.0512	0.4733	outcome	TRUE	reported	textfile	0.0345	3.05E+00	2.62E-06	exposure	TRUE	reported	M33877.m	textfile	2	TRUE	NA	22.02193657	0.000197662
1402	rs17011024	A	G	A	G	-0.1149	0.0307	0.7728	0.2272	0.7795	FALSE	FALSE	FALSE	qiMJEz	0.0267	0.2517	outcome	TRUE	reported	textfile	0.0247	2.18E+00	3.30E-06	exposure	TRUE	reported	M33384.x	textfile	2	TRUE	NA	21.63944664	0.000975512
1403	rs170149	A	G	A	G	0.0256	0.105	0.074	0.074	0.0698	FALSE	FALSE	FALSE	xi7GQn	0.0446	0.01867	outcome	TRUE	reported	textfile	0.0035	3.10E-01	1.42E-13	exposure	TRUE	reported	M01564.m	textfile	2	TRUE	NA	53.49877551	0.000934607
1404	rs17021783	A	G	A	G	-0.3999	-0.0449	0.9857	0.0143	0.9756	FALSE	FALSE	FALSE	HRWRt0	0.0706	0.525	outcome	TRUE	reported	textfile	0.0838	7.41E+00	1.84E-06	exposure	TRUE	reported	M18281.x	textfile	2	TRUE	NA	22.7727129	8.21E-05
1405	rs17022000	A	G	A	G	-0.7015	0.0268	0.0339	0.0339	0.0157	FALSE	FALSE	FALSE	s72YHJ	0.0776	0.7298	outcome	TRUE	reported	textfile	0.1313	1.16E+01	9.16E-08	exposure	TRUE	reported	M33173.x	textfile	2	TRUE	NA	28.54472731	0.000239547
1406	rs17022603	A	G	A	G	-0.0771	-0.315	0.9828	0.0172	0.9869	FALSE	FALSE	FALSE	gRHCV8	0.1002	0.001669	outcome	TRUE	reported	textfile	0.0164	1.45E+00	2.46E-06	exposure	TRUE	reported	M35240.m	textfile	2	TRUE	NA	22.1014649	9.56E-05
1407	rs17022724	T	G	T	G	-0.0716	0.0231	0.0822	0.0822	0.0912	FALSE	FALSE	FALSE	m9hNnI	0.0365	0.526	outcome	TRUE	reported	textfile	0.0141	1.25E+00	3.87E-07	exposure	TRUE	reported	M33150.m	textfile	2	TRUE	NA	25.78622806	0.000495058
1408	rs1702447	A	G	A	G	0.022	0.0062	0.2904	0.2904	0.3389	FALSE	FALSE	FALSE	lD7v5i	0.0263	0.8134	outcome	TRUE	reported	textfile	0.0045	3.98E-01	8.34E-07	exposure	TRUE	reported	M34441.m	textfile	2	TRUE	NA	23.90123457	0.001259272
1409	rs17031632	A	G	A	G	0.0133	0.0327	0.9284	0.0716	0.9186	FALSE	FALSE	FALSE	TYbO3H	0.0364	0.3693	outcome	TRUE	reported	textfile	0.0027	2.39E-01	5.69E-07	exposure	TRUE	reported	M12067.m	textfile	2	TRUE	NA	24.26474623	0.000411705
1410	rs17033081	T	C	T	C	-0.0484	0.0258	0.3485	0.3485	0.3112	FALSE	FALSE	FALSE	lD7v5i	0.0216	0.2321	outcome	TRUE	reported	textfile	0.0094	8.31E-01	3.02E-07	exposure	TRUE	reported	M34441.m	textfile	2	TRUE	NA	26.51154368	0.001540408
1411	rs17035469	T	C	T	C	-0.015	0.008	0.3092	0.3092	0.3372	FALSE	FALSE	FALSE	ktT3qV	0.0236	0.7339	outcome	TRUE	reported	textfile	0.0028	2.48E-01	1.20E-07	exposure	TRUE	reported	M32651.m	textfile	2	TRUE	NA	28.69897959	0.001562791
1412	rs17041868	T	C	T	C	0.0196	0.0797	0.939	0.061	0.9411	FALSE	FALSE	FALSE	gaqHyk	0.0507	0.116	outcome	TRUE	reported	textfile	0.0042	3.72E-01	4.02E-06	exposure	TRUE	reported	M02730.m	textfile	2	TRUE	NA	21.77777778	0.000318018
1413	rs17042584	T	G	T	G	0.0127	-0.0108	0.7446	0.2554	0.7239	FALSE	FALSE	FALSE	oApi3e	0.0258	0.6754	outcome	TRUE	reported	textfile	0.0028	2.48E-01	4.75E-06	exposure	TRUE	reported	M22130.m	textfile	2	TRUE	NA	20.57270408	0.00099742
1414	rs17046742	A	G	A	G	0.0161	-0.0705	0.1133	0.1133	0.1142	FALSE	FALSE	FALSE	VGyYoB	0.0351	0.04437	outcome	TRUE	reported	textfile	0.0035	3.10E-01	4.58E-06	exposure	TRUE	reported	M27278.m	textfile	2	TRUE	NA	21.16	0.000541957
1415	rs17047802	T	C	T	C	-0.038	-0.0242	0.8891	0.1109	0.8688	FALSE	FALSE	FALSE	rtvVPm	0.0309	0.4348	outcome	TRUE	reported	textfile	0.0083	7.34E-01	4.12E-06	exposure	TRUE	reported	M32709.m	textfile	2	TRUE	NA	20.96095224	0.000528551
1416	rs17047839	T	G	T	G	0.0768	0.0055	0.9243	0.0757	0.9237	FALSE	FALSE	FALSE	jVA7u7	0.0394	0.8893	outcome	TRUE	reported	textfile	0.0149	1.32E+00	2.51E-07	exposure	TRUE	reported	M35472.m	textfile	2	TRUE	NA	26.56745192	0.000473711
1417	rs170555	T	C	T	C	-0.0253	-0.0221	0.5607	0.4393	0.5694	FALSE	FALSE	FALSE	VfRZ8w	0.0226	0.3274	outcome	TRUE	reported	textfile	0.0055	4.86E-01	3.84E-06	exposure	TRUE	reported	M15990.m	textfile	2	TRUE	NA	21.16	0.001335028
1418	rs17057690	T	C	T	C	0.0831	-0.0461	0.0555	0.0555	0.0559	FALSE	FALSE	FALSE	gK4zme	0.0442	0.2968	outcome	TRUE	reported	textfile	0.0142	1.26E+00	5.00E-09	exposure	TRUE	reported	M32800.m	textfile	2	TRUE	NA	34.24722277	0.000456022
1419	rs1705832	T	C	T	C	0.0043	-0.0746	0.395	0.395	0.4227	FALSE	FALSE	FALSE	wJxAFL	0.0226	0.000945	outcome	TRUE	reported	textfile	9.00E-04	7.96E-02	1.90E-06	exposure	TRUE	reported	M00060.m	textfile	2	TRUE	NA	22.82716049	0.00139474
1420	rs17059417	A	G	A	G	0.1061	0.0452	0.3922	0.3922	0.3792	FALSE	FALSE	FALSE	uzjdME	0.0247	0.06675	outcome	TRUE	reported	textfile	0.0227	2.01E+00	2.86E-06	exposure	TRUE	reported	M35635.m	textfile	2	TRUE	NA	21.84635836	0.001328425
1421	rs17061049	T	C	T	C	-0.0642	-0.0209	0.9677	0.0323	0.9602	FALSE	FALSE	FALSE	HVutk3	0.0551	0.7052	outcome	TRUE	reported	textfile	0.014	1.24E+00	4.71E-06	exposure	TRUE	reported	M32757.m	textfile	2	TRUE	NA	21.02877551	0.000167571
1422	rs17061604	A	G	A	G	-0.3399	0.1078	0.0244	0.0244	0.0115	FALSE	FALSE	FALSE	MXr51U	0.1114	0.333	outcome	TRUE	reported	textfile	0.0738	6.53E+00	4.12E-06	exposure	TRUE	reported	M33178.x	textfile	2	TRUE	NA	21.21239011	0.000128993
1423	rs17064388	A	G	A	G	-0.0195	-0.0854	0.102	0.102	0.1128	FALSE	FALSE	FALSE	72l4Tk	0.0375	0.02259	outcome	TRUE	reported	textfile	0.0042	3.72E-01	4.41E-06	exposure	TRUE	reported	M34214.m	textfile	2	TRUE	NA	21.55612245	0.000503373
1424	rs17065159	A	G	A	G	0.1289	-0.0153	0.0388	0.0388	0.0459	FALSE	FALSE	FALSE	RDWSFf	0.0507	0.7628	outcome	TRUE	reported	textfile	0.0275	2.43E+00	2.81E-06	exposure	TRUE	reported	M33609.m	textfile	2	TRUE	NA	21.97052562	0.000209879
1425	rs17065231	T	C	T	C	-0.0092	0.0452	0.094	0.094	0.0943	FALSE	FALSE	FALSE	Kesrae	0.0338	0.1814	outcome	TRUE	reported	textfile	0.0017	1.50E-01	7.16E-08	exposure	TRUE	reported	M15500.m	textfile	2	TRUE	NA	29.28719723	0.000640736
1426	rs17069415	A	G	A	G	-0.1552	-0.0176	0.0383	0.0383	0.0239	FALSE	FALSE	FALSE	StXJmW	0.0736	0.8113	outcome	TRUE	reported	textfile	0.0286	2.53E+00	5.66E-08	exposure	TRUE	reported	M17799.x	textfile	2	TRUE	NA	29.44769915	0.000277211
1427	rs17070627	T	C	T	C	-0.0426	-0.1174	0.0388	0.0388	0.0317	FALSE	FALSE	FALSE	6snPw0	0.0587	0.04554	outcome	TRUE	reported	textfile	0.0092	8.14E-01	3.88E-06	exposure	TRUE	reported	M32698.m	textfile	2	TRUE	NA	21.44092628	0.000204289
1428	rs1707082	T	G	T	G	-0.1567	-0.0428	0.9681	0.0319	0.9471	FALSE	FALSE	FALSE	trmkeQ	0.0524	0.4144	outcome	TRUE	reported	textfile	0.0341	3.02E+00	4.33E-06	exposure	TRUE	reported	M31536.x	textfile	2	TRUE	NA	21.11685486	0.00016629
1429	rs17071035	A	G	A	G	-0.0329	0.0185	0.8334	0.1666	0.8395	FALSE	FALSE	FALSE	FpaRnk	0.0273	0.498	outcome	TRUE	reported	textfile	0.0067	5.93E-01	8.57E-07	exposure	TRUE	reported	M21184.m	textfile	2	TRUE	NA	24.11249722	0.000854754
1430	rs17071208	A	G	A	G	-0.0312	0.0152	0.7844	0.2156	0.7991	FALSE	FALSE	FALSE	zejC9G	0.0249	0.5433	outcome	TRUE	reported	textfile	0.0061	5.40E-01	3.92E-07	exposure	TRUE	reported	M32445.x	textfile	2	TRUE	NA	26.16070949	0.001129115
1431	rs17073667	A	G	A	G	0.0856	0.1222	0.023	0.023	0.0354	FALSE	FALSE	FALSE	sR6jm0	0.0677	0.07109	outcome	TRUE	reported	textfile	0.018	1.59E+00	1.84E-06	exposure	TRUE	reported	M18349.m	textfile	2	TRUE	NA	22.61530864	0.000130258
1432	rs17075971	A	G	A	G	0.0264	2.00E-04	0.1666	0.1666	0.2062	FALSE	FALSE	FALSE	mu68NE	0.0279	0.9938	outcome	TRUE	reported	textfile	0.0056	4.95E-01	2.23E-06	exposure	TRUE	reported	M15630.m	textfile	2	TRUE	NA	22.2244898	0.000789871
1433	rs17077586	A	G	A	G	0.1032	-0.0436	0.9187	0.0813	0.9318	FALSE	FALSE	FALSE	wAS7sA	0.0493	0.377	outcome	TRUE	reported	textfile	0.021	1.86E+00	9.20E-07	exposure	TRUE	reported	M01123.m	textfile	2	TRUE	NA	24.15020408	0.000459862
1434	rs17081093	A	G	A	G	0.0357	-0.0267	0.8144	0.1856	0.8014	FALSE	FALSE	FALSE	lUCDPd	0.0303	0.3768	outcome	TRUE	reported	textfile	0.0078	6.90E-01	4.93E-06	exposure	TRUE	reported	M33531.m	textfile	2	TRUE	NA	20.94822485	0.000809252
1435	rs17083481	T	C	T	C	-0.1292	0.0518	0.2175	0.2175	0.2292	FALSE	FALSE	FALSE	isXvrr	0.0251	0.03902	outcome	TRUE	reported	textfile	0.0279	2.47E+00	3.63E-06	exposure	TRUE	reported	M34516.m	textfile	2	TRUE	NA	21.44453437	0.000931332
1436	rs17084522	A	G	A	G	0.0233	-0.0307	0.0965	0.0965	0.0948	FALSE	FALSE	FALSE	5CfXws	0.0384	0.4244	outcome	TRUE	reported	textfile	0.0051	4.51E-01	4.74E-06	exposure	TRUE	reported	M35254.m	textfile	2	TRUE	NA	20.87235679	0.000465419
1437	rs17086746	T	C	T	C	-0.046	-0.0062	0.02	0.02	0.0212	FALSE	FALSE	FALSE	BlIwq4	0.0737	0.9329	outcome	TRUE	reported	textfile	0.01	8.85E-01	4.23E-06	exposure	TRUE	reported	M01572.m	textfile	2	TRUE	NA	21.16	0.000105905
1438	rs17088876	A	G	A	G	0.0856	-0.0643	0.9182	0.0818	0.9164	FALSE	FALSE	FALSE	IYvyxB	0.0402	0.1098	outcome	TRUE	reported	textfile	0.018	1.59E+00	2.06E-06	exposure	TRUE	reported	M34420.m	textfile	2	TRUE	NA	22.61530864	0.000435385
1439	rs17089560	T	C	T	C	0.0468	0.0016	0.0209	0.0209	0.0434	FALSE	FALSE	FALSE	o7Kjpu	0.0563	0.9767	outcome	TRUE	reported	textfile	0.0092	8.14E-01	3.39E-07	exposure	TRUE	reported	M33960.m	textfile	2	TRUE	NA	25.87712665	0.000135284
1440	rs17091532	A	G	A	G	-0.3441	-0.0187	0.0227	0.0227	0.0757	FALSE	FALSE	FALSE	MXr51U	0.0426	0.6613	outcome	TRUE	reported	textfile	0.073	6.46E+00	2.46E-06	exposure	TRUE	reported	M33178.x	textfile	2	TRUE	NA	22.21895478	0.000125889
1441	rs17091635	A	G	A	G	0.173	-0.0942	0.027	0.027	0.0289	FALSE	FALSE	FALSE	buHXHH	0.062	0.1287	outcome	TRUE	reported	textfile	0.037	3.27E+00	2.93E-06	exposure	TRUE	reported	M33751.m	textfile	2	TRUE	NA	21.86194302	0.000147063
1442	rs17092360	A	G	A	G	-0.0671	0.0062	0.9096	0.0904	0.8951	FALSE	FALSE	FALSE	h72ehX	0.0367	0.8662	outcome	TRUE	reported	textfile	0.0143	1.26E+00	2.61E-06	exposure	TRUE	reported	M18357.m	textfile	2	TRUE	NA	22.01775148	0.000466394
1443	rs17092955	T	G	T	G	-0.0175	-0.0182	0.1024	0.1024	0.1103	FALSE	FALSE	FALSE	Gk4EjJ	0.0355	0.6074	outcome	TRUE	reported	textfile	0.0034	3.01E-01	3.39E-07	exposure	TRUE	reported	M01284.m	textfile	2	TRUE	NA	26.49221453	0.000621378
1444	rs17093348	A	G	A	G	-0.1043	0.0072	0.0344	0.0344	0.0303	FALSE	FALSE	FALSE	m9hNnI	0.0594	0.9039	outcome	TRUE	reported	textfile	0.0225	1.99E+00	3.47E-06	exposure	TRUE	reported	M33150.m	textfile	2	TRUE	NA	21.48837531	0.000182494
1445	rs17095379	A	G	A	G	0.5603	0.04	0.9671	0.0329	0.9685	FALSE	FALSE	FALSE	s72YHJ	0.0925	0.6656	outcome	TRUE	reported	textfile	0.1119	9.90E+00	5.45E-07	exposure	TRUE	reported	M33173.x	textfile	2	TRUE	NA	25.07154352	0.00020383
1446	rs17096124	A	G	A	G	0.0435	0.0505	0.9614	0.0386	0.9594	FALSE	FALSE	FALSE	lnapdn	0.0531	0.3421	outcome	TRUE	reported	textfile	0.0082	7.25E-01	1.06E-07	exposure	TRUE	reported	M19362.m	textfile	2	TRUE	NA	28.14173111	0.000267192
1447	rs17097622	T	C	T	C	-0.104	-0.0513	0.9727	0.0273	0.9694	FALSE	FALSE	FALSE	qok7YZ	0.0651	0.4303	outcome	TRUE	reported	textfile	0.0222	1.96E+00	2.72E-06	exposure	TRUE	reported	M33390.m	textfile	2	TRUE	NA	21.94627059	0.000149529
1448	rs17098098	T	C	T	C	-0.0961	0.0367	0.0738	0.0738	0.1144	FALSE	FALSE	FALSE	StXJmW	0.0332	0.2691	outcome	TRUE	reported	textfile	0.0171	1.51E+00	1.93E-08	exposure	TRUE	reported	M17799.x	textfile	2	TRUE	NA	31.58308539	0.000553712
1449	rs17098575	A	C	A	C	-0.027	0.0366	0.9522	0.0478	0.9319	FALSE	FALSE	FALSE	Kwt0Eq	0.0451	0.4167	outcome	TRUE	reported	textfile	0.0056	4.95E-01	1.54E-06	exposure	TRUE	reported	M35431.m	textfile	2	TRUE	NA	23.24617347	0.000270834
1450	rs17101344	A	G	A	G	-0.0189	0.0207	0.7777	0.2223	0.7657	FALSE	FALSE	FALSE	snpIzu	0.0262	0.4291	outcome	TRUE	reported	textfile	0.0035	3.10E-01	5.64E-08	exposure	TRUE	reported	M21044.m	textfile	2	TRUE	NA	29.16	0.001285233
1451	rs17101404	A	G	A	G	0.0245	-0.0192	0.0774	0.0774	0.0415	FALSE	FALSE	FALSE	q12yJT	0.0554	0.7287	outcome	TRUE	reported	textfile	0.0051	4.51E-01	1.85E-06	exposure	TRUE	reported	M32197.m	textfile	2	TRUE	NA	23.07766244	0.000421467
1452	rs17102948	A	G	A	G	0.0836	-0.0857	0.9519	0.0481	0.9545	FALSE	FALSE	FALSE	yoGMT8	0.0536	0.1101	outcome	TRUE	reported	textfile	0.0164	1.45E+00	3.51E-07	exposure	TRUE	reported	M36589.m	textfile	2	TRUE	NA	25.9851279	0.000304399
1453	rs17105180	A	C	A	C	0.0895	-0.1017	0.9297	0.0703	0.9335	FALSE	FALSE	FALSE	YkkVJ9	0.0504	0.04359	outcome	TRUE	reported	textfile	0.0187	1.65E+00	1.71E-06	exposure	TRUE	reported	M34384.x	textfile	2	TRUE	NA	22.90671738	0.000384597
1454	rs17105481	A	G	A	G	0.0087	0.0371	0.8711	0.1289	0.8749	FALSE	FALSE	FALSE	1Exjqk	0.034	0.2749	outcome	TRUE	reported	textfile	0.0019	1.68E-01	3.10E-06	exposure	TRUE	reported	M34062.m	textfile	2	TRUE	NA	20.966759	0.000602242
1455	rs17106046	T	C	T	C	-0.255	-0.0085	0.0221	0.0221	0.0419	FALSE	FALSE	FALSE	MXr51U	0.0627	0.8916	outcome	TRUE	reported	textfile	0.0513	4.54E+00	6.61E-07	exposure	TRUE	reported	M33178.x	textfile	2	TRUE	NA	24.7084573	0.000136359
1456	rs17107026	T	C	T	C	-0.0781	0.0821	0.9608	0.0392	0.9646	FALSE	FALSE	FALSE	Oh3b3T	0.0571	0.1503	outcome	TRUE	reported	textfile	0.016	1.42E+00	1.08E-06	exposure	TRUE	reported	M18476.m	textfile	2	TRUE	NA	23.82660156	0.000227863
1457	rs17107974	T	C	T	C	-0.0082	0.0258	0.1068	0.1068	0.1136	FALSE	FALSE	FALSE	wJxAFL	0.0359	0.471	outcome	TRUE	reported	textfile	0.0017	1.50E-01	1.50E-06	exposure	TRUE	reported	M00060.m	textfile	2	TRUE	NA	23.26643599	0.000570158
1458	rs17110031	T	C	T	C	-0.0433	0.0079	0.961	0.039	0.9603	FALSE	FALSE	FALSE	Zfop1Q	0.0576	0.8914	outcome	TRUE	reported	textfile	0.0089	7.87E-01	1.18E-06	exposure	TRUE	reported	M32587.m	textfile	2	TRUE	NA	23.66986492	0.000226905
1459	rs17110031	T	C	T	C	0.035	0.0079	0.9615	0.0385	0.9603	FALSE	FALSE	FALSE	7eo2RN	0.0576	0.8914	outcome	TRUE	reported	textfile	0.0034	3.01E-01	1.10E-24	exposure	TRUE	reported	M33132.m	textfile	2	TRUE	NA	105.9688581	0.001001021
1460	rs17113525	T	G	T	G	-0.0132	0.0047	0.8744	0.1256	0.8788	FALSE	FALSE	FALSE	8sNIus	0.0362	0.8964	outcome	TRUE	reported	textfile	0.0029	2.57E-01	3.68E-06	exposure	TRUE	reported	M35137.m	textfile	2	TRUE	NA	20.71819263	0.000579444
1461	rs17114354	A	G	A	G	0.0248	-0.0141	0.9874	0.0126	0.9846	FALSE	FALSE	FALSE	lQ8Pmm	0.0843	0.8671	outcome	TRUE	reported	textfile	0.0053	4.69E-01	3.52E-06	exposure	TRUE	reported	M00054.m	textfile	2	TRUE	NA	21.89533642	6.96E-05
1462	rs17115614	T	C	T	C	0.0081	0.0386	0.3631	0.3631	0.3425	FALSE	FALSE	FALSE	c8i1aW	0.0221	0.08087	outcome	TRUE	reported	textfile	0.0017	1.50E-01	3.98E-06	exposure	TRUE	reported	M02734.m	textfile	2	TRUE	NA	22.70242215	0.001348699
1463	rs17118371	T	C	T	C	0.0343	0.0468	0.2298	0.2298	0.2402	FALSE	FALSE	FALSE	BhQp33	0.0233	0.04497	outcome	TRUE	reported	textfile	0.0071	6.28E-01	1.44E-06	exposure	TRUE	reported	M01605.m	textfile	2	TRUE	NA	23.33842492	0.001055972
1464	rs17121435	A	G	A	G	0.1236	-0.1735	0.9807	0.0193	0.9823	FALSE	FALSE	FALSE	kIOskq	0.1034	0.09345	outcome	TRUE	reported	textfile	0.0256	2.26E+00	1.36E-06	exposure	TRUE	reported	M36230.m	textfile	2	TRUE	NA	23.31079102	0.000113225
1465	rs17122565	T	C	T	C	-0.0162	0.0021	0.2523	0.2523	0.28	FALSE	FALSE	FALSE	snpIzu	0.0211	0.9204	outcome	TRUE	reported	textfile	0.0035	3.10E-01	2.75E-06	exposure	TRUE	reported	M21044.m	textfile	2	TRUE	NA	21.42367347	0.001030342
1466	rs17122683	A	G	A	G	-0.0216	-0.039	0.1379	0.1379	0.1346	FALSE	FALSE	FALSE	2wdDhL	0.0279	0.1621	outcome	TRUE	reported	textfile	0.0045	3.98E-01	1.47E-06	exposure	TRUE	reported	M35327.m	textfile	2	TRUE	NA	23.04	0.000700315
1467	rs17125342	T	C	T	C	-0.0526	0.0199	0.0709	0.0709	0.0404	FALSE	FALSE	FALSE	DVMuEs	0.0514	0.6986	outcome	TRUE	reported	textfile	0.011	9.73E-01	1.61E-06	exposure	TRUE	reported	M36103.m	textfile	2	TRUE	NA	22.86578512	0.000385021
1468	rs17127410	A	G	A	G	0.0246	0.0337	0.8728	0.1272	0.8733	FALSE	FALSE	FALSE	8BRY6m	0.0301	0.2616	outcome	TRUE	reported	textfile	0.005	4.42E-01	7.54E-07	exposure	TRUE	reported	M33140.m	textfile	2	TRUE	NA	24.2064	0.000687793
1469	rs17129837	T	C	T	C	0.0443	0.0068	0.0473	0.0473	0.0697	FALSE	FALSE	FALSE	LknkkJ	0.0441	0.8772	outcome	TRUE	reported	textfile	0.0089	7.87E-01	6.00E-07	exposure	TRUE	reported	M32412.m	textfile	2	TRUE	NA	24.77578589	0.000285565
1470	rs17133359	A	G	A	G	-0.0403	0.0041	0.9531	0.0469	0.9514	FALSE	FALSE	FALSE	ismazt	0.0554	0.9409	outcome	TRUE	reported	textfile	0.0083	7.34E-01	1.07E-06	exposure	TRUE	reported	M33364.m	textfile	2	TRUE	NA	23.57511976	0.0002695
1471	rs17137472	T	C	T	C	-0.0386	0.0537	0.5085	0.4915	0.5083	FALSE	FALSE	FALSE	eXvJYg	0.0222	0.01584	outcome	TRUE	reported	textfile	0.0076	6.72E-01	3.86E-07	exposure	TRUE	reported	M33935.x	textfile	2	TRUE	NA	25.79570637	0.001649227
1472	rs17142484	T	G	T	G	0.0391	-0.0565	0.0349	0.0349	0.0501	FALSE	FALSE	FALSE	ktT3qV	0.0506	0.2649	outcome	TRUE	reported	textfile	0.0077	6.81E-01	4.07E-07	exposure	TRUE	reported	M32651.m	textfile	2	TRUE	NA	25.78529263	0.000222069
1473	rs17145331	T	C	T	C	-0.0091	-0.0232	0.8525	0.1475	0.837	FALSE	FALSE	FALSE	TYbO3H	0.0273	0.3948	outcome	TRUE	reported	textfile	0.0018	1.59E-01	3.58E-07	exposure	TRUE	reported	M12067.m	textfile	2	TRUE	NA	25.55864198	0.000823768
1474	rs17145556	T	C	T	C	-0.033	-0.0259	0.951	0.049	0.9418	FALSE	FALSE	FALSE	B7I9L7	0.0449	0.5645	outcome	TRUE	reported	textfile	0.0067	5.93E-01	7.79E-07	exposure	TRUE	reported	M36553.m	textfile	2	TRUE	NA	24.25930051	0.000288619
1475	rs17150563	T	C	T	C	0.0117	0.0175	0.7256	0.2744	0.7391	FALSE	FALSE	FALSE	JSHJnw	0.0253	0.4875	outcome	TRUE	reported	textfile	0.0026	2.30E-01	4.61E-06	exposure	TRUE	reported	M12626.m	textfile	2	TRUE	NA	20.25	0.001030451
1476	rs17155949	T	C	T	C	0.0698	-0.0402	0.9746	0.0254	0.9803	FALSE	FALSE	FALSE	TRiBpI	0.0787	0.6094	outcome	TRUE	reported	textfile	0.0153	1.35E+00	4.75E-06	exposure	TRUE	reported	M01365.m	textfile	2	TRUE	NA	20.81267888	0.000132353
1477	rs17156176	T	C	T	C	0.029	-0.0165	0.9129	0.0871	0.8753	FALSE	FALSE	FALSE	oWJuiT	0.036	0.6463	outcome	TRUE	reported	textfile	0.0062	5.48E-01	3.30E-06	exposure	TRUE	reported	M35257.m	textfile	2	TRUE	NA	21.87825182	0.000445355
1478	rs17157494	A	G	A	G	0.0353	-0.0013	0.074	0.074	0.0742	FALSE	FALSE	FALSE	8bps9p	0.0382	0.9736	outcome	TRUE	reported	textfile	0.0075	6.63E-01	2.21E-06	exposure	TRUE	reported	M33941.m	textfile	2	TRUE	NA	22.15271111	0.000388504
1479	rs17160851	T	G	T	G	0.0335	0.0249	0.9515	0.0485	0.9617	FALSE	FALSE	FALSE	oWJuiT	0.0632	0.6938	outcome	TRUE	reported	textfile	0.0071	6.28E-01	2.05E-06	exposure	TRUE	reported	M35257.m	textfile	2	TRUE	NA	22.26244793	0.000262634
1480	rs17163287	A	C	A	C	-0.0273	-0.0209	0.7217	0.2783	0.6625	FALSE	FALSE	FALSE	yJQDz6	0.0252	0.4064	outcome	TRUE	reported	textfile	0.006	5.31E-01	4.61E-06	exposure	TRUE	reported	M36559.m	textfile	2	TRUE	NA	20.7025	0.001061784
1481	rs17165467	T	C	T	C	0.0358	0.0449	0.1252	0.1252	0.2283	FALSE	FALSE	FALSE	ml5qHA	0.0266	0.09065	outcome	TRUE	reported	textfile	0.0072	6.37E-01	7.83E-07	exposure	TRUE	reported	M33363.m	textfile	2	TRUE	NA	24.72299383	0.000691879
1482	rs17166696	A	C	A	C	-0.0897	0.0318	0.9655	0.0345	0.9548	FALSE	FALSE	FALSE	qok7YZ	0.0595	0.5928	outcome	TRUE	reported	textfile	0.0194	1.72E+00	3.96E-06	exposure	TRUE	reported	M33390.m	textfile	2	TRUE	NA	21.37870656	0.000181188
1483	rs17167552	T	C	T	C	0.1704	0.0918	0.9545	0.0455	0.9812	FALSE	FALSE	FALSE	MXr51U	0.0852	0.2813	outcome	TRUE	reported	textfile	0.0369	3.26E+00	3.81E-06	exposure	TRUE	reported	M33178.x	textfile	2	TRUE	NA	21.32487276	0.000237313
1484	rs17167889	T	C	T	C	-0.0852	0.011	0.9594	0.0406	0.9597	FALSE	FALSE	FALSE	uk7GzR	0.0573	0.8475	outcome	TRUE	reported	textfile	0.0176	1.56E+00	1.30E-06	exposure	TRUE	reported	M35551.m	textfile	2	TRUE	NA	23.43440083	0.000232373
1485	rs17168815	T	G	T	G	-0.0084	0.0174	0.134	0.134	0.1622	FALSE	FALSE	FALSE	7eo2RN	0.0274	0.5236	outcome	TRUE	reported	textfile	0.0018	1.59E-01	3.68E-06	exposure	TRUE	reported	M33132.m	textfile	2	TRUE	NA	21.77777778	0.000647764
1486	rs17171585	T	G	T	G	0.0331	0.0908	0.943	0.057	0.9721	FALSE	FALSE	FALSE	Uc7C21	0.0592	0.1251	outcome	TRUE	reported	textfile	0.0049	4.33E-01	2.06E-11	exposure	TRUE	reported	M32654.m	textfile	2	TRUE	NA	45.63140358	0.000628198
1487	rs17173197	T	C	T	C	-0.0044	-0.0108	0.3872	0.3872	0.3867	FALSE	FALSE	FALSE	wJxAFL	0.0214	0.6122	outcome	TRUE	reported	textfile	9.00E-04	7.96E-02	2.46E-06	exposure	TRUE	reported	M00060.m	textfile	2	TRUE	NA	23.90123457	0.001449984
1488	rs17175231	A	G	A	G	0.0593	-0.0794	0.9348	0.0652	0.9426	FALSE	FALSE	FALSE	lISW1H	0.0445	0.07413	outcome	TRUE	reported	textfile	0.0125	1.11E+00	1.99E-06	exposure	TRUE	reported	M01114.m	textfile	2	TRUE	NA	22.505536	0.000347904
1489	rs17176375	A	G	A	G	0.0211	-0.0746	0.1078	0.1078	0.1094	FALSE	FALSE	FALSE	oQkvk3	0.0322	0.02055	outcome	TRUE	reported	textfile	0.0043	3.80E-01	8.44E-07	exposure	TRUE	reported	M35253.m	textfile	2	TRUE	NA	24.07842077	0.000593074
1490	rs1718125	T	C	T	C	-0.0325	0.0165	0.1236	0.1236	0.1233	FALSE	FALSE	FALSE	LknkkJ	0.0303	0.5859	outcome	TRUE	reported	textfile	0.0059	5.22E-01	4.03E-08	exposure	TRUE	reported	M32412.m	textfile	2	TRUE	NA	30.34329216	0.000839801
1491	rs17181818	T	C	T	C	-0.3433	-0.0651	0.0231	0.0231	0.0101	FALSE	FALSE	FALSE	MXr51U	0.1244	0.6007	outcome	TRUE	reported	textfile	0.074	6.55E+00	3.46E-06	exposure	TRUE	reported	M33178.x	textfile	2	TRUE	NA	21.52207633	0.000123982
1492	rs17182784	T	C	T	C	-0.0082	-0.0556	0.253	0.253	0.2706	FALSE	FALSE	FALSE	3nxbLP	0.0224	0.01313	outcome	TRUE	reported	textfile	0.0017	1.50E-01	2.10E-06	exposure	TRUE	reported	M00063.m	textfile	2	TRUE	NA	23.26643599	0.001129578
1493	rs17187240	T	C	T	C	-0.0607	-0.0432	0.9712	0.0288	0.9647	FALSE	FALSE	FALSE	qOSkNt	0.0668	0.518	outcome	TRUE	reported	textfile	0.0132	1.17E+00	3.91E-06	exposure	TRUE	reported	M34539.m	textfile	2	TRUE	NA	21.1460629	0.000150569
1494	rs17198824	A	G	A	G	-0.3408	-0.0216	0.9879	0.0121	0.9835	FALSE	FALSE	FALSE	WnsRgm	0.0918	0.8137	outcome	TRUE	reported	textfile	0.0698	6.17E+00	1.06E-06	exposure	TRUE	reported	M34499.m	textfile	2	TRUE	NA	23.8390161	7.29E-05
1495	rs17224277	A	G	A	G	0.0633	0.0272	0.0789	0.0789	0.0898	FALSE	FALSE	FALSE	6XpzBA	0.0395	0.4903	outcome	TRUE	reported	textfile	0.0134	1.19E+00	2.29E-06	exposure	TRUE	reported	M01573.m	textfile	2	TRUE	NA	22.31504789	0.00041127
1496	rs17224277	A	G	A	G	0.0951	0.0272	0.0778	0.0778	0.0898	FALSE	FALSE	FALSE	wAS7sA	0.0395	0.4903	outcome	TRUE	reported	textfile	0.0199	1.76E+00	1.83E-06	exposure	TRUE	reported	M01123.m	textfile	2	TRUE	NA	22.83783238	0.000418958
1497	rs1722784	A	G	A	G	-0.0091	-0.0206	0.5093	0.4907	0.4957	FALSE	FALSE	FALSE	w0jjZR	0.0224	0.3574	outcome	TRUE	reported	textfile	0.0019	1.68E-01	2.40E-06	exposure	TRUE	reported	M35754.m	textfile	2	TRUE	NA	22.93905817	0.001466506
1498	rs17243501	T	C	T	C	-0.0363	-0.0092	0.1932	0.1932	0.196	FALSE	FALSE	FALSE	8NXYSe	0.0253	0.7157	outcome	TRUE	reported	textfile	0.0079	6.99E-01	4.54E-06	exposure	TRUE	reported	M37202.m	textfile	2	TRUE	NA	21.11344336	0.00084074
1499	rs17248331	T	C	T	C	-0.0089	0.0018	0.5848	0.4152	0.5714	FALSE	FALSE	FALSE	RDDPm7	0.0202	0.9284	outcome	TRUE	reported	textfile	0.0017	1.50E-01	1.70E-07	exposure	TRUE	reported	M01769.m	textfile	2	TRUE	NA	27.4083045	0.001709591
1500	rs17249529	T	G	T	G	0.0322	0.0123	0.3177	0.3177	0.3137	FALSE	FALSE	FALSE	KmZ3jQ	0.0261	0.6381	outcome	TRUE	reported	textfile	0.0066	5.84E-01	1.22E-06	exposure	TRUE	reported	M36738.m	textfile	2	TRUE	NA	23.80257117	0.001317979
1501	rs17256713	T	C	T	C	0.0207	-0.0417	0.0762	0.0762	0.1047	FALSE	FALSE	FALSE	jkX6FW	0.0363	0.2506	outcome	TRUE	reported	textfile	0.0045	3.98E-01	3.70E-06	exposure	TRUE	reported	M34123.m	textfile	2	TRUE	NA	21.16	0.000380836
1502	rs17260153	T	C	T	C	-0.0133	-0.0146	0.7525	0.2475	0.7709	FALSE	FALSE	FALSE	aZKcnZ	0.0265	0.5818	outcome	TRUE	reported	textfile	0.0027	2.39E-01	1.08E-06	exposure	TRUE	reported	M21188.m	textfile	2	TRUE	NA	24.26474623	0.001153504
1503	rs17260438	A	G	A	G	-0.0269	0.0034	0.1739	0.1739	0.1673	FALSE	FALSE	FALSE	pog6RD	0.0256	0.8944	outcome	TRUE	reported	textfile	0.0057	5.04E-01	2.15E-06	exposure	TRUE	reported	M32795.m	textfile	2	TRUE	NA	22.27177593	0.000818476
1504	rs17263168	T	C	T	C	0.3422	0.0034	0.9785	0.0215	0.97	FALSE	FALSE	FALSE	MXr51U	0.0668	0.9593	outcome	TRUE	reported	textfile	0.0746	6.60E+00	4.49E-06	exposure	TRUE	reported	M33178.x	textfile	2	TRUE	NA	21.04177418	0.00011311
1505	rs172650	A	C	A	C	0.0102	0.0166	0.6543	0.3457	0.6036	FALSE	FALSE	FALSE	4BaLEG	0.0246	0.5008	outcome	TRUE	reported	textfile	0.0016	1.42E-01	2.82E-10	exposure	TRUE	reported	M01299.m	textfile	2	TRUE	NA	40.640625	0.002334156
1506	rs17279437	A	G	A	G	0.0458	-0.0156	0.0953	0.0953	0.1004	FALSE	FALSE	FALSE	lbSI7o	0.0368	0.671	outcome	TRUE	reported	textfile	0.0084	7.43E-01	5.66E-08	exposure	TRUE	reported	M33507.m	textfile	2	TRUE	NA	29.72845805	0.00065521
1507	rs17279437	A	G	A	G	0.059	-0.0156	0.0953	0.0953	0.1004	FALSE	FALSE	FALSE	WrRj8g	0.0368	0.671	outcome	TRUE	reported	textfile	0.0063	5.57E-01	1.25E-20	exposure	TRUE	reported	M32672.m	textfile	2	TRUE	NA	87.70471151	0.001934733
1508	rs17280469	T	C	T	C	-0.0242	0.0424	0.2358	0.2358	0.2184	FALSE	FALSE	FALSE	jVA7u7	0.0244	0.08244	outcome	TRUE	reported	textfile	0.005	4.42E-01	1.31E-06	exposure	TRUE	reported	M35472.m	textfile	2	TRUE	NA	23.4256	0.001080356
1509	rs17286243	A	G	A	G	0.0197	-0.0224	0.7403	0.2597	0.7436	FALSE	FALSE	FALSE	kPEEZU	0.0271	0.4079	outcome	TRUE	reported	textfile	0.0043	3.80E-01	4.25E-06	exposure	TRUE	reported	M36802.m	textfile	2	TRUE	NA	20.98918334	0.001033415
1510	rs17287933	T	C	T	C	0.0086	-0.0239	0.4694	0.4694	0.4671	FALSE	FALSE	FALSE	qce0XI	0.0222	0.2827	outcome	TRUE	reported	textfile	0.0018	1.59E-01	1.48E-06	exposure	TRUE	reported	M32492.m	textfile	2	TRUE	NA	22.82716049	0.00145728
1511	rs17291576	A	G	A	G	0.3411	-0.0302	0.4773	0.4773	0.0295	FALSE	FALSE	FALSE	MXr51U	0.0661	0.6483	outcome	TRUE	reported	textfile	0.0737	6.52E+00	3.65E-06	exposure	TRUE	reported	M33178.x	textfile	2	TRUE	NA	21.42044373	0.001365659
1512	rs17293820	T	G	T	G	0.0081	0.0188	0.8016	0.1984	0.806	FALSE	FALSE	FALSE	4BaLEG	0.028	0.5024	outcome	TRUE	reported	textfile	0.0017	1.50E-01	2.01E-06	exposure	TRUE	reported	M01299.m	textfile	2	TRUE	NA	22.70242215	0.000927506
1513	rs17294478	T	C	T	C	0.069	-0.0043	0.148	0.148	0.1637	FALSE	FALSE	FALSE	ADItUT	0.0303	0.8877	outcome	TRUE	reported	textfile	0.013	1.15E+00	1.11E-07	exposure	TRUE	reported	M36099.x	textfile	2	TRUE	NA	28.17159763	0.000907891
1514	rs17300762	A	G	A	G	0.022	-0.0071	0.94	0.06	0.9324	FALSE	FALSE	FALSE	tpi2r2	0.0446	0.8731	outcome	TRUE	reported	textfile	0.0044	3.89E-01	7.23E-07	exposure	TRUE	reported	M34419.m	textfile	2	TRUE	NA	25	0.000360791
1515	rs17300762	A	G	A	G	0.03	-0.0071	0.9399	0.0601	0.9324	FALSE	FALSE	FALSE	oWJuiT	0.0446	0.8731	outcome	TRUE	reported	textfile	0.0061	5.40E-01	7.48E-07	exposure	TRUE	reported	M35257.m	textfile	2	TRUE	NA	24.18704649	0.000348691
1516	rs17304995	A	G	A	G	0.0123	0.016	0.7653	0.2347	0.7625	FALSE	FALSE	FALSE	VGyYoB	0.0245	0.5136	outcome	TRUE	reported	textfile	0.0026	2.30E-01	3.10E-06	exposure	TRUE	reported	M27278.m	textfile	2	TRUE	NA	22.38017751	0.001027376
1517	rs17312926	A	G	A	G	0.016	-0.0134	0.3493	0.3493	0.3614	FALSE	FALSE	FALSE	VfRZ8w	0.0231	0.5607	outcome	TRUE	reported	textfile	0.0033	2.92E-01	1.42E-06	exposure	TRUE	reported	M15990.m	textfile	2	TRUE	NA	23.50780533	0.001364846
1518	rs17314234	T	C	T	C	-0.0324	0.022	0.1023	0.1023	0.0944	FALSE	FALSE	FALSE	mu68NE	0.0419	0.5987	outcome	TRUE	reported	textfile	0.0069	6.10E-01	2.43E-06	exposure	TRUE	reported	M15630.m	textfile	2	TRUE	NA	22.04914934	0.000518164
1519	rs17318174	A	G	A	G	0.008	-0.0539	0.1787	0.1787	0.1965	FALSE	FALSE	FALSE	AM5vEF	0.0268	0.04463	outcome	TRUE	reported	textfile	0.0017	1.50E-01	4.20E-06	exposure	TRUE	reported	M33442.m	textfile	2	TRUE	NA	22.14532872	0.000834937
1520	rs17318174	A	G	A	G	0.0139	-0.0539	0.1785	0.1785	0.1965	FALSE	FALSE	FALSE	NwIckn	0.0268	0.04463	outcome	TRUE	reported	textfile	0.0026	2.30E-01	1.28E-07	exposure	TRUE	reported	M20699.x	textfile	2	TRUE	NA	28.58136095	0.001071149
1521	rs17329328	T	C	T	C	0.0081	-0.01	0.4292	0.4292	0.4207	FALSE	FALSE	FALSE	E8GJ9N	0.0225	0.6576	outcome	TRUE	reported	textfile	0.0017	1.50E-01	3.49E-06	exposure	TRUE	reported	M15676.m	textfile	2	TRUE	NA	22.70242215	0.001428766
1522	rs1733198	A	G	A	G	0.0049	-0.0184	0.6308	0.3692	0.6325	FALSE	FALSE	FALSE	wJxAFL	0.0231	0.4242	outcome	TRUE	reported	textfile	9.00E-04	7.96E-02	7.62E-08	exposure	TRUE	reported	M00060.m	textfile	2	TRUE	NA	29.64197531	0.001765019
1523	rs17345286	T	C	T	C	0.0124	7.00E-04	0.7364	0.2636	0.68	FALSE	FALSE	FALSE	GIsMmb	0.0253	0.9791	outcome	TRUE	reported	textfile	0.0025	2.21E-01	5.07E-07	exposure	TRUE	reported	M34283.m	textfile	2	TRUE	NA	24.6016	0.001222216
1524	rs17352	T	G	T	G	0.0233	0.0264	0.8945	0.1055	0.8968	FALSE	FALSE	FALSE	1Exjqk	0.0405	0.5149	outcome	TRUE	reported	textfile	0.005	4.42E-01	3.13E-06	exposure	TRUE	reported	M34062.m	textfile	2	TRUE	NA	21.7156	0.000524481
1525	rs17357652	T	C	T	C	-0.0095	-0.0095	0.6988	0.3012	0.7116	FALSE	FALSE	FALSE	QGQr0B	0.0248	0.7033	outcome	TRUE	reported	textfile	0.0019	1.68E-01	5.48E-07	exposure	TRUE	reported	M32729.m	textfile	2	TRUE	NA	25	0.001346066
1526	rs17366517	A	G	A	G	-0.0584	3.00E-04	0.9343	0.0657	0.9275	FALSE	FALSE	FALSE	6yinO3	0.041	0.9947	outcome	TRUE	reported	textfile	0.0128	1.13E+00	4.75E-06	exposure	TRUE	reported	M36585.m	textfile	2	TRUE	NA	20.81640625	0.000327907
1527	rs17370344	A	C	A	C	-0.0047	0.0056	0.6374	0.3626	0.6533	FALSE	FALSE	FALSE	Kesrae	0.0219	0.7991	outcome	TRUE	reported	textfile	9.00E-04	7.96E-02	1.66E-07	exposure	TRUE	reported	M15500.m	textfile	2	TRUE	NA	27.27160494	0.001611534
1528	rs17380093	T	C	T	C	-0.0135	0.0068	0.5345	0.4655	0.5544	FALSE	FALSE	FALSE	FVWeMi	0.0217	0.7536	outcome	TRUE	reported	textfile	0.0029	2.57E-01	2.75E-06	exposure	TRUE	reported	M33892.m	textfile	2	TRUE	NA	21.6706302	0.001373089
1529	rs17385848	A	G	A	G	0.0122	0.0021	0.6443	0.3557	0.6738	FALSE	FALSE	FALSE	oqSAiM	0.0225	0.927	outcome	TRUE	reported	textfile	0.0025	2.21E-01	1.16E-06	exposure	TRUE	reported	M01361.m	textfile	2	TRUE	NA	23.8144	0.001396809
1530	rs17386586	A	C	A	C	-0.0134	-0.0281	0.2495	0.2495	0.2336	FALSE	FALSE	FALSE	uK0Oug	0.0262	0.2841	outcome	TRUE	reported	textfile	0.0027	2.39E-01	9.74E-07	exposure	TRUE	reported	M12129.m	textfile	2	TRUE	NA	24.63100137	0.00117724
1531	rs17389253	T	C	T	C	-0.0214	0.0189	0.9163	0.0837	0.9197	FALSE	FALSE	FALSE	q12yJT	0.0348	0.5876	outcome	TRUE	reported	textfile	0.0044	3.89E-01	1.03E-06	exposure	TRUE	reported	M32197.m	textfile	2	TRUE	NA	23.65495868	0.000464217
1532	rs17391668	A	G	A	G	0.0128	-0.0102	0.1367	0.1367	0.1336	FALSE	FALSE	FALSE	uWAimU	0.0279	0.714	outcome	TRUE	reported	textfile	0.0027	2.39E-01	2.26E-06	exposure	TRUE	reported	M35675.m	textfile	2	TRUE	NA	22.47462277	0.000676993
1533	rs17411832	A	C	A	C	-0.0114	0.0232	0.7981	0.2019	0.7961	FALSE	FALSE	FALSE	wbKyxL	0.0235	0.3248	outcome	TRUE	reported	textfile	0.0025	2.21E-01	3.21E-06	exposure	TRUE	reported	M22116.m	textfile	2	TRUE	NA	20.7936	0.000857529
1534	rs17422462	T	G	T	G	-0.0218	-0.0118	0.8375	0.1625	0.8337	FALSE	FALSE	FALSE	k5Iy8K	0.0297	0.6926	outcome	TRUE	reported	textfile	0.0048	4.25E-01	4.62E-06	exposure	TRUE	reported	M19415.m	textfile	2	TRUE	NA	20.62673611	0.000716149
1535	rs17423134	A	G	A	G	0.0498	-0.039	0.0656	0.0656	0.0685	FALSE	FALSE	FALSE	XIrQSR	0.0382	0.3077	outcome	TRUE	reported	textfile	0.0108	9.55E-01	3.75E-06	exposure	TRUE	reported	M34674.m	textfile	2	TRUE	NA	21.26234568	0.000333364
1536	rs17423838	A	G	A	G	0.0086	0.0348	0.8836	0.1164	0.8704	FALSE	FALSE	FALSE	7eo2RN	0.0284	0.2204	outcome	TRUE	reported	textfile	0.0018	1.59E-01	3.06E-06	exposure	TRUE	reported	M33132.m	textfile	2	TRUE	NA	22.82716049	0.000601785
1537	rs17423920	T	C	T	C	0.0203	-0.0153	0.91	0.09	0.9067	FALSE	FALSE	FALSE	kUiQoW	0.0409	0.708	outcome	TRUE	reported	textfile	0.0041	3.63E-01	5.47E-07	exposure	TRUE	reported	M33666.m	textfile	2	TRUE	NA	24.51457466	0.000512263
1538	rs1742707	T	G	T	G	0.0122	-4.00E-04	0.4385	0.4385	0.4717	FALSE	FALSE	FALSE	VeYwgs	0.0237	0.9868	outcome	TRUE	reported	textfile	0.0027	2.39E-01	4.88E-06	exposure	TRUE	reported	M19414.m	textfile	2	TRUE	NA	20.4170096	0.001283138
1539	rs17435369	T	C	T	C	-0.0125	-0.0546	0.1195	0.1195	0.1094	FALSE	FALSE	FALSE	5xoC3O	0.0333	0.1009	outcome	TRUE	reported	textfile	0.0027	2.39E-01	3.20E-06	exposure	TRUE	reported	M32489.m	textfile	2	TRUE	NA	21.43347051	0.000575641
1540	rs174408	A	G	A	G	0.0129	0.0124	0.149	0.149	0.1427	FALSE	FALSE	FALSE	4BaLEG	0.029	0.6699	outcome	TRUE	reported	textfile	0.0023	2.03E-01	1.41E-08	exposure	TRUE	reported	M01299.m	textfile	2	TRUE	NA	31.45746692	0.001024078
1541	rs17444017	A	G	A	G	0.0132	0.0174	0.8637	0.1363	0.8635	FALSE	FALSE	FALSE	pH63f3	0.0295	0.5558	outcome	TRUE	reported	textfile	0.0027	2.39E-01	9.78E-07	exposure	TRUE	reported	M32644.m	textfile	2	TRUE	NA	23.90123457	0.000718192
1542	rs174450	T	G	T	G	-0.0164	-0.0121	0.5386	0.4614	0.5347	FALSE	FALSE	FALSE	oWJuiT	0.0212	0.5681	outcome	TRUE	reported	textfile	0.0027	2.39E-01	9.76E-10	exposure	TRUE	reported	M35257.m	textfile	2	TRUE	NA	36.89437586	0.002340269
1543	rs17448272	A	G	A	G	0.0232	-0.0095	0.9163	0.0837	0.8953	FALSE	FALSE	FALSE	jYf26S	0.033	0.7729	outcome	TRUE	reported	textfile	0.005	4.42E-01	3.92E-06	exposure	TRUE	reported	M34244.m	textfile	2	TRUE	NA	21.5296	0.000422595
1544	rs17450296	T	G	T	G	-0.0219	0.0014	0.9051	0.0949	0.8749	FALSE	FALSE	FALSE	YHNfM0	0.0337	0.9677	outcome	TRUE	reported	textfile	0.0045	3.98E-01	1.11E-06	exposure	TRUE	reported	M16821.m	textfile	2	TRUE	NA	23.68444444	0.000520134
1545	rs174535	T	C	T	C	-0.044	-0.0781	0.6677	0.3323	0.6464	FALSE	FALSE	FALSE	Odgwde	0.0217	0.0003131	outcome	TRUE	reported	textfile	0.0035	3.10E-01	2.82E-36	exposure	TRUE	reported	M32635.m	textfile	2	TRUE	NA	158.0408163	0.008939715
1546	rs174535	T	C	T	C	0.0561	-0.0781	0.6602	0.3398	0.6464	FALSE	FALSE	FALSE	aLZyN8	0.0217	0.0003131	outcome	TRUE	reported	textfile	0.0027	2.39E-01	1.86E-94	exposure	TRUE	reported	M33228.m	textfile	2	TRUE	NA	431.7160494	0.024720589
1547	rs174538	A	G	A	G	-0.0264	0.0688	0.3025	0.3025	0.3126	FALSE	FALSE	FALSE	bnuhGv	0.0223	0.002044	outcome	TRUE	reported	textfile	0.0035	3.10E-01	8.90E-14	exposure	TRUE	reported	M32504.m	textfile	2	TRUE	NA	56.89469388	0.003060441
1548	rs174550	T	C	T	C	0.0347	-0.0776	0.6676	0.3324	0.6518	FALSE	FALSE	FALSE	8CAJ8z	0.0217	0.000348	outcome	TRUE	reported	textfile	0.0034	3.01E-01	6.79E-24	exposure	TRUE	reported	M32980.m	textfile	2	TRUE	NA	104.1600346	0.005898387
1549	rs174556	T	C	T	C	-0.0356	0.0776	0.299	0.299	0.3129	FALSE	FALSE	FALSE	yAAc18	0.0223	0.0005029	outcome	TRUE	reported	textfile	0.0037	3.27E-01	1.97E-22	exposure	TRUE	reported	M18467.m	textfile	2	TRUE	NA	92.57560263	0.004968482
1550	rs174601	T	C	T	C	-0.0336	0.0745	0.3398	0.3398	0.3738	FALSE	FALSE	FALSE	vBMhjx	0.0219	0.0006896	outcome	TRUE	reported	textfile	0.0042	3.72E-01	7.93E-16	exposure	TRUE	reported	M33969.m	textfile	2	TRUE	NA	64	0.003660341
1551	rs174605	T	G	T	G	0.0195	0.0214	0.284	0.284	0.2804	FALSE	FALSE	FALSE	qZ2Tfd	0.0253	0.3988	outcome	TRUE	reported	textfile	0.0042	3.72E-01	3.07E-06	exposure	TRUE	reported	M32755.m	textfile	2	TRUE	NA	21.55612245	0.001117493
1552	rs17463250	T	C	T	C	0.1105	0.0417	0.0671	0.0671	0.0695	FALSE	FALSE	FALSE	qok7YZ	0.0418	0.3193	outcome	TRUE	reported	textfile	0.0228	2.02E+00	1.31E-06	exposure	TRUE	reported	M33390.m	textfile	2	TRUE	NA	23.48847722	0.000374636
1553	rs17463576	A	G	A	G	0.0084	-0.0305	0.4831	0.4831	0.4878	FALSE	FALSE	FALSE	IPIrnd	0.0222	0.1695	outcome	TRUE	reported	textfile	0.0018	1.59E-01	3.37E-06	exposure	TRUE	reported	M25459.m	textfile	2	TRUE	NA	21.77777778	0.00139392
1554	rs174675	T	C	T	C	0.0155	0.0035	0.2812	0.2812	0.3355	FALSE	FALSE	FALSE	oo8U6H	0.0254	0.8909	outcome	TRUE	reported	textfile	0.0018	1.59E-01	2.28E-18	exposure	TRUE	reported	M32910.m	textfile	2	TRUE	NA	74.15123457	0.003841692
1555	rs17468022	T	C	T	C	0.014	-0.0368	0.4198	0.4198	0.4255	FALSE	FALSE	FALSE	FVWeMi	0.0192	0.05561	outcome	TRUE	reported	textfile	0.0029	2.57E-01	1.49E-06	exposure	TRUE	reported	M33892.m	textfile	2	TRUE	NA	23.30558859	0.001445573
1556	rs17470570	A	G	A	G	0.0538	0.01	0.9497	0.0503	0.9314	FALSE	FALSE	FALSE	lbSI7o	0.0447	0.8229	outcome	TRUE	reported	textfile	0.0113	1.00E+00	2.00E-06	exposure	TRUE	reported	M33507.m	textfile	2	TRUE	NA	22.66771086	0.000276534
1557	rs17478241	T	C	T	C	-0.0076	0.0344	0.168	0.168	0.2005	FALSE	FALSE	FALSE	2aDqMN	0.028	0.2194	outcome	TRUE	reported	textfile	0.0016	1.42E-01	2.75E-06	exposure	TRUE	reported	M01302.m	textfile	2	TRUE	NA	22.5625	0.00080078
1558	rs17483163	A	G	A	G	-0.0544	0.0108	0.6475	0.3525	0.645	FALSE	FALSE	FALSE	TsZzFa	0.023	0.6381	outcome	TRUE	reported	textfile	0.0109	9.64E-01	6.58E-07	exposure	TRUE	reported	M32863.m	textfile	2	TRUE	NA	24.90834105	0.001453693
1559	rs17488959	T	G	T	G	-0.1116	-0.0412	0.0776	0.0776	0.0501	FALSE	FALSE	FALSE	StXJmW	0.0532	0.439	outcome	TRUE	reported	textfile	0.0218	1.93E+00	3.19E-07	exposure	TRUE	reported	M17799.x	textfile	2	TRUE	NA	26.20688494	0.000478657
1560	rs17490468	A	G	A	G	-0.0173	-0.0465	0.0364	0.0364	0.0391	FALSE	FALSE	FALSE	7eo2RN	0.0489	0.342	outcome	TRUE	reported	textfile	0.0036	3.18E-01	1.22E-06	exposure	TRUE	reported	M33132.m	textfile	2	TRUE	NA	23.0933642	0.000207619
1561	rs1751956	T	G	T	G	0.016	-0.0336	0.8647	0.1353	0.8623	FALSE	FALSE	FALSE	gaqHyk	0.0292	0.2501	outcome	TRUE	reported	textfile	0.0029	2.57E-01	2.35E-08	exposure	TRUE	reported	M02730.m	textfile	2	TRUE	NA	30.43995244	0.000906916
1562	rs17520130	T	C	T	C	-0.0088	0.0094	0.5973	0.4027	0.5993	FALSE	FALSE	FALSE	36o7YL	0.0206	0.6502	outcome	TRUE	reported	textfile	0.0018	1.59E-01	6.85E-07	exposure	TRUE	reported	M32339.m	textfile	2	TRUE	NA	23.90123457	0.001473585
1563	rs17520583	A	G	A	G	0.0093	-0.0023	0.332	0.332	0.3217	FALSE	FALSE	FALSE	Wd5afz	0.0238	0.9234	outcome	TRUE	reported	textfile	0.0018	1.59E-01	3.60E-07	exposure	TRUE	reported	M01644.m	textfile	2	TRUE	NA	26.69444444	0.001517456
1564	rs17521564	A	G	A	G	-0.0472	0.0117	0.803	0.197	0.8091	FALSE	FALSE	FALSE	MUEdLE	0.0304	0.7006	outcome	TRUE	reported	textfile	0.0095	8.40E-01	6.44E-07	exposure	TRUE	reported	M31787.m	textfile	2	TRUE	NA	24.68520776	0.000998935
1565	rs17526006	A	G	A	G	0.0135	0.0151	0.2579	0.2579	0.2483	FALSE	FALSE	FALSE	9pZlLT	0.0232	0.5147	outcome	TRUE	reported	textfile	0.0028	2.48E-01	1.04E-06	exposure	TRUE	reported	M25599.m	textfile	2	TRUE	NA	23.24617347	0.001134248
1566	rs1752812	A	G	A	G	-0.0125	0.0443	0.755	0.245	0.6692	FALSE	FALSE	FALSE	XjjUu7	0.0253	0.08008	outcome	TRUE	reported	textfile	0.0026	2.30E-01	2.11E-06	exposure	TRUE	reported	M35718.m	textfile	2	TRUE	NA	23.11390533	0.001092716
1567	rs17539845	A	G	A	G	-0.0152	-0.0445	0.0938	0.0938	0.1006	FALSE	FALSE	FALSE	flY0RV	0.0344	0.1954	outcome	TRUE	reported	textfile	0.0033	2.92E-01	4.80E-06	exposure	TRUE	reported	M37506.m	textfile	2	TRUE	NA	21.21579431	0.000460658
1568	rs17562832	T	C	T	C	0.0118	0.035	0.0769	0.0769	0.0787	FALSE	FALSE	FALSE	KUnD2Y	0.0352	0.3205	outcome	TRUE	reported	textfile	0.0026	2.30E-01	4.17E-06	exposure	TRUE	reported	M12593.m	textfile	2	TRUE	NA	20.59763314	0.000373692
1569	rs17564907	A	G	A	G	-0.045	0.0211	0.9315	0.0685	0.901	FALSE	FALSE	FALSE	PNYUdF	0.0377	0.5751	outcome	TRUE	reported	textfile	0.0097	8.58E-01	3.97E-06	exposure	TRUE	reported	M35669.m	textfile	2	TRUE	NA	21.52194707	0.000351038
1570	rs17570915	A	G	A	G	0.0127	-0.0032	0.1402	0.1402	0.1519	FALSE	FALSE	FALSE	QGQr0B	0.0312	0.9171	outcome	TRUE	reported	textfile	0.0028	2.48E-01	4.93E-06	exposure	TRUE	reported	M32729.m	textfile	2	TRUE	NA	20.57270408	0.000632236
1571	rs17573425	A	G	A	G	0.0237	0.0182	0.1497	0.1497	0.1478	FALSE	FALSE	FALSE	XEXwcQ	0.0317	0.5653	outcome	TRUE	reported	textfile	0.005	4.42E-01	1.70E-06	exposure	TRUE	reported	M36673.m	textfile	2	TRUE	NA	22.4676	0.000731941
1572	rs17575455	A	C	A	C	-0.0091	-0.0197	0.3094	0.3094	0.3077	FALSE	FALSE	FALSE	PnLmGF	0.0242	0.4143	outcome	TRUE	reported	textfile	0.0018	1.59E-01	3.57E-07	exposure	TRUE	reported	M34359.m	textfile	2	TRUE	NA	25.55864198	0.001399798
1573	rs17578989	T	C	T	C	0.0259	-0.004	0.6347	0.3653	0.6391	FALSE	FALSE	FALSE	n0Yt4F	0.0233	0.8645	outcome	TRUE	reported	textfile	0.0056	4.95E-01	3.10E-06	exposure	TRUE	reported	M32557.m	textfile	2	TRUE	NA	21.390625	0.001269513
1574	rs17579664	T	G	T	G	-0.0601	0.0245	0.2583	0.2583	0.2811	FALSE	FALSE	FALSE	VgEHjf	0.0267	0.3584	outcome	TRUE	reported	textfile	0.0126	1.11E+00	1.84E-06	exposure	TRUE	reported	M16823.m	textfile	2	TRUE	NA	22.75138574	0.001123274
1575	rs175866	T	G	T	G	-0.0086	0.005	0.5784	0.4216	0.5558	FALSE	FALSE	FALSE	4ZdkmD	0.0235	0.8314	outcome	TRUE	reported	textfile	0.0018	1.59E-01	1.14E-06	exposure	TRUE	reported	M01898.m	textfile	2	TRUE	NA	22.82716049	0.001426795
1576	rs17595027	T	C	T	C	-0.008	0.0182	0.1176	0.1176	0.1123	FALSE	FALSE	FALSE	7eo2RN	0.03	0.5456	outcome	TRUE	reported	textfile	0.0017	1.50E-01	4.76E-06	exposure	TRUE	reported	M33132.m	textfile	2	TRUE	NA	22.14532872	0.000590337
1577	rs17602430	T	C	T	C	0.0172	0.0156	0.079	0.079	0.0676	FALSE	FALSE	FALSE	gaqHyk	0.04	0.6973	outcome	TRUE	reported	textfile	0.0036	3.18E-01	1.57E-06	exposure	TRUE	reported	M02730.m	textfile	2	TRUE	NA	22.82716049	0.000425715
1578	rs17608635	A	G	A	G	-0.0134	0.0152	0.2319	0.2319	0.2445	FALSE	FALSE	FALSE	9GUf2T	0.0231	0.5116	outcome	TRUE	reported	textfile	0.0027	2.39E-01	5.01E-07	exposure	TRUE	reported	M35439.m	textfile	2	TRUE	NA	24.63100137	0.001119856
1579	rs1760903	A	G	A	G	-0.0045	0.0398	0.4432	0.4432	0.4401	FALSE	FALSE	FALSE	Kesrae	0.0223	0.07404	outcome	TRUE	reported	textfile	9.00E-04	7.96E-02	1.01E-06	exposure	TRUE	reported	M15500.m	textfile	2	TRUE	NA	25	0.001577349
1580	rs17614939	A	G	A	G	0.0204	-0.0047	0.782	0.218	0.7889	FALSE	FALSE	FALSE	TKWAfU	0.0249	0.8496	outcome	TRUE	reported	textfile	0.0035	3.10E-01	5.67E-09	exposure	TRUE	reported	M34527.m	textfile	2	TRUE	NA	33.9722449	0.001476489
1581	rs17617462	T	C	T	C	0.0827	-0.0203	0.9017	0.0983	0.8877	FALSE	FALSE	FALSE	43rMeh	0.0354	0.5665	outcome	TRUE	reported	textfile	0.0112	9.91E-01	2.01E-13	exposure	TRUE	reported	M32846.m	textfile	2	TRUE	NA	54.52240115	0.001234552
1582	rs1761768	A	G	A	G	0.0088	-0.0024	0.3771	0.3771	0.3909	FALSE	FALSE	FALSE	PnLmGF	0.0204	0.9065	outcome	TRUE	reported	textfile	0.0018	1.59E-01	6.07E-07	exposure	TRUE	reported	M34359.m	textfile	2	TRUE	NA	23.90123457	0.00143905
1583	rs17619273	A	G	A	G	0.071	0.0488	0.1542	0.1542	0.0552	FALSE	FALSE	FALSE	iJ0Akk	0.0492	0.3211	outcome	TRUE	reported	textfile	0.0154	1.36E+00	4.02E-06	exposure	TRUE	reported	M34322.m	textfile	2	TRUE	NA	21.25569236	0.00071092
1584	rs17625634	T	C	T	C	-0.009	-0.0265	0.1889	0.1889	0.1942	FALSE	FALSE	FALSE	cJJ9fj	0.0261	0.3099	outcome	TRUE	reported	textfile	0.0019	1.68E-01	1.32E-06	exposure	TRUE	reported	M35270.m	textfile	2	TRUE	NA	22.43767313	0.000879433
1585	rs17628016	A	G	A	G	0.0316	0.009	0.1561	0.1561	0.1574	FALSE	FALSE	FALSE	ZoajSg	0.0308	0.7698	outcome	TRUE	reported	textfile	0.0069	6.10E-01	4.12E-06	exposure	TRUE	reported	M32553.m	textfile	2	TRUE	NA	20.97374501	0.000707031
1586	rs17630235	A	G	A	G	0.0131	-0.0043	0.4183	0.4183	0.4089	FALSE	FALSE	FALSE	LdkNSW	0.0237	0.8566	outcome	TRUE	reported	textfile	0.0017	1.50E-01	3.41E-14	exposure	TRUE	reported	M15140.m	textfile	2	TRUE	NA	59.38062284	0.003711735
1587	rs17638535	A	G	A	G	-0.072	-0.0387	0.0209	0.0209	0.0221	FALSE	FALSE	FALSE	8bps9p	0.0797	0.6273	outcome	TRUE	reported	textfile	0.014	1.24E+00	2.48E-07	exposure	TRUE	reported	M33941.m	textfile	2	TRUE	NA	26.44897959	0.000137983
1588	rs17638535	A	G	A	G	-0.068	-0.0387	0.0205	0.0205	0.0221	FALSE	FALSE	FALSE	rMymbs	0.0797	0.6273	outcome	TRUE	reported	textfile	0.0128	1.13E+00	1.16E-07	exposure	TRUE	reported	M38178.m	textfile	2	TRUE	NA	28.22265625	0.000145428
1589	rs17638535	A	G	A	G	-0.0652	-0.0387	0.0208	0.0208	0.0221	FALSE	FALSE	FALSE	CjtenM	0.0797	0.6273	outcome	TRUE	reported	textfile	0.0132	1.17E+00	8.75E-07	exposure	TRUE	reported	M33936.m	textfile	2	TRUE	NA	24.39761249	0.000126499
1590	rs17641971	T	C	T	C	-0.0252	-0.0134	0.6608	0.3392	0.6694	FALSE	FALSE	FALSE	9GUf2T	0.0257	0.6011	outcome	TRUE	reported	textfile	0.0026	2.30E-01	3.35E-22	exposure	TRUE	reported	M35439.m	textfile	2	TRUE	NA	93.9408284	0.005381474
1591	rs17642254	T	G	T	G	0.0122	0.0156	0.0886	0.0886	0.0852	FALSE	FALSE	FALSE	4iM6zP	0.0339	0.6457	outcome	TRUE	reported	textfile	0.0026	2.30E-01	4.06E-06	exposure	TRUE	reported	M33380.m	textfile	2	TRUE	NA	22.01775148	0.000454398
1592	rs17646069	T	C	T	C	-0.2932	0.0714	0.9899	0.0101	0.9694	FALSE	FALSE	FALSE	GjWBgU	0.0685	0.2975	outcome	TRUE	reported	textfile	0.0599	5.30E+00	1.01E-06	exposure	TRUE	reported	M34339.m	textfile	2	TRUE	NA	23.95930892	6.12E-05
1593	rs17649503	A	G	A	G	-0.0416	-0.0281	0.9227	0.0773	0.8981	FALSE	FALSE	FALSE	Dnd3Pe	0.0374	0.4529	outcome	TRUE	reported	textfile	0.0084	7.43E-01	8.11E-07	exposure	TRUE	reported	M32759.m	textfile	2	TRUE	NA	24.5260771	0.000447177
1594	rs1764963	T	C	T	C	-0.008	-0.009	0.654	0.346	0.6011	FALSE	FALSE	FALSE	cTyi1M	0.0251	0.7206	outcome	TRUE	reported	textfile	0.0017	1.50E-01	4.40E-06	exposure	TRUE	reported	M19934.m	textfile	2	TRUE	NA	22.14532872	0.001287305
1595	rs17651844	A	G	A	G	0.0441	0.0622	0.031	0.031	0.0376	FALSE	FALSE	FALSE	B7I9L7	0.0551	0.2591	outcome	TRUE	reported	textfile	0.0092	8.14E-01	1.52E-06	exposure	TRUE	reported	M36553.m	textfile	2	TRUE	NA	22.97743384	0.000176337
1596	rs17654276	A	G	A	G	-0.0199	-0.051	0.9626	0.0374	0.963	FALSE	FALSE	FALSE	2wdDhL	0.0505	0.3122	outcome	TRUE	reported	textfile	0.0043	3.80E-01	4.01E-06	exposure	TRUE	reported	M35327.m	textfile	2	TRUE	NA	21.41752299	0.000197463
1597	rs17668963	A	C	A	C	0.0326	-0.0526	0.0383	0.0383	0.0483	FALSE	FALSE	FALSE	CfTWeg	0.0526	0.3177	outcome	TRUE	reported	textfile	0.006	5.31E-01	5.33E-08	exposure	TRUE	reported	M32348.m	textfile	2	TRUE	NA	29.52111111	0.000277661
1598	rs17681684	A	G	A	G	0.0085	-0.0299	0.3158	0.3158	0.3097	FALSE	FALSE	FALSE	xOFMgR	0.026	0.2502	outcome	TRUE	reported	textfile	0.0017	1.50E-01	1.04E-06	exposure	TRUE	reported	M02132.m	textfile	2	TRUE	NA	25	0.001387652
1599	rs17682068	A	G	A	G	-0.1836	-0.0073	0.9239	0.0761	0.9304	FALSE	FALSE	FALSE	HRWRt0	0.0445	0.87	outcome	TRUE	reported	textfile	0.0349	3.09E+00	1.45E-07	exposure	TRUE	reported	M18281.x	textfile	2	TRUE	NA	27.6754378	0.000496441
1600	rs17683199	A	G	A	G	-0.0446	-0.0661	0.0385	0.0385	0.0418	FALSE	FALSE	FALSE	J5pvwg	0.0504	0.1892	outcome	TRUE	reported	textfile	0.0094	8.31E-01	1.88E-06	exposure	TRUE	reported	M15958.m	textfile	2	TRUE	NA	22.51199638	0.000213259
1601	rs17685	A	G	A	G	-0.0196	0.0364	0.2774	0.2774	0.2958	FALSE	FALSE	FALSE	Zfop1Q	0.0227	0.1092	outcome	TRUE	reported	textfile	0.0038	3.36E-01	1.85E-07	exposure	TRUE	reported	M32587.m	textfile	2	TRUE	NA	26.60387812	0.001364168
1602	rs17685	A	G	A	G	-0.0168	0.0364	0.2781	0.2781	0.2958	FALSE	FALSE	FALSE	t33ZpH	0.0227	0.1092	outcome	TRUE	reported	textfile	0.0034	3.01E-01	6.44E-07	exposure	TRUE	reported	M32497.m	textfile	2	TRUE	NA	24.41522491	0.001250816
1603	rs17698383	T	C	T	C	0.0406	-0.0078	0.7946	0.2054	0.7915	FALSE	FALSE	FALSE	7Ebras	0.0276	0.7768	outcome	TRUE	reported	textfile	0.0085	7.52E-01	1.88E-06	exposure	TRUE	reported	M33408.m	textfile	2	TRUE	NA	22.81467128	0.000951471
1604	rs17699658	T	C	T	C	0.0141	0.0174	0.2136	0.2136	0.2349	FALSE	FALSE	FALSE	jA074D	0.0261	0.5044	outcome	TRUE	reported	textfile	0.0027	2.39E-01	2.28E-07	exposure	TRUE	reported	M22481.m	textfile	2	TRUE	NA	27.27160494	0.001169276
1605	rs17700084	T	C	T	C	0.0164	0.0228	0.2073	0.2073	0.2215	FALSE	FALSE	FALSE	oWJuiT	0.0251	0.3637	outcome	TRUE	reported	textfile	0.0035	3.10E-01	2.83E-06	exposure	TRUE	reported	M35257.m	textfile	2	TRUE	NA	21.95591837	0.000919819
1606	rs17711814	T	C	T	C	0.0214	-0.0447	0.2564	0.2564	0.2573	FALSE	FALSE	FALSE	CReySL	0.0216	0.03857	outcome	TRUE	reported	textfile	0.0043	3.80E-01	5.09E-07	exposure	TRUE	reported	M33968.m	textfile	2	TRUE	NA	24.76798269	0.001209338
1607	rs17712928	A	G	A	G	0.0088	-5.00E-04	0.3432	0.3432	0.339	FALSE	FALSE	FALSE	DSKa9R	0.0211	0.9827	outcome	TRUE	reported	textfile	0.0019	1.68E-01	3.59E-06	exposure	TRUE	reported	M34912.m	textfile	2	TRUE	NA	21.45152355	0.001236964
1608	rs1771823	A	G	A	G	0.0092	-0.0372	0.706	0.294	0.7123	FALSE	FALSE	FALSE	PtYDpJ	0.0247	0.1316	outcome	TRUE	reported	textfile	0.0018	1.59E-01	4.94E-07	exposure	TRUE	reported	M32518.m	textfile	2	TRUE	NA	26.12345679	0.001389836
1609	rs17723514	A	G	A	G	-0.0481	-0.0438	0.6672	0.3328	0.6502	FALSE	FALSE	FALSE	M45l5c	0.0232	0.05885	outcome	TRUE	reported	textfile	0.0102	9.02E-01	2.30E-06	exposure	TRUE	reported	M22842.m	textfile	2	TRUE	NA	22.23769704	0.001262834
1610	rs17739309	A	G	A	G	-0.0215	0.0527	0.845	0.155	0.8121	FALSE	FALSE	FALSE	u5At00	0.0268	0.04895	outcome	TRUE	reported	textfile	0.0046	4.07E-01	2.29E-06	exposure	TRUE	reported	M19396.m	textfile	2	TRUE	NA	21.84546314	0.000730982
1611	rs17743577	T	C	T	C	-0.0269	-0.0034	0.8014	0.1986	0.807	FALSE	FALSE	FALSE	LmfdnY	0.0254	0.8947	outcome	TRUE	reported	textfile	0.0058	5.13E-01	3.74E-06	exposure	TRUE	reported	M35189.m	textfile	2	TRUE	NA	21.51040428	0.000875243
1612	rs17745320	T	C	T	C	0.0722	0.0016	0.9628	0.0372	0.9504	FALSE	FALSE	FALSE	CCrKPU	0.0528	0.9754	outcome	TRUE	reported	textfile	0.0158	1.40E+00	4.97E-06	exposure	TRUE	reported	M34112.m	textfile	2	TRUE	NA	20.88142926	0.000190514
1613	rs17746543	A	G	A	G	-0.0883	0.031	0.5073	0.4927	0.4791	FALSE	FALSE	FALSE	K8epVo	0.0226	0.1704	outcome	TRUE	reported	textfile	0.0191	1.69E+00	3.67E-06	exposure	TRUE	reported	M18477.m	textfile	2	TRUE	NA	21.37246786	0.001364663
1614	rs17751805	A	G	A	G	0.0628	0.0522	0.9645	0.0355	0.9632	FALSE	FALSE	FALSE	TwO4Cl	0.0511	0.3077	outcome	TRUE	reported	textfile	0.0135	1.19E+00	3.40E-06	exposure	TRUE	reported	M01508.m	textfile	2	TRUE	NA	21.63972565	0.000190715
1615	rs17754631	A	G	A	G	-0.0161	0.0358	0.7461	0.2539	0.7391	FALSE	FALSE	FALSE	l4fOF9	0.0255	0.1607	outcome	TRUE	reported	textfile	0.0034	3.01E-01	2.25E-06	exposure	TRUE	reported	M33510.m	textfile	2	TRUE	NA	22.42301038	0.001083948
1616	rs17762815	A	G	A	G	-0.0629	-0.0222	0.089	0.089	0.0899	FALSE	FALSE	FALSE	LknkkJ	0.0351	0.5282	outcome	TRUE	reported	textfile	0.0127	1.12E+00	8.08E-07	exposure	TRUE	reported	M32412.m	textfile	2	TRUE	NA	24.52979106	0.000511451
1617	rs17763479	A	C	A	C	0.0167	-0.0901	0.0905	0.0905	0.1007	FALSE	FALSE	FALSE	CfTWeg	0.0375	0.01624	outcome	TRUE	reported	textfile	0.0034	3.01E-01	9.81E-07	exposure	TRUE	reported	M32348.m	textfile	2	TRUE	NA	24.12543253	0.000506735
1618	rs17764539	A	G	A	G	0.009	-0.028	0.1973	0.1973	0.2208	FALSE	FALSE	FALSE	cJJ9fj	0.0254	0.2707	outcome	TRUE	reported	textfile	0.0018	1.59E-01	9.31E-07	exposure	TRUE	reported	M35270.m	textfile	2	TRUE	NA	25	0.001014848
1619	rs17765253	A	G	A	G	0.0096	0.0292	0.1845	0.1845	0.1959	FALSE	FALSE	FALSE	3nxbLP	0.0263	0.2662	outcome	TRUE	reported	textfile	0.0018	1.59E-01	8.27E-08	exposure	TRUE	reported	M00063.m	textfile	2	TRUE	NA	28.44444444	0.00109698
1620	rs17768474	T	C	T	C	-0.0273	0.0365	0.0454	0.0454	0.055	FALSE	FALSE	FALSE	Uc7C21	0.0501	0.4668	outcome	TRUE	reported	textfile	0.0057	5.04E-01	1.50E-06	exposure	TRUE	reported	M32654.m	textfile	2	TRUE	NA	22.93905817	0.000254315
1621	rs17776892	A	G	A	G	0.0349	-0.0358	0.3028	0.3028	0.2974	FALSE	FALSE	FALSE	WrRj8g	0.0242	0.1391	outcome	TRUE	reported	textfile	0.0076	6.72E-01	4.02E-06	exposure	TRUE	reported	M32672.m	textfile	2	TRUE	NA	21.08743075	0.001138821
1622	rs17794487	T	C	T	C	-0.0127	0.0343	0.1987	0.1987	0.2156	FALSE	FALSE	FALSE	tpi2r2	0.0269	0.2035	outcome	TRUE	reported	textfile	0.0027	2.39E-01	2.29E-06	exposure	TRUE	reported	M34419.m	textfile	2	TRUE	NA	22.12482853	0.000899155
1623	rs17796969	T	C	T	C	0.202	0.0383	0.9439	0.0561	0.9242	FALSE	FALSE	FALSE	E9WKx4	0.0454	0.3985	outcome	TRUE	reported	textfile	0.038	3.36E+00	1.06E-07	exposure	TRUE	reported	M34338.m	textfile	2	TRUE	NA	28.25761773	0.000382775
1624	rs17800513	T	G	T	G	-0.1308	0.0425	0.1085	0.1085	0.119	FALSE	FALSE	FALSE	a9pkmN	0.0347	0.2209	outcome	TRUE	reported	textfile	0.0273	2.41E+00	1.58E-06	exposure	TRUE	reported	M00553.x	textfile	2	TRUE	NA	22.95568168	0.000569853
1625	rs17806888	T	C	T	C	-0.0224	-0.0895	0.8806	0.1194	0.8892	FALSE	FALSE	FALSE	nxdGCN	0.0336	0.007801	outcome	TRUE	reported	textfile	0.0034	3.01E-01	7.15E-11	exposure	TRUE	reported	M37058.m	textfile	2	TRUE	NA	43.40484429	0.001164598
1626	rs17809746	A	G	A	G	0.1197	3.00E-04	0.0519	0.0519	0.0712	FALSE	FALSE	FALSE	trmkeQ	0.047	0.9943	outcome	TRUE	reported	textfile	0.0258	2.28E+00	3.48E-06	exposure	TRUE	reported	M31536.x	textfile	2	TRUE	NA	21.52528394	0.00027125
1627	rs17810453	A	G	A	G	-0.0123	0.0343	0.6796	0.3204	0.6919	FALSE	FALSE	FALSE	rtvVPm	0.0261	0.1886	outcome	TRUE	reported	textfile	0.0026	2.30E-01	3.16E-06	exposure	TRUE	reported	M32709.m	textfile	2	TRUE	NA	22.38017751	0.001245462
1628	rs1781619	T	C	T	C	0.016	-0.0037	0.751	0.249	0.6737	FALSE	FALSE	FALSE	YHNfM0	0.027	0.8905	outcome	TRUE	reported	textfile	0.003	2.65E-01	9.64E-08	exposure	TRUE	reported	M16821.m	textfile	2	TRUE	NA	28.44444444	0.001363382
1629	rs17819012	T	G	T	G	0.0717	-0.0063	0.0876	0.0876	0.0882	FALSE	FALSE	FALSE	6AcIxS	0.0334	0.8499	outcome	TRUE	reported	textfile	0.0155	1.37E+00	3.90E-06	exposure	TRUE	reported	M34350.m	textfile	2	TRUE	NA	21.39808533	0.000437841
1630	rs17821771	T	G	T	G	-0.0082	0.0384	0.3485	0.3485	0.3249	FALSE	FALSE	FALSE	xOFMgR	0.0257	0.1343	outcome	TRUE	reported	textfile	0.0017	1.50E-01	1.92E-06	exposure	TRUE	reported	M02132.m	textfile	2	TRUE	NA	23.26643599	0.001357039
1631	rs17865343	A	G	A	G	-0.0412	-0.0425	0.089	0.089	0.096	FALSE	FALSE	FALSE	LmfdnY	0.0356	0.2323	outcome	TRUE	reported	textfile	0.0083	7.34E-01	6.16E-07	exposure	TRUE	reported	M35189.m	textfile	2	TRUE	NA	24.63986065	0.000510906
1632	rs1789679	A	G	A	G	0.0092	-0.0043	0.689	0.311	0.6424	FALSE	FALSE	FALSE	flY0RV	0.0244	0.8609	outcome	TRUE	reported	textfile	0.0018	1.59E-01	2.92E-07	exposure	TRUE	reported	M37506.m	textfile	2	TRUE	NA	26.12345679	0.001434799
1633	rs1790398	T	C	T	C	0.0048	0.0276	0.5227	0.4773	0.5085	FALSE	FALSE	FALSE	lQ8Pmm	0.0209	0.1852	outcome	TRUE	reported	textfile	9.00E-04	7.96E-02	5.79E-08	exposure	TRUE	reported	M00054.m	textfile	2	TRUE	NA	28.44444444	0.001814388
1634	rs1791600	T	C	T	C	-0.0087	-0.0502	0.2072	0.2072	0.2088	FALSE	FALSE	FALSE	aJHcsa	0.0273	0.06648	outcome	TRUE	reported	textfile	0.0019	1.68E-01	4.09E-06	exposure	TRUE	reported	M15778.x	textfile	2	TRUE	NA	20.966759	0.000881056
1635	rs1798613	A	G	A	G	0.009	0.009	0.2257	0.2257	0.2598	FALSE	FALSE	FALSE	2wdDhL	0.0217	0.6793	outcome	TRUE	reported	textfile	0.0018	1.59E-01	3.74E-07	exposure	TRUE	reported	M35327.m	textfile	2	TRUE	NA	25	0.001119854
1636	rs179976	T	C	T	C	-0.0198	-0.0132	0.7581	0.2419	0.6762	FALSE	FALSE	FALSE	yAAc18	0.0252	0.6005	outcome	TRUE	reported	textfile	0.0043	3.80E-01	3.92E-06	exposure	TRUE	reported	M18467.m	textfile	2	TRUE	NA	21.20281233	0.000995762
1637	rs1799977	A	G	A	G	0.0086	-0.0024	0.6748	0.3252	0.6829	FALSE	FALSE	FALSE	Uzwwro	0.0223	0.9158	outcome	TRUE	reported	textfile	0.0019	1.68E-01	3.91E-06	exposure	TRUE	reported	M17945.m	textfile	2	TRUE	NA	20.48753463	0.001150096
1638	rs1800600	A	G	A	G	0.0128	-0.0051	0.6929	0.3071	0.6168	FALSE	FALSE	FALSE	ZGao42	0.0238	0.8313	outcome	TRUE	reported	textfile	0.0028	2.48E-01	4.06E-06	exposure	TRUE	reported	M34456.m	textfile	2	TRUE	NA	20.89795918	0.001133697
1639	rs1800775	A	C	A	C	0.0108	-0.0348	0.4986	0.4986	0.4831	FALSE	FALSE	FALSE	IPIrnd	0.0207	0.09304	outcome	TRUE	reported	textfile	0.0019	1.68E-01	7.96E-09	exposure	TRUE	reported	M25459.m	textfile	2	TRUE	NA	32.31024931	0.00206631
1640	rs1800775	A	C	A	C	0.0128	-0.0348	0.4977	0.4977	0.4831	FALSE	FALSE	FALSE	KwT5xb	0.0207	0.09304	outcome	TRUE	reported	textfile	0.0019	1.68E-01	1.02E-11	exposure	TRUE	reported	M33389.m	textfile	2	TRUE	NA	45.38504155	0.002902433
1641	rs180106	A	G	A	G	0.008	0.0211	0.3045	0.3045	0.316	FALSE	FALSE	FALSE	iqvuO7	0.024	0.3798	outcome	TRUE	reported	textfile	0.0018	1.59E-01	4.83E-06	exposure	TRUE	reported	M35326.m	textfile	2	TRUE	NA	19.75308642	0.00107226
1642	rs1801287	A	G	A	G	-0.0676	0.0011	0.2664	0.2664	0.3088	FALSE	FALSE	FALSE	lbSI7o	0.0242	0.9637	outcome	TRUE	reported	textfile	0.0064	5.66E-01	3.78E-26	exposure	TRUE	reported	M33507.m	textfile	2	TRUE	NA	111.5664063	0.005575503
1643	rs1801394	A	G	A	G	0.0121	0.0255	0.4675	0.4675	0.4539	FALSE	FALSE	FALSE	rtvVPm	0.0223	0.2524	outcome	TRUE	reported	textfile	0.0026	2.30E-01	3.33E-06	exposure	TRUE	reported	M32709.m	textfile	2	TRUE	NA	21.65828402	0.001377991
1644	rs1808751	A	G	A	G	0.0164	-0.0307	0.7375	0.2625	0.6535	FALSE	FALSE	FALSE	HJqjz6	0.0261	0.2401	outcome	TRUE	reported	textfile	0.0035	3.10E-01	3.58E-06	exposure	TRUE	reported	M19323.m	textfile	2	TRUE	NA	21.95591837	0.001083642
1645	rs1809148	A	G	A	G	-0.0262	0.0515	0.136	0.136	0.139	FALSE	FALSE	FALSE	GDO41z	0.0305	0.09095	outcome	TRUE	reported	textfile	0.0043	3.80E-01	9.51E-10	exposure	TRUE	reported	M32632.m	textfile	2	TRUE	NA	37.1249324	0.001117167
1646	rs1812125	T	G	T	G	-0.0085	0.0389	0.7578	0.2422	0.7675	FALSE	FALSE	FALSE	MqJoAh	0.0238	0.1033	outcome	TRUE	reported	textfile	0.0018	1.59E-01	3.48E-06	exposure	TRUE	reported	M01558.m	textfile	2	TRUE	NA	22.29938272	0.001049065
1647	rs1818106	A	C	A	C	0.005	-0.0208	0.501	0.499	0.4971	FALSE	FALSE	FALSE	wJxAFL	0.0191	0.2751	outcome	TRUE	reported	textfile	0.001	8.85E-02	5.73E-07	exposure	TRUE	reported	M00060.m	textfile	2	TRUE	NA	25	0.001595959
1648	rs1821685	T	C	T	C	0.013	-0.0027	0.3252	0.3252	0.377	FALSE	FALSE	FALSE	oApi3e	0.021	0.8986	outcome	TRUE	reported	textfile	0.0027	2.39E-01	1.71E-06	exposure	TRUE	reported	M22130.m	textfile	2	TRUE	NA	23.1824417	0.001298514
1649	rs1822378	T	C	T	C	0.0315	0.0361	0.6721	0.3279	0.7104	FALSE	FALSE	FALSE	jYf26S	0.0255	0.1578	outcome	TRUE	reported	textfile	0.0063	5.57E-01	6.37E-07	exposure	TRUE	reported	M34244.m	textfile	2	TRUE	NA	25	0.001409665
1650	rs1822906	A	G	A	G	0.0099	0.0137	0.2032	0.2032	0.2762	FALSE	FALSE	FALSE	8n3lPK	0.0296	0.643	outcome	TRUE	reported	textfile	0.0018	1.59E-01	8.79E-08	exposure	TRUE	reported	M33955.m	textfile	2	TRUE	NA	30.25	0.001255391
1651	rs1822906	A	G	A	G	0.018	0.0137	0.2048	0.2048	0.2762	FALSE	FALSE	FALSE	pgutVp	0.0296	0.643	outcome	TRUE	reported	textfile	0.0034	3.01E-01	9.61E-08	exposure	TRUE	reported	M01121.m	textfile	2	TRUE	NA	28.02768166	0.001164792
1652	rs1823803	T	C	T	C	-0.0427	-0.0305	0.4614	0.4614	0.4673	FALSE	FALSE	FALSE	kykt7M	0.0223	0.1704	outcome	TRUE	reported	textfile	0.0088	7.78E-01	1.22E-06	exposure	TRUE	reported	M32616.m	textfile	2	TRUE	NA	23.54455062	0.001497168
1653	rs182420	T	C	T	C	0.051	-0.0133	0.7553	0.2447	0.7142	FALSE	FALSE	FALSE	PFCu1O	0.0244	0.5866	outcome	TRUE	reported	textfile	0.0074	6.55E-01	6.24E-12	exposure	TRUE	reported	M31591.m	textfile	2	TRUE	NA	47.49817385	0.002240997
1654	rs1824583	A	G	A	G	-0.0145	0.0282	0.7906	0.2094	0.7849	FALSE	FALSE	FALSE	hLuHK3	0.0242	0.245	outcome	TRUE	reported	textfile	0.0031	2.74E-01	3.38E-06	exposure	TRUE	reported	M03127.m	textfile	2	TRUE	NA	21.87825182	0.000927253
1655	rs1836845	T	G	T	G	-0.0399	0.0311	0.6005	0.3995	0.6035	FALSE	FALSE	FALSE	2SiK8P	0.0227	0.1704	outcome	TRUE	reported	textfile	0.0085	7.52E-01	2.73E-06	exposure	TRUE	reported	M33353.m	textfile	2	TRUE	NA	22.03474048	0.001350734
1656	rs1845546	T	C	T	C	-0.0126	0.0017	0.3674	0.3674	0.3587	FALSE	FALSE	FALSE	aLZyN8	0.0233	0.9432	outcome	TRUE	reported	textfile	0.0027	2.39E-01	3.25E-06	exposure	TRUE	reported	M33228.m	textfile	2	TRUE	NA	21.77777778	0.001291944
1657	rs1846975	A	G	A	G	0.0083	-9.00E-04	0.3554	0.3554	0.3373	FALSE	FALSE	FALSE	Nfq3nr	0.0235	0.9705	outcome	TRUE	reported	textfile	0.0018	1.59E-01	2.56E-06	exposure	TRUE	reported	M12035.m	textfile	2	TRUE	NA	21.26234568	0.001248532
1658	rs1849217	T	C	T	C	0.007	-0.033	0.8178	0.1822	0.8248	FALSE	FALSE	FALSE	QiqMRL	0.0272	0.2239	outcome	TRUE	reported	textfile	0.0014	1.24E-01	8.98E-07	exposure	TRUE	reported	M36515.m	textfile	2	TRUE	NA	25	0.000949682
1659	rs1851722	A	G	A	G	0.0354	-0.0087	0.2338	0.2338	0.2409	FALSE	FALSE	FALSE	MzuWYM	0.0241	0.7194	outcome	TRUE	reported	textfile	0.0075	6.63E-01	2.01E-06	exposure	TRUE	reported	M18494.m	textfile	2	TRUE	NA	22.2784	0.001021401
1660	rs1851740	A	C	A	C	-0.008	0.0377	0.185	0.185	0.1868	FALSE	FALSE	FALSE	4BaLEG	0.0285	0.185	outcome	TRUE	reported	textfile	0.0017	1.50E-01	2.74E-06	exposure	TRUE	reported	M01299.m	textfile	2	TRUE	NA	22.14532872	0.000857742
1661	rs1853207	T	C	T	C	0.1085	-0.0519	0.0598	0.0598	0.0638	FALSE	FALSE	FALSE	JsfruU	0.0388	0.1809	outcome	TRUE	reported	textfile	0.0152	1.34E+00	9.58E-13	exposure	TRUE	reported	M32564.m	textfile	2	TRUE	NA	50.95329813	0.000737227
1662	rs1853936	T	C	T	C	0.021	0.0327	0.1762	0.1762	0.184	FALSE	FALSE	FALSE	UpwaEZ	0.0311	0.2929	outcome	TRUE	reported	textfile	0.0043	3.80E-01	8.96E-07	exposure	TRUE	reported	M35193.m	textfile	2	TRUE	NA	23.85073012	0.000886603
1663	rs1853936	T	C	T	C	0.0285	0.0327	0.1776	0.1776	0.184	FALSE	FALSE	FALSE	jVA7u7	0.0311	0.2929	outcome	TRUE	reported	textfile	0.0058	5.13E-01	7.19E-07	exposure	TRUE	reported	M35472.m	textfile	2	TRUE	NA	24.14536266	0.000901594
1664	rs1854521	A	G	A	G	0.0213	0.0222	0.4968	0.4968	0.5119	FALSE	FALSE	FALSE	MFy7yv	0.0201	0.2692	outcome	TRUE	reported	textfile	0.0044	3.89E-01	1.17E-06	exposure	TRUE	reported	M33901.m	textfile	2	TRUE	NA	23.43440083	0.001499037
1665	rs1860538	T	G	T	G	0.0163	-0.0275	0.5561	0.4439	0.5337	FALSE	FALSE	FALSE	qZ2Tfd	0.0191	0.1507	outcome	TRUE	reported	textfile	0.0034	3.01E-01	1.67E-06	exposure	TRUE	reported	M32755.m	textfile	2	TRUE	NA	22.98356401	0.001447806
1666	rs1861371	A	G	A	G	0.0165	0.0207	0.1774	0.1774	0.1714	FALSE	FALSE	FALSE	o7cCL2	0.0276	0.454	outcome	TRUE	reported	textfile	0.0035	3.10E-01	2.35E-06	exposure	TRUE	reported	M16816.m	textfile	2	TRUE	NA	22.2244898	0.000826831
1667	rs1861512	T	C	T	C	-0.0134	0.0353	0.3349	0.3349	0.3729	FALSE	FALSE	FALSE	FVWeMi	0.0211	0.09432	outcome	TRUE	reported	textfile	0.0029	2.57E-01	3.81E-06	exposure	TRUE	reported	M33892.m	textfile	2	TRUE	NA	21.35077289	0.001211087
1668	rs1862710	A	G	A	G	0.0047	-0.0442	0.5489	0.4511	0.5516	FALSE	FALSE	FALSE	wJxAFL	0.0224	0.04814	outcome	TRUE	reported	textfile	9.00E-04	7.96E-02	1.17E-07	exposure	TRUE	reported	M00060.m	textfile	2	TRUE	NA	27.27160494	0.001726496
1669	rs1864468	A	G	A	G	-0.0251	0.0213	0.6161	0.3839	0.5842	FALSE	FALSE	FALSE	jRD0pk	0.0205	0.2999	outcome	TRUE	reported	textfile	0.005	4.42E-01	5.94E-07	exposure	TRUE	reported	M17807.m	textfile	2	TRUE	NA	25.2004	0.001525465
1670	rs1864480	T	C	T	C	-0.0137	-0.0259	0.7711	0.2289	0.7565	FALSE	FALSE	FALSE	uWAimU	0.028	0.354	outcome	TRUE	reported	textfile	0.0026	2.30E-01	1.57E-07	exposure	TRUE	reported	M35675.m	textfile	2	TRUE	NA	27.7647929	0.001252483
1671	rs1864609	A	C	A	C	-0.0091	0.0072	0.8606	0.1394	0.8498	FALSE	FALSE	FALSE	TYbO3H	0.031	0.8173	outcome	TRUE	reported	textfile	0.0018	1.59E-01	3.27E-07	exposure	TRUE	reported	M12067.m	textfile	2	TRUE	NA	25.55864198	0.000785928
1672	rs1864774	T	C	T	C	0.0093	0.0125	0.586	0.414	0.5814	FALSE	FALSE	FALSE	CfTWeg	0.0227	0.5828	outcome	TRUE	reported	textfile	0.0017	1.50E-01	1.15E-07	exposure	TRUE	reported	M32348.m	textfile	2	TRUE	NA	29.92733564	0.00186514
1673	rs1865099	A	G	A	G	0.0212	-0.0308	0.6476	0.3524	0.587	FALSE	FALSE	FALSE	JhJkTD	0.0235	0.1899	outcome	TRUE	reported	textfile	0.0045	3.98E-01	2.60E-06	exposure	TRUE	reported	M33221.m	textfile	2	TRUE	NA	22.1945679	0.001295025
1674	rs1866411	A	C	A	C	-0.0085	0.0381	0.3468	0.3468	0.3859	FALSE	FALSE	FALSE	Nfq3nr	0.0229	0.09522	outcome	TRUE	reported	textfile	0.0018	1.59E-01	1.41E-06	exposure	TRUE	reported	M12035.m	textfile	2	TRUE	NA	22.29938272	0.001294789
1675	rs1866411	A	C	A	C	-0.0085	0.0381	0.3472	0.3472	0.3859	FALSE	FALSE	FALSE	aJHcsa	0.0229	0.09522	outcome	TRUE	reported	textfile	0.0018	1.59E-01	2.81E-06	exposure	TRUE	reported	M15778.x	textfile	2	TRUE	NA	22.29938272	0.001295488
1676	rs1866724	T	C	T	C	-0.0688	-0.0017	0.7129	0.2871	0.6623	FALSE	FALSE	FALSE	T0ytpp	0.0266	0.9478	outcome	TRUE	reported	textfile	0.0136	1.20E+00	4.25E-07	exposure	TRUE	reported	M33203.m	textfile	2	TRUE	NA	25.5916955	0.00134557
1677	rs1867017	T	G	T	G	-0.0079	-0.0036	0.221	0.221	0.3012	FALSE	FALSE	FALSE	502g8Y	0.0229	0.8752	outcome	TRUE	reported	textfile	0.0017	1.50E-01	2.75E-06	exposure	TRUE	reported	M32675.m	textfile	2	TRUE	NA	21.59515571	0.000955062
1678	rs1868852	A	C	A	C	0.0145	0.0228	0.8553	0.1447	0.7463	FALSE	FALSE	FALSE	KwT5xb	0.0313	0.4656	outcome	TRUE	reported	textfile	0.0028	2.48E-01	1.57E-07	exposure	TRUE	reported	M33389.m	textfile	2	TRUE	NA	26.81760204	0.000846154
1679	rs1869289	A	C	A	C	-0.0121	-0.0052	0.2164	0.2164	0.2211	FALSE	FALSE	FALSE	O6gUfJ	0.0269	0.8465	outcome	TRUE	reported	textfile	0.0026	2.30E-01	4.31E-06	exposure	TRUE	reported	M33939.m	textfile	2	TRUE	NA	21.65828402	0.000938635
1680	rs187090	T	C	T	C	-0.1623	-0.1127	0.04	0.04	0.0121	FALSE	FALSE	FALSE	StXJmW	0.1108	0.3092	outcome	TRUE	reported	textfile	0.0299	2.64E+00	5.62E-08	exposure	TRUE	reported	M17799.x	textfile	2	TRUE	NA	29.46420062	0.000290262
1681	rs1871053	A	G	A	G	-0.005	-0.012	0.4513	0.4513	0.4577	FALSE	FALSE	FALSE	wJxAFL	0.0226	0.5966	outcome	TRUE	reported	textfile	9.00E-04	7.96E-02	2.40E-08	exposure	TRUE	reported	M00060.m	textfile	2	TRUE	NA	30.86419753	0.001954088
1682	rs1871053	A	G	A	G	-0.0044	-0.012	0.4514	0.4514	0.4577	FALSE	FALSE	FALSE	lQ8Pmm	0.0226	0.5966	outcome	TRUE	reported	textfile	9.00E-04	7.96E-02	7.68E-07	exposure	TRUE	reported	M00054.m	textfile	2	TRUE	NA	23.90123457	0.001513305
1683	rs1871395	A	G	A	G	-0.1101	-0.0197	0.8385	0.1615	0.8213	FALSE	FALSE	FALSE	8ymYEo	0.0252	0.4338	outcome	TRUE	reported	textfile	0.0055	4.86E-01	1.06E-89	exposure	TRUE	reported	M32855.m	textfile	2	TRUE	NA	400.7276033	0.013899772
1684	rs1871395	A	G	A	G	-0.0893	-0.0197	0.8326	0.1674	0.8213	FALSE	FALSE	FALSE	YKaHkf	0.0252	0.4338	outcome	TRUE	reported	textfile	0.0059	5.22E-01	1.65E-52	exposure	TRUE	reported	M35678.m	textfile	2	TRUE	NA	229.0861821	0.008158001
1685	rs1871395	A	G	A	G	-0.0395	-0.0197	0.841	0.159	0.8213	FALSE	FALSE	FALSE	72l4Tk	0.0252	0.4338	outcome	TRUE	reported	textfile	0.0034	3.01E-01	3.66E-31	exposure	TRUE	reported	M34214.m	textfile	2	TRUE	NA	134.9697232	0.00460558
1686	rs1874617	A	G	A	G	-0.0083	-0.0192	0.7831	0.2169	0.7773	FALSE	FALSE	FALSE	4iM6zP	0.0256	0.4526	outcome	TRUE	reported	textfile	0.0018	1.59E-01	4.23E-06	exposure	TRUE	reported	M33380.m	textfile	2	TRUE	NA	21.26234568	0.000925697
1687	rs1874795	A	G	A	G	-0.0083	-0.0178	0.4303	0.4303	0.439	FALSE	FALSE	FALSE	3cAAt6	0.0217	0.4133	outcome	TRUE	reported	textfile	0.0018	1.59E-01	2.26E-06	exposure	TRUE	reported	M32315.m	textfile	2	TRUE	NA	21.26234568	0.001336009
1688	rs1877564	T	C	T	C	0.0081	0.0261	0.7887	0.2113	0.7776	FALSE	FALSE	FALSE	RONTDP	0.0269	0.3334	outcome	TRUE	reported	textfile	0.0017	1.50E-01	2.20E-06	exposure	TRUE	reported	M35397.m	textfile	2	TRUE	NA	22.70242215	0.000971916
1689	rs1883349	A	G	A	G	-0.0318	-0.0023	0.1609	0.1609	0.1796	FALSE	FALSE	FALSE	m05Yi4	0.0273	0.9341	outcome	TRUE	reported	textfile	0.0068	6.01E-01	2.48E-06	exposure	TRUE	reported	M33415.m	textfile	2	TRUE	NA	21.86937716	0.000755971
1690	rs1884639	T	C	T	C	0.0047	-0.0434	0.3865	0.3865	0.4113	FALSE	FALSE	FALSE	wJxAFL	0.0248	0.08061	outcome	TRUE	reported	textfile	9.00E-04	7.96E-02	2.32E-07	exposure	TRUE	reported	M00060.m	textfile	2	TRUE	NA	27.27160494	0.001653346
1691	rs188595	A	C	A	C	0.0258	-0.0083	0.653	0.347	0.6113	FALSE	FALSE	FALSE	FpaRnk	0.0234	0.7225	outcome	TRUE	reported	textfile	0.0056	4.95E-01	3.49E-06	exposure	TRUE	reported	M21184.m	textfile	2	TRUE	NA	21.22576531	0.001231124
1692	rs188611	A	G	A	G	0.0085	0.0211	0.4253	0.4253	0.4676	FALSE	FALSE	FALSE	GIsMmb	0.0224	0.3469	outcome	TRUE	reported	textfile	0.0018	1.59E-01	1.67E-06	exposure	TRUE	reported	M34283.m	textfile	2	TRUE	NA	22.29938272	0.001397044
1693	rs1888108	A	G	A	G	0.0084	-0.0214	0.6614	0.3386	0.6106	FALSE	FALSE	FALSE	OL5Ctt	0.0233	0.3586	outcome	TRUE	reported	textfile	0.0018	1.59E-01	3.11E-06	exposure	TRUE	reported	M32634.m	textfile	2	TRUE	NA	21.77777778	0.001250102
1694	rs1891251	A	G	A	G	0.3376	-0.0137	0.9757	0.0243	0.9749	FALSE	FALSE	FALSE	MXr51U	0.0722	0.8497	outcome	TRUE	reported	textfile	0.073	6.46E+00	3.76E-06	exposure	TRUE	reported	M33178.x	textfile	2	TRUE	NA	21.38745731	0.000129507
1695	rs1892513	A	G	A	G	-0.0346	0.001	0.5107	0.4893	0.4818	FALSE	FALSE	FALSE	B6DNhj	0.0222	0.9632	outcome	TRUE	reported	textfile	0.0074	6.55E-01	3.18E-06	exposure	TRUE	reported	M33658.m	textfile	2	TRUE	NA	21.86194302	0.001394571
1696	rs1895981	T	C	T	C	0.014	0.0156	0.841	0.159	0.8453	FALSE	FALSE	FALSE	MXddwp	0.0333	0.6401	outcome	TRUE	reported	textfile	0.003	2.65E-01	3.06E-06	exposure	TRUE	reported	M21047.m	textfile	2	TRUE	NA	21.77777778	0.000746427
1697	rs1896198	A	G	A	G	-0.0124	-0.0018	0.416	0.416	0.4285	FALSE	FALSE	FALSE	z52RBT	0.0224	0.9377	outcome	TRUE	reported	textfile	0.0025	2.21E-01	8.67E-07	exposure	TRUE	reported	M35127.m	textfile	2	TRUE	NA	24.6016	0.00152966
1698	rs1896703	T	G	T	G	-0.1538	-0.0264	0.0817	0.0817	0.0684	FALSE	FALSE	FALSE	StXJmW	0.0477	0.5802	outcome	TRUE	reported	textfile	0.0226	2.00E+00	9.67E-12	exposure	TRUE	reported	M17799.x	textfile	2	TRUE	NA	46.31224058	0.000887338
1699	rs1898906	A	G	A	G	0.1378	0.0517	0.0296	0.0296	0.027	FALSE	FALSE	FALSE	qsbc3I	0.0616	0.4011	outcome	TRUE	reported	textfile	0.0299	2.64E+00	4.09E-06	exposure	TRUE	reported	M12261.m	textfile	2	TRUE	NA	21.24007561	0.000156518
1700	rs1899124	T	C	T	C	0.304	0.0039	0.051	0.051	0.8979	FALSE	FALSE	FALSE	RDWSFf	0.0369	0.9154	outcome	TRUE	reported	textfile	0.055	4.86E+00	3.25E-08	exposure	TRUE	reported	M33609.m	textfile	2	TRUE	NA	30.5507438	0.00037874
1701	rs1899398	T	C	T	C	0.0123	0.0077	0.799	0.201	0.7998	FALSE	FALSE	FALSE	XjjUu7	0.0278	0.7814	outcome	TRUE	reported	textfile	0.0027	2.39E-01	4.94E-06	exposure	TRUE	reported	M35718.m	textfile	2	TRUE	NA	20.75308642	0.000850721
1702	rs1905351	T	C	T	C	0.0093	-0.029	0.3924	0.3924	0.403	FALSE	FALSE	FALSE	PnLmGF	0.0228	0.2029	outcome	TRUE	reported	textfile	0.0018	1.59E-01	1.38E-07	exposure	TRUE	reported	M34359.m	textfile	2	TRUE	NA	26.69444444	0.001631355
1703	rs190756	A	G	A	G	-0.0167	-0.0209	0.2755	0.2755	0.3203	FALSE	FALSE	FALSE	kPEEZU	0.0207	0.312	outcome	TRUE	reported	textfile	0.0036	3.18E-01	3.37E-06	exposure	TRUE	reported	M36802.m	textfile	2	TRUE	NA	21.51929012	0.001100953
1704	rs191149	A	C	A	C	0.009	-0.003	0.7214	0.2786	0.7334	FALSE	FALSE	FALSE	LKzJKf	0.0215	0.8871	outcome	TRUE	reported	textfile	0.0018	1.59E-01	9.14E-07	exposure	TRUE	reported	M33477.m	textfile	2	TRUE	NA	25	0.001287888
1705	rs1911951	A	C	A	C	0.203	0.0051	0.934	0.066	0.9363	FALSE	FALSE	FALSE	s72YHJ	0.0494	0.9185	outcome	TRUE	reported	textfile	0.043	3.80E+00	2.35E-06	exposure	TRUE	reported	M33173.x	textfile	2	TRUE	NA	22.28718226	0.00035184
1706	rs1920325	T	C	T	C	-0.0081	-0.0256	0.6425	0.3575	0.6442	FALSE	FALSE	FALSE	xOFMgR	0.021	0.2219	outcome	TRUE	reported	textfile	0.0017	1.50E-01	3.66E-06	exposure	TRUE	reported	M02132.m	textfile	2	TRUE	NA	22.70242215	0.001339574
1707	rs1921984	T	C	T	C	-0.0085	-0.0253	0.5754	0.4246	0.5647	FALSE	FALSE	FALSE	oo8U6H	0.0228	0.2673	outcome	TRUE	reported	textfile	0.0017	1.50E-01	9.00E-07	exposure	TRUE	reported	M32910.m	textfile	2	TRUE	NA	25	0.001569044
1708	rs1922419	A	G	A	G	-0.0182	0.0286	0.7807	0.2193	0.7835	FALSE	FALSE	FALSE	MTJn9k	0.0255	0.2612	outcome	TRUE	reported	textfile	0.0039	3.45E-01	3.37E-06	exposure	TRUE	reported	M01358.m	textfile	2	TRUE	NA	21.77777778	0.000952922
1709	rs1922578	A	G	A	G	-0.0653	0.0245	0.9821	0.0179	0.9816	FALSE	FALSE	FALSE	2bo9Je	0.0914	0.7886	outcome	TRUE	reported	textfile	0.0142	1.26E+00	4.34E-06	exposure	TRUE	reported	M33447.m	textfile	2	TRUE	NA	21.14704424	9.44E-05
1710	rs1923140	A	G	A	G	0.0131	-3.00E-04	0.5322	0.4678	0.5222	FALSE	FALSE	FALSE	VfRZ8w	0.0239	0.9891	outcome	TRUE	reported	textfile	0.0027	2.39E-01	8.57E-07	exposure	TRUE	reported	M15990.m	textfile	2	TRUE	NA	23.54046639	0.001495932
1711	rs192598	A	C	A	C	0.0103	0.0235	0.3185	0.3185	0.3072	FALSE	FALSE	FALSE	gaqHyk	0.0224	0.2936	outcome	TRUE	reported	textfile	0.0022	1.95E-01	1.99E-06	exposure	TRUE	reported	M02730.m	textfile	2	TRUE	NA	21.91942149	0.001211185
1712	rs192812	T	C	T	C	0.0083	0.0111	0.4356	0.4356	0.4201	FALSE	FALSE	FALSE	CfTWeg	0.0225	0.6217	outcome	TRUE	reported	textfile	0.0018	1.59E-01	2.89E-06	exposure	TRUE	reported	M32348.m	textfile	2	TRUE	NA	21.26234568	0.001339883
1713	rs1929425	T	C	T	C	0.0043	0.0055	0.3937	0.3937	0.4336	FALSE	FALSE	FALSE	Kesrae	0.0224	0.8047	outcome	TRUE	reported	textfile	9.00E-04	7.96E-02	2.08E-06	exposure	TRUE	reported	M15500.m	textfile	2	TRUE	NA	22.82716049	0.001393137
1714	rs1929672	T	C	T	C	0.0087	0.0165	0.5201	0.4799	0.5229	FALSE	FALSE	FALSE	JwoeVU	0.0226	0.4658	outcome	TRUE	reported	textfile	0.0018	1.59E-01	1.15E-06	exposure	TRUE	reported	M12774.m	textfile	2	TRUE	NA	23.36111111	0.001494555
1715	rs1930131	T	C	T	C	-0.0159	0.0016	0.821	0.179	0.7391	FALSE	FALSE	FALSE	z52RBT	0.0308	0.9587	outcome	TRUE	reported	textfile	0.0034	3.01E-01	2.35E-06	exposure	TRUE	reported	M35127.m	textfile	2	TRUE	NA	21.86937716	0.000820139
1716	rs1931001	T	G	T	G	-0.0043	-0.0219	0.3503	0.3503	0.3795	FALSE	FALSE	FALSE	wJxAFL	0.0251	0.3828	outcome	TRUE	reported	textfile	9.00E-04	7.96E-02	1.62E-06	exposure	TRUE	reported	M00060.m	textfile	2	TRUE	NA	22.82716049	0.001328293
1717	rs1933041	A	G	A	G	-0.0182	0.0149	0.6651	0.3349	0.6739	FALSE	FALSE	FALSE	hfHGS8	0.0237	0.5294	outcome	TRUE	reported	textfile	0.0037	3.27E-01	7.23E-07	exposure	TRUE	reported	M34040.m	textfile	2	TRUE	NA	24.19576333	0.001380001
1718	rs1933830	T	C	T	C	-0.009	-0.0026	0.4953	0.4953	0.5063	FALSE	FALSE	FALSE	DSKa9R	0.0223	0.9078	outcome	TRUE	reported	textfile	0.0019	1.68E-01	1.87E-06	exposure	TRUE	reported	M34912.m	textfile	2	TRUE	NA	22.43767313	0.001434822
1719	rs1934955	A	G	A	G	-0.0301	0.0475	0.713	0.287	0.7152	FALSE	FALSE	FALSE	Zfop1Q	0.0245	0.053	outcome	TRUE	reported	textfile	0.0037	3.27E-01	3.33E-16	exposure	TRUE	reported	M32587.m	textfile	2	TRUE	NA	66.18042367	0.003467679
1720	rs1934963	T	C	T	C	0.0293	0.0114	0.8021	0.1979	0.8104	FALSE	FALSE	FALSE	7eo2RN	0.0254	0.6536	outcome	TRUE	reported	textfile	0.0017	1.50E-01	8.69E-65	exposure	TRUE	reported	M33132.m	textfile	2	TRUE	NA	297.0553633	0.012113148
1721	rs193538	T	G	T	G	0.019	0.0289	0.7047	0.2953	0.6414	FALSE	FALSE	FALSE	rMymbs	0.0259	0.2638	outcome	TRUE	reported	textfile	0.0037	3.27E-01	2.27E-07	exposure	TRUE	reported	M38178.m	textfile	2	TRUE	NA	26.36961286	0.001405107
1722	rs1936602	T	C	T	C	0.0043	0.0364	0.4194	0.4194	0.4168	FALSE	FALSE	FALSE	Kesrae	0.021	0.08344	outcome	TRUE	reported	textfile	9.00E-04	7.96E-02	2.53E-06	exposure	TRUE	reported	M15500.m	textfile	2	TRUE	NA	22.82716049	0.001421171
1723	rs1938479	T	C	T	C	-0.01	-0.0087	0.6445	0.3555	0.6551	FALSE	FALSE	FALSE	Nfq3nr	0.0235	0.7125	outcome	TRUE	reported	textfile	0.0018	1.59E-01	1.78E-08	exposure	TRUE	reported	M12035.m	textfile	2	TRUE	NA	30.86419753	0.001812585
1724	rs1939471	A	G	A	G	-0.0123	0.011	0.7209	0.2791	0.702	FALSE	FALSE	FALSE	5ELJlh	0.0227	0.6274	outcome	TRUE	reported	textfile	0.0027	2.39E-01	4.06E-06	exposure	TRUE	reported	M01303.m	textfile	2	TRUE	NA	20.75308642	0.001065809
1725	rs1939990	T	C	T	C	-0.0136	-0.0254	0.2409	0.2409	0.2841	FALSE	FALSE	FALSE	YHNfM0	0.0235	0.2803	outcome	TRUE	reported	textfile	0.0027	2.39E-01	6.91E-07	exposure	TRUE	reported	M16821.m	textfile	2	TRUE	NA	25.37174211	0.001184262
1726	rs1941075	T	C	T	C	-0.1094	-0.0334	0.7538	0.2462	0.7525	FALSE	FALSE	FALSE	xrQZqA	0.0242	0.1666	outcome	TRUE	reported	textfile	0.0239	2.11E+00	4.71E-06	exposure	TRUE	reported	M34365.x	textfile	2	TRUE	NA	20.95264439	0.000997801
1727	rs1942651	T	C	T	C	-0.0242	0.0265	0.6705	0.3295	0.6419	FALSE	FALSE	FALSE	CHpgbz	0.0217	0.2229	outcome	TRUE	reported	textfile	0.0051	4.51E-01	2.14E-06	exposure	TRUE	reported	M36756.m	textfile	2	TRUE	NA	22.5159554	0.001272219
1728	rs1943505	T	C	T	C	0.0113	-0.0015	0.1067	0.1067	0.1073	FALSE	FALSE	FALSE	RONTDP	0.036	0.9669	outcome	TRUE	reported	textfile	0.0024	2.12E-01	3.20E-06	exposure	TRUE	reported	M35397.m	textfile	2	TRUE	NA	22.16840278	0.000541598
1729	rs1944518	T	C	T	C	-0.0086	0.0127	0.3068	0.3068	0.3266	FALSE	FALSE	FALSE	cTyi1M	0.0237	0.5937	outcome	TRUE	reported	textfile	0.0018	1.59E-01	1.28E-06	exposure	TRUE	reported	M19934.m	textfile	2	TRUE	NA	22.82716049	0.001244361
1730	rs1944577	T	C	T	C	-0.0733	-0.0282	0.2625	0.2625	0.2477	FALSE	FALSE	FALSE	295RYi	0.0276	0.3059	outcome	TRUE	reported	textfile	0.0135	1.19E+00	5.42E-08	exposure	TRUE	reported	M34404.x	textfile	2	TRUE	NA	29.48087791	0.001469046
1731	rs1947110	A	G	A	G	0.0235	-0.0299	0.284	0.284	0.3335	FALSE	FALSE	FALSE	LmfdnY	0.025	0.2323	outcome	TRUE	reported	textfile	0.0051	4.51E-01	3.34E-06	exposure	TRUE	reported	M35189.m	textfile	2	TRUE	NA	21.23221838	0.00110419
1732	rs1948709	T	C	T	C	0.0186	-0.0012	0.8952	0.1048	0.8989	FALSE	FALSE	FALSE	Uc7C21	0.0409	0.976	outcome	TRUE	reported	textfile	0.0038	3.36E-01	7.72E-07	exposure	TRUE	reported	M32654.m	textfile	2	TRUE	NA	23.95844875	0.000574988
1733	rs1948930	A	G	A	G	0.012	0.0159	0.297	0.297	0.2877	FALSE	FALSE	FALSE	jDP6Y0	0.0248	0.5213	outcome	TRUE	reported	textfile	0.0026	2.30E-01	4.21E-06	exposure	TRUE	reported	M31453.m	textfile	2	TRUE	NA	21.30177515	0.001136707
1734	rs1950305	T	C	T	C	0.0088	0.0223	0.1208	0.1208	0.1325	FALSE	FALSE	FALSE	502g8Y	0.0303	0.4623	outcome	TRUE	reported	textfile	0.0018	1.59E-01	1.72E-06	exposure	TRUE	reported	M32675.m	textfile	2	TRUE	NA	23.90123457	0.000650662
1735	rs1952103	T	G	T	G	-0.0244	-0.0257	0.7585	0.2415	0.7763	FALSE	FALSE	FALSE	f7PwHR	0.0249	0.3035	outcome	TRUE	reported	textfile	0.0052	4.60E-01	3.07E-06	exposure	TRUE	reported	M33910.m	textfile	2	TRUE	NA	22.01775148	0.001030782
1736	rs1952935	A	C	A	C	-0.0048	-0.0148	0.5806	0.4194	0.5817	FALSE	FALSE	FALSE	wJxAFL	0.0204	0.4678	outcome	TRUE	reported	textfile	9.00E-04	7.96E-02	1.07E-07	exposure	TRUE	reported	M00060.m	textfile	2	TRUE	NA	28.44444444	0.001770891
1737	rs1954482	A	G	A	G	-0.0122	0.0084	0.3157	0.3157	0.314	FALSE	FALSE	FALSE	oQkvk3	0.0216	0.697	outcome	TRUE	reported	textfile	0.0027	2.39E-01	4.43E-06	exposure	TRUE	reported	M35253.m	textfile	2	TRUE	NA	20.4170096	0.001125836
1738	rs1956129	T	C	T	C	-0.0127	-0.0261	0.7589	0.2411	0.7059	FALSE	FALSE	FALSE	dXCg0S	0.0265	0.3242	outcome	TRUE	reported	textfile	0.0025	2.21E-01	3.66E-07	exposure	TRUE	reported	M01105.m	textfile	2	TRUE	NA	25.8064	0.001208467
[truncated: 2,327 more rows]
