# Supplementary material for: Causal relationships between human blood metabolites and intracranial aneurysm and aneurysmal subarachnoid hemorrhage: a Mendelian randomization study
Source: Front Neurol. 2023 Dec 14;14:1268138. doi: 10.3389/fneur.2023.1268138 (PMC10755882; doi:10.3389/fneur.2023.1268138)
Supplement: Supplementary file 3 [file Table_3.xlsx]

## Sheet: Sheet1
outcome	exposure	method	nsnp	b	se	pval	lo_ci	up_ci	or	or_lci95	or_uci95	Power
IA	mannose	Inverse variance weighted	4	-1.68292	0.488705	0.000573964	-2.64078	-0.725056	0.185831	0.0713057	0.484297	1
IA	mannose	MR Egger	4	-1.30664	1.35268	0.435977	-3.95789	1.34462	0.270729	0.0191034	3.83673
IA	mannose	Weighted median	4	-1.56427	0.459644	0.00066595	-2.46517	-0.66337	0.20924	0.0849942	0.515113
IA	mannose	Weighted mode	4	-1.37416	0.463156	0.0592124	-2.28195	-0.466378	0.253051	0.102085	0.62727
IA	mannose	Simple mode	4	-3.18323	1.14929	0.0695838	-5.43584	-0.930622	0.0414515	0.00435757	0.394308
IA	theobromine	Inverse variance weighted	3	-1.47719	0.430602	0.00060243	-2.32117	-0.633208	0.228279	0.0981588	0.530886	0.99
IA	theobromine	MR Egger	3	0.131463	5.32657	0.984291	-10.3086	10.5715	1.1405	3.33446e-05	39008.7
IA	theobromine	Weighted median	3	-1.42028	0.55717	0.0108004	-2.51233	-0.328225	0.241647	0.081079	0.720201
IA	theobromine	Weighted mode	3	-1.34145	0.605615	0.157142	-2.52845	-0.154441	0.261467	0.0797825	0.856894
IA	theobromine	Simple mode	3	-1.33498	0.64056	0.172527	-2.59048	-0.0794821	0.263163	0.0749841	0.923595
IA	androsterone sulfate	Inverse variance weighted	8	0.195757	0.0982038	0.0462202	0.00327769	0.388237	1.21623	1.00328	1.47438	0.93
IA	androsterone sulfate	MR Egger	8	0.278915	0.138033	0.0898208	0.00837026	0.54946	1.3217	1.00841	1.73232
IA	androsterone sulfate	Weighted median	8	0.217381	0.107266	0.0427085	0.00713852	0.427623	1.24282	1.00716	1.53361
IA	androsterone sulfate	Weighted mode	8	0.259786	0.115964	0.0600573	0.0324969	0.487076	1.29665	1.03303	1.62755
IA	androsterone sulfate	Simple mode	8	-0.255595	0.276315	0.385738	-0.797174	0.285983	0.774455	0.450601	1.33107
IA	1-arachidonoylglycerophosphocholine	Inverse variance weighted	8	-0.909492	0.4326	0.0355195	-1.75739	-0.0615961	0.402729	0.172495	0.940263	1
IA	1-arachidonoylglycerophosphocholine	MR Egger	8	-1.85975	0.617878	0.0237038	-3.07079	-0.648705	0.155712	0.0463846	0.522722
IA	1-arachidonoylglycerophosphocholine	Weighted median	8	-1.17731	0.3604	0.00108814	-1.8837	-0.47093	0.308105	0.152027	0.624421
IA	1-arachidonoylglycerophosphocholine	Weighted mode	8	-1.37808	0.375673	0.00798208	-2.1144	-0.641766	0.252061	0.120705	0.526362
IA	1-arachidonoylglycerophosphocholine	Simple mode	8	0.870226	1.32518	0.532371	-1.72713	3.46759	2.38745	0.177793	32.0593
IA	X-12644	Inverse variance weighted	14	0.881119	0.440324	0.0453851	0.0180832	1.74416	2.4136	1.01825	5.72107	1
IA	X-12644	MR Egger	14	1.89871	1.11134	0.113258	-0.27951	4.07693	6.67728	0.756154	58.9643
IA	X-12644	Weighted median	14	1.07228	0.49725	0.0310507	0.0976714	2.04689	2.92204	1.1026	7.7438
IA	X-12644	Weighted mode	14	1.08843	0.583221	0.0847257	-0.0546845	2.23154	2.96961	0.946784	9.31422
IA	X-12644	Simple mode	14	0.836194	0.749925	0.285024	-0.633659	2.30605	2.30757	0.530646	10.0347
SAH	mannose	Inverse variance weighted	4	-1.76957	0.504143	0.000448011	-2.75769	-0.78145	0.170406	0.063438	0.457742	0.85
SAH	mannose	MR Egger	4	-1.38499	1.22809	0.376522	-3.79204	1.02206	0.250327	0.0225497	2.77891
SAH	mannose	Weighted median	4	-1.68751	0.526343	0.00134548	-2.71914	-0.655875	0.18498	0.0659313	0.518987
SAH	mannose	Weighted mode	4	-1.5236	0.543917	0.0677878	-2.58967	-0.457519	0.217927	0.0750447	0.632852
SAH	mannose	Simple mode	4	-3.44034	1.22795	0.0677574	-5.84712	-1.03356	0.0320538	0.00288821	0.355738
SAH	theobromine	Inverse variance weighted	3	-1.80499	0.511117	0.000413256	-2.80678	-0.803205	0.164476	0.0603991	0.447891	0.94
SAH	theobromine	MR Egger	3	0.605997	6.20162	0.937989	-11.5492	12.7612	1.83308	9.64396e-06	348423
SAH	theobromine	Weighted median	3	-1.64678	0.654855	0.0119127	-2.93029	-0.363261	0.19267	0.0533815	0.695405
SAH	theobromine	Weighted mode	3	-1.46952	0.820853	0.215303	-3.07839	0.139355	0.230037	0.0460334	1.14953
SAH	theobromine	Simple mode	3	-1.55187	0.802514	0.192823	-3.1248	0.0210548	0.211851	0.0439457	1.02128
SAH	ADSGEGDFXAEGGGVR	Inverse variance weighted	5	-0.495951	0.232009	0.0325464	-0.95069	-0.0412129	0.608991	0.386474	0.959625	0.9
SAH	ADSGEGDFXAEGGGVR	MR Egger	5	-0.392823	0.496325	0.486478	-1.36562	0.579974	0.675148	0.255223	1.78599
SAH	ADSGEGDFXAEGGGVR	Weighted median	5	-0.579436	0.267116	0.0300654	-1.10298	-0.0558883	0.560214	0.331879	0.945645
SAH	ADSGEGDFXAEGGGVR	Weighted mode	5	-0.529389	0.293019	0.145108	-1.10371	0.0449288	0.588964	0.331639	1.04595
SAH	ADSGEGDFXAEGGGVR	Simple mode	5	-0.553023	0.363939	0.203252	-1.26634	0.160298	0.575209	0.281861	1.17386
SAH	1-arachidonoylglycerophosphocholine	Inverse variance weighted	8	-1.21714	0.586391	0.0379261	-2.36647	-0.0678178	0.296075	0.0938113	0.934431	0.85
SAH	1-arachidonoylglycerophosphocholine	MR Egger	8	-2.45731	0.850626	0.0277359	-4.12454	-0.790087	0.0856647	0.0161709	0.453805
SAH	1-arachidonoylglycerophosphocholine	Weighted median	8	-1.66594	0.427587	9.77318e-05	-2.50401	-0.827874	0.189012	0.0817561	0.436977
SAH	1-arachidonoylglycerophosphocholine	Weighted mode	8	-1.83481	0.486324	0.00695729	-2.78801	-0.881615	0.159644	0.0615438	0.414114
SAH	1-arachidonoylglycerophosphocholine	Simple mode	8	-1.50602	1.55171	0.364101	-4.54736	1.53532	0.221791	0.0105951	4.64281
UIA	N-acetylornithine	Inverse variance weighted	11	0.571268	0.221418	0.00987888	0.137288	1.00525	1.77051	1.14716	2.73259	0.95
UIA	N-acetylornithine	MR Egger	11	0.449099	0.328751	0.205074	-0.195253	1.09345	1.5669	0.822626	2.98455
UIA	N-acetylornithine	Weighted median	11	0.526409	0.251368	0.0362441	0.0337281	1.01909	1.69284	1.0343	2.77067
UIA	N-acetylornithine	Weighted mode	11	0.551343	0.231734	0.0386649	0.0971441	1.00554	1.73558	1.10202	2.73339
UIA	N-acetylornithine	Simple mode	11	1.01149	0.573829	0.108429	-0.113219	2.13619	2.74968	0.892955	8.46713
UIA	X-12092	Inverse variance weighted	10	-0.314217	0.146263	0.0316902	-0.600894	-0.0275409	0.73036	0.548321	0.972835	0.88
UIA	X-12092	MR Egger	10	-0.30374	0.205695	0.178013	-0.706902	0.0994209	0.738052	0.49317	1.10453
UIA	X-12092	Weighted median	10	-0.326084	0.155518	0.0360142	-0.630899	-0.0212697	0.721744	0.532113	0.978955
UIA	X-12092	Weighted mode	10	-0.317726	0.145734	0.0571584	-0.603366	-0.0320868	0.727802	0.546967	0.968423
UIA	X-12092	Simple mode	10	-0.27264	0.477249	0.581797	-1.20805	0.662769	0.761367	0.29878	1.94016
UIA	7-alpha-hydroxy-3-oxo-4-cholestenoate (7-Hoca)	Inverse variance weighted	4	-5.0897	1.89415	0.00720829	-8.80223	-1.37717	0.00615987	0.000150397	0.252292	0.85
UIA	7-alpha-hydroxy-3-oxo-4-cholestenoate (7-Hoca)	MR Egger	4	9.44151	11.3845	0.49414	-12.8721	31.7551	12600.8	2.56869e-06	6.18131e+13
UIA	7-alpha-hydroxy-3-oxo-4-cholestenoate (7-Hoca)	Weighted median	4	-5.6006	2.33535	0.0164766	-10.1779	-1.02331	0.00369565	3.80014e-05	0.359402
UIA	7-alpha-hydroxy-3-oxo-4-cholestenoate (7-Hoca)	Weighted mode	4	-6.40686	3.21941	0.140674	-12.7169	-0.0968081	0.0016502	2.99998e-06	0.90773
UIA	7-alpha-hydroxy-3-oxo-4-cholestenoate (7-Hoca)	Simple mode	4	-6.63745	3.22665	0.131865	-12.9617	-0.313228	0.00131036	2.34863e-06	0.731083
