# Supplementary material for: Causal relationships between human blood metabolites and intracranial aneurysm and aneurysmal subarachnoid hemorrhage: a Mendelian randomization study
Source: Front Neurol. 2023 Dec 14;14:1268138. doi: 10.3389/fneur.2023.1268138 (PMC10755882; doi:10.3389/fneur.2023.1268138)
Supplement: Supplementary file 4 [file Table_4.xlsx]

## Sheet: Sheet1
Supplementary Table 4. The MR-PRESSO results
Outcome	exposure	observed residual sum of squares	P-value
IA	mannose	15.5121	0.456
IA	theobromine	NA	NA
IA	androsterone sulfate	10.0552	0.546667
IA	1-arachidonoylglycerophosphocholine	31.2805	0.261667
IA	X-12644	22.1702	0.148667
SAH	mannose	9.53799	0.526
SAH	theobromine	NA	NA
SAH	ADSGEGDFXAEGGGVR	1.19855	0.939667
SAH	1-arachidonoylglycerophosphocholine	44.2827	0.209333
UIA	N-acetylornithine	10.1275	0.626333
UIA	X-12092	6.77054	0.849667
UIA	7-alpha-hydroxy-3-oxo-4-cholestenoate (7-Hoca)	3.42997	0.629
